# Supplementary material for: Crystal structures of two heterotrimetallic dysprosium–manganese–sodium 12-metallacrown-4 complexes with the bridging ligands 3-hy­droxy­benzoate and 4-hy­droxy­benzoate
Source: Acta Crystallogr E Crystallogr Commun. 2020 Jul 7;76(Pt 8):1213–21. doi: 10.1107/S2056989020008853 (PMC7405553; doi:10.1107/S2056989020008853)
Supplement: Supplementary file 1 [file e-76-01213-sup1.cif]

##############################################################################
#                                                                            #
# This CIF contains the data in a paper accepted for publication in          #
# Acta Crystallographica Section E. It conforms to the requirements of       #
# Notes for Authors for Acta Crystallographica Section E, and has been       #
# peer reviewed under the auspices of the IUCr Commission on Journals.       #
#                                                                            #
# Full details of the Crystallographic Information File format               #
# are given in the paper "The Crystallographic Information File (CIF):       #
# a New Standard Archive File for Crystallography" by S. R. Hall, F. H.      #
# Allen and I. D. Brown [Acta Cryst. (1991), A47, 655-685].                  #
#                                                                            #
# The current version of the core CIF dictionary is obtainable from          #
# ftp://ftp.iucr.org/pub/cif_core.dic.                                       #
#                                                                            #
# Software is freely available for graphical display of the structure(s)     #
# in this CIF. For information consult the CIF software page                 #
# http://www.iucr.org/resources/cif/software.                                #
#                                                                            #
# This file may be used for bona fide research purposes within the           #
# scientific community so long as proper attribution is given to the journal # 
# article from which it was obtained.                                        #
#                                                                            #
##############################################################################
data_2
_audit_creation_method     'SHELXL-2018/3'
_chemical_name_systematic
;\
Tetra-\m-aqua-tetrakis{2-[azanidylene(oxido)methyl]phenolato}tetrakis(\m~2~-\
3-hydroxybenzoato)dysprosium(III)tetramanganese(III)sodium(I)
<i>N</i>,<i>N</i>-dimethylformamide tetrasolvate
;
_chemical_name_common     ?
_chemical_formula_moiety     'C56 H44 Dy Mn4 N4 Na O28, 4(C3 H7 N O)'
_chemical_formula_sum     'C68 H72 Dy Mn4 N8 Na O32'
_chemical_formula_iupac
                     '[Dy Mn4 Na (C7 H5 O3)4 (C7 H4 N O2)4 (H2 O)4], 4C3 H7 N O'
_chemical_formula_weight     1918.58
_chemical_melting_point     ?
_chemical_absolute_configuration     ?
_space_group_crystal_system     monoclinic
_space_group_name_H-M_alt     'P n'
_space_group_name_Hall     'P -2yac'
loop_
    _space_group_symop_operation_xyz
    'x, y, z'
    'x+1/2, -y, z+1/2'
_cell_length_a     14.3622(11)
_cell_length_b     16.5258(11)
_cell_length_c     16.8246(12)
_cell_angle_alpha     90
_cell_angle_beta     92.347(3)
_cell_angle_gamma     90
_cell_volume     3989.9(5)
_cell_formula_units_Z     2
_cell_measurement_reflns_used     9804
_cell_measurement_theta_min     2.8387
_cell_measurement_theta_max     34.6325
_cell_measurement_temperature     150(2)
_exptl_crystal_description     prism
_exptl_crystal_colour     green
_exptl_crystal_size_max     0.300
_exptl_crystal_size_mid     0.200
_exptl_crystal_size_min     0.190
_exptl_crystal_density_diffrn     1.597
_exptl_crystal_density_meas     ?
_exptl_crystal_density_method     ?
_exptl_crystal_F_000     1938
_exptl_absorpt_coefficient_mu     1.635
_exptl_absorpt_correction_type     multi-scan
_exptl_absorpt_process_details
;
(<i>TWINABS</i>; Sheldrick, 2012)
;
_exptl_absorpt_correction_T_min     0.052982
_exptl_absorpt_correction_T_max     0.109305
_diffrn_ambient_temperature     150(2)
_diffrn_source     'sealed tube X-ray source'
_diffrn_radiation_type     MoK\a
_diffrn_radiation_wavelength     0.71073
_diffrn_radiation_monochromator     'Triumph curved graphite crystal'
_diffrn_measurement_device_type     'Bruker AXS D8 Quest CMOS'
_diffrn_measurement_method     'omega and phi scans'
_diffrn_detector_area_resol_mean     ?
_diffrn_reflns_number     40158
_diffrn_reflns_av_R_equivalents     0.084
_diffrn_reflns_av_unetI/netI     0.0960
_diffrn_reflns_theta_min     2.845
_diffrn_reflns_theta_max     28.282
_diffrn_reflns_theta_full     25.242
_diffrn_measured_fraction_theta_max     0.975
_diffrn_measured_fraction_theta_full     0.991
_diffrn_reflns_limit_h_min     -19
_diffrn_reflns_limit_h_max     19
_diffrn_reflns_limit_k_min     -22
_diffrn_reflns_limit_k_max     22
_diffrn_reflns_limit_l_min     -22
_diffrn_reflns_limit_l_max     22
_refine_special_details
;
The crystal under investigation was found to be non-merohedrally
twinned. The orientation matrices for the two components were
identified using the program Cell_Now, with the two components
being related by a 90 degree rotation around the real
a-axis. The two components were integrated using Saint and
corrected for absorption using twinabs, resulting in the
following statistics:
20647 data (5279 unique) involve domain 1 only, mean I/sigma 37.1
19807 data (5143 unique) involve domain 2 only, mean I/sigma 9.5
63719 data (23583 unique) involve 2 domains, mean I/sigma 23.2
  172 data (172 unique) involve 3 domains, mean I/sigma 29.5
The exact twin matrix identified by the integration program was
found to be:
 0.99975 -0.00605 -0.00410
 0.04844  0.02512  0.98410
-0.05702 -1.01529  0.02202
The structure was solved using direct methods with only the
non-overlapping reflections of component 1. The structure was
refined using the hklf 5 routine with all reflections of component
1 (including the overlapping ones), resulting in a BASF value of
0.0818(8).
The Rint value given is for all reflections and is based on
agreement between observed single and composite intensities
and those calculated from refined unique intensities and twin
fractions (TWINABS (Sheldrick, 2012)).
Large sections of the main molecule are disordered, including two of
the 4-hydroxybenzoate ligands, the Dy atom, manganese atom Mn1, one of
the salicylhydroximate ligands, and part of another. The main difference
between the major and minor moieties is the coordination mode of one of the
4-hydroxybenzoate anions. In the major moiety, all 4-hydroxybenzoate anions
are coordinated to the Dy atom. In the minor moiety, O17B is detached from
the Dy atom. Major moiety 4-hydroxybenzoate anion geometries were restrained
to be similar to that of a not disordered 4-hydroxybenzoate. The geometry of
the whole minor moiety was restrained to be similar to that of the major
moiety. Some sections of the minor disordered salicylhydroximate ligands were
restrained to be planar. Pairs of close to overlapping equivalent atoms of
the major and minor moieties were constrained to have identical ADPs (C1 and
C1B, N2 and N2B, O4 and O4B, O7 and O7B, C22 and C22B, Dy1 and Dy1B). Two
solvate DMF molecules are disordered over different orientations. The major
and minor disordered moieties were each restrained to have similar geometries.
Uij components of ADPs for all disordered atoms closer to each other than
1.7 Angstrom were restrained to be similar. Subject to these conditions the
occupancy ratio for the main molecule disorder refined to 0.849(9) to 0.151(9).
The disorder of the two DMF moieties refined to 0.64(3) to 0.36(3) and
0.51(2) to 0.49(2).
Water H atom positions were refined and O-H and H...H distances were
restrained to 0.84(2) and 1.36(2) Angstrom, respectively. Some water
H atom positions were further restrained based on hydrogen bonding
considerations, and were restrained to be at least 3.1 Angstrom from the
next sodium ions.
;
_reflns_number_total     40158
_reflns_number_gt     29137
_reflns_threshold_expression     'I > 2\s(I)'
_refine_ls_structure_factor_coef     Fsqd
_refine_ls_matrix_type     full
_refine_ls_R_factor_all     0.1100
_refine_ls_R_factor_gt     0.0733
_refine_ls_wR_factor_gt     0.1916
_refine_ls_wR_factor_ref     0.2190
_refine_ls_goodness_of_fit_ref     1.072
_refine_ls_restrained_S_all     1.058
_refine_ls_number_reflns     40158
_refine_ls_number_parameters     1433
_refine_ls_number_restraints     1908
_refine_ls_hydrogen_treatment     mixed
_refine_ls_weighting_scheme     calc
_refine_ls_weighting_details
             'w=1/[\s^2^(Fo^2^)+(0.1018P)^2^+15.3803P] where P=(Fo^2^+2Fc^2^)/3'
_atom_sites_solution_hydrogens     mixed
_atom_sites_solution_primary     direct
_atom_sites_solution_secondary     difmap
_refine_ls_shift/su_max     0.000
_refine_ls_shift/su_mean     0.000
_refine_diff_density_max     1.860
_refine_diff_density_min     -1.826
_refine_ls_extinction_method     none
_refine_ls_extinction_coef     .
_refine_ls_abs_structure_details
;
Flack <i>x</i> determined using 5372 quotients
[(<i>I</i>^+^)-(<i>I</i>^-^)]/[(<i>I</i>^+^)+(<i>I</i>^-^)]
(Parsons <i>et al.</i>,  2013)
;
_refine_ls_abs_structure_Flack     -0.025(7)
loop_
    _atom_type_symbol
    _atom_type_description
    _atom_type_scat_dispersion_real
    _atom_type_scat_dispersion_imag
    _atom_type_scat_source
    'C' 'C' 0.0033 0.0016
                         'International Tables Vol C Tables 4.2.6.8 and 6.1.1.4'
    'H' 'H' 0.0000 0.0000
                         'International Tables Vol C Tables 4.2.6.8 and 6.1.1.4'
    'N' 'N' 0.0061 0.0033
                         'International Tables Vol C Tables 4.2.6.8 and 6.1.1.4'
    'O' 'O' 0.0106 0.0060
                         'International Tables Vol C Tables 4.2.6.8 and 6.1.1.4'
    'Na' 'Na' 0.0362 0.0249
                         'International Tables Vol C Tables 4.2.6.8 and 6.1.1.4'
    'Mn' 'Mn' 0.3368 0.7283
                         'International Tables Vol C Tables 4.2.6.8 and 6.1.1.4'
    'Dy' 'Dy' -0.1892 4.4098
                         'International Tables Vol C Tables 4.2.6.8 and 6.1.1.4'
_computing_data_collection
;
APEX3 (Bruker, 2018)
;
_computing_cell_refinement
;
SAINT (Bruker, 2018)
;
_computing_data_reduction
;
SAINT (Bruker, 2018)
;
_computing_structure_solution
;
SHELXS97 (Sheldrick, 2008a)
;
_computing_structure_refinement
;
<i>SHELXL2018/3</i> (Sheldrick, 2015),
<i>shelXle</i> (H\"ubschle <i>et al.</i>,  2011)
;
_computing_molecular_graphics
;
Mercury (Macrae <i>et al.</i>,  2020)
;
_computing_publication_material
;
publCIF (Westrip, 2010)
;
loop_
    _atom_site_type_symbol
    _atom_site_label
    _atom_site_fract_x
    _atom_site_fract_y
    _atom_site_fract_z
    _atom_site_U_iso_or_equiv
    _atom_site_adp_type
    _atom_site_calc_flag
    _atom_site_occupancy
    _atom_site_disorder_assembly
    _atom_site_disorder_group
    Mn Mn2 0.2835(2) 0.54730(13) -0.06110(14) 0.0270(5) Uani d 1 . .
    Mn Mn3 0.31469(19) 0.79391(13) -0.18204(14) 0.0229(5) Uani d 1 . .
    Mn Mn4 0.3714(2) 0.91325(13) 0.06191(14) 0.0241(5) Uani d 1 . .
    Na Na1 0.4472(5) 0.7150(4) -0.0061(4) 0.0308(13) Uani d 1 . .
    O O3 0.2981(10) 0.4372(7) -0.0438(7) 0.045(3) Uani d 1 . .
    O O5 0.2923(9) 0.5445(6) -0.1758(6) 0.035(3) Uani d 1 . .
    O O6 0.3280(8) 0.7720(7) -0.2890(6) 0.033(2) Uani d 1 . .
    O O8 0.3581(8) 0.9052(6) -0.1857(6) 0.028(2) Uani d 1 . .
    O O9 0.4259(8) 1.0102(6) 0.0385(6) 0.032(2) Uani d 1 . .
    O O25 0.4984(13) 0.6609(10) 0.1204(8) 0.073(5) Uani d 1 . .
    H H25C 0.521690 0.610050 0.131164 0.110 Uiso d 1 A .
    H H25D 0.507005 0.679723 0.168435 0.110 Uiso d 1 . .
    O O26 0.4477(10) 0.5722(8) -0.0585(8) 0.047(3) Uani d 1 . .
    H H26C 0.458(16) 0.560(4) -0.106(4) 0.070 Uiso d 1 . .
    H H26D 0.461(15) 0.531(3) -0.031(4) 0.070 Uiso d 1 . .
    O O27 0.4763(9) 0.7604(8) -0.1437(8) 0.041(3) Uani d 1 . .
    H H27C 0.473(14) 0.732(6) -0.187(3) 0.062 Uiso d 1 . .
    H H27D 0.514(12) 0.799(8) -0.157(4) 0.062 Uiso d 1 . .
    O O28 0.5181(8) 0.8430(7) 0.0402(7) 0.037(3) Uani d 1 . .
    H H28C 0.539(12) 0.882(6) 0.010(4) 0.055 Uiso d 1 . .
    H H28D 0.555(11) 0.849(5) 0.082(6) 0.055 Uiso d 1 . .
    N N1 0.2942(9) 0.5681(7) 0.0536(7) 0.025(3) Uani d 1 . .
    N N3 0.3442(8) 0.8943(7) -0.0522(7) 0.021(2) Uani d 1 . .
    C C2 0.3108(13) 0.4324(9) 0.1012(10) 0.036(4) Uani d 1 . .
    C C3 0.3158(14) 0.3808(11) 0.1678(11) 0.045(4) Uani d 1 . .
    H H3 0.321500 0.404634 0.219165 0.054 Uiso calc 1 . .
    C C4 0.3131(14) 0.3007(10) 0.1630(13) 0.048(5) Uani d 1 . .
    H H4 0.318659 0.268751 0.209894 0.057 Uiso calc 1 . .
    C C5 0.3019(15) 0.2639(11) 0.0889(13) 0.050(5) Uani d 1 . .
    H H5 0.298348 0.206621 0.085189 0.060 Uiso calc 1 . .
    C C6 0.2960(13) 0.3110(9) 0.0199(11) 0.041(4) Uani d 1 . .
    H H6 0.288418 0.285858 -0.030755 0.049 Uiso calc 1 . .
    C C7 0.3011(13) 0.3945(9) 0.0258(10) 0.036(4) Uani d 1 . .
    C C8 0.2950(10) 0.6170(9) -0.2053(9) 0.025(3) Uani d 1 . .
    C C9 0.3028(11) 0.6270(10) -0.2927(9) 0.031(3) Uani d 1 . .
    C C10 0.2919(13) 0.5583(12) -0.3392(10) 0.041(4) Uani d 1 . .
    H H10 0.283475 0.507565 -0.313951 0.050 Uiso calc 1 . .
    C C11 0.2931(16) 0.5613(14) -0.4217(11) 0.057(5) Uani d 1 . .
    H H11 0.289898 0.512984 -0.452367 0.068 Uiso calc 1 . .
    C C12 0.2989(15) 0.6353(14) -0.4581(11) 0.055(5) Uani d 1 . .
    H H12 0.294288 0.638969 -0.514457 0.067 Uiso calc 1 . .
    C C13 0.3114(14) 0.7048(12) -0.4129(9) 0.043(4) Uani d 1 . .
    H H13 0.319022 0.755453 -0.438531 0.052 Uiso calc 1 . .
    C C14 0.3130(12) 0.7010(11) -0.3293(9) 0.036(4) Uani d 1 . .
    C C15 0.3678(10) 0.9356(8) -0.1154(9) 0.024(3) Uani d 1 . .
    C C16 0.4047(11) 1.0180(9) -0.1058(10) 0.029(3) Uani d 1 . .
    C C17 0.4135(12) 1.0652(10) -0.1742(12) 0.040(4) Uani d 1 . .
    H H17 0.396735 1.043455 -0.225069 0.048 Uiso calc 1 . .
    C C18 0.4466(15) 1.1437(11) -0.1674(12) 0.051(5) Uani d 1 . .
    H H18 0.453749 1.175257 -0.213923 0.062 Uiso calc 1 . .
    C C19 0.4683(17) 1.1751(12) -0.0974(13) 0.058(6) Uani d 1 . .
    H H19 0.489161 1.229604 -0.094324 0.070 Uiso calc 1 . .
    C C20 0.4617(13) 1.1311(10) -0.0281(11) 0.042(4) Uani d 1 . .
    H H20 0.479156 1.155589 0.021346 0.051 Uiso calc 1 . .
    C C21 0.4290(11) 1.0496(9) -0.0294(10) 0.033(3) Uani d 1 . .
    Dy Dy1 0.20229(13) 0.74838(9) 0.01112(12) 0.0316(4) Uani d 0.849(9) A 1
    O O1 0.3067(10) 0.6491(7) 0.0745(7) 0.026(3) Uani d 0.849(9) A 1
    O O2 0.3466(11) 0.5481(7) 0.1814(8) 0.035(3) Uani d 0.849(9) A 1
    O O4 0.2849(9) 0.6613(8) -0.0795(7) 0.022(3) Uani d 0.849(9) A 1
    N N2 0.2911(19) 0.6821(12) -0.1615(10) 0.025(3) Uani d 0.849(9) A 1
    C C1 0.3227(16) 0.5211(11) 0.1115(10) 0.035(3) Uani d 0.849(9) A 1
    N N4 0.3568(11) 0.7807(8) 0.1614(8) 0.020(3) Uani d 0.849(9) A 1
    O O7 0.3147(10) 0.8160(9) -0.0710(8) 0.024(3) Uani d 0.849(9) A 1
    O O10 0.3366(8) 0.8047(7) 0.0836(7) 0.018(2) Uani d 0.849(9) A 1
    O O11 0.4079(13) 0.9099(9) 0.1749(7) 0.025(4) Uani d 0.849(9) A 1
    C C22 0.3931(13) 0.8404(10) 0.2061(10) 0.026(3) Uani d 0.849(9) A 1
    C C23 0.4176(12) 0.8262(10) 0.2907(9) 0.025(3) Uani d 0.849(9) A 1
    C C24 0.4365(16) 0.8932(12) 0.3390(10) 0.029(4) Uani d 0.849(9) A 1
    H H24 0.432946 0.946283 0.317536 0.035 Uiso calc 0.849(9) A 1
    C C25 0.4608(18) 0.8812(13) 0.4194(11) 0.038(4) Uani d 0.849(9) A 1
    H H25 0.472752 0.926892 0.452556 0.045 Uiso calc 0.849(9) A 1
    C C26 0.4678(16) 0.8065(13) 0.4509(12) 0.039(4) Uani d 0.849(9) A 1
    H H26 0.485772 0.800058 0.505469 0.047 Uiso calc 0.849(9) A 1
    C C27 0.4487(15) 0.7389(12) 0.4041(10) 0.034(4) Uani d 0.849(9) A 1
    H H27 0.453598 0.686491 0.427100 0.041 Uiso calc 0.849(9) A 1
    C C28 0.4225(14) 0.7469(10) 0.3235(9) 0.031(3) Uani d 0.849(9) A 1
    O O12 0.4088(12) 0.6786(8) 0.2813(7) 0.037(3) Uani d 0.849(9) A 1
    Mn Mn1 0.3482(3) 0.6653(2) 0.1823(2) 0.0277(9) Uani d 0.849(9) A 1
    O O13 0.2110(11) 0.6665(9) 0.2286(9) 0.043(3) Uani d 0.849(9) A 1
    O O14 0.1442(12) 0.7440(9) 0.1332(9) 0.044(3) Uani d 0.849(9) A 1
    C C29 0.1409(15) 0.6966(12) 0.1932(12) 0.044(4) Uani d 0.849(9) A 1
    C C30 0.0464(14) 0.6781(13) 0.2227(12) 0.051(4) Uani d 0.849(9) A 1
    C C31 0.0398(15) 0.6421(12) 0.2982(12) 0.049(4) Uani d 0.849(9) A 1
    H H31 0.094344 0.628183 0.329067 0.058 Uiso calc 0.849(9) A 1
    C C32 -0.0473(14) 0.6277(13) 0.3264(13) 0.050(4) Uani d 0.849(9) A 1
    H H32 -0.052485 0.604136 0.377566 0.060 Uiso calc 0.849(9) A 1
    C C33 -0.1284(15) 0.647(2) 0.2815(14) 0.052(5) Uani d 0.849(9) A 1
    C C34 -0.1207(16) 0.6812(15) 0.2059(14) 0.058(4) Uani d 0.849(9) A 1
    H H34 -0.175024 0.693090 0.173960 0.069 Uiso calc 0.849(9) A 1
    C C35 -0.0328(15) 0.6978(15) 0.1778(14) 0.054(4) Uani d 0.849(9) A 1
    H H35 -0.027476 0.722949 0.127404 0.065 Uiso calc 0.849(9) A 1
    O O15 -0.2158(12) 0.6408(10) 0.3106(11) 0.063(5) Uani d 0.849(9) A 1
    H H15O -0.213172 0.614349 0.353246 0.095 Uiso calc 0.849(9) A 1
    Dy Dy1B 0.1734(8) 0.7497(7) 0.0004(8) 0.0316(4) Uani d 0.151(9) A 2
    O O1B 0.272(4) 0.650(2) 0.075(2) 0.022(9) Uani d 0.151(9) A 2
    O O2B 0.299(6) 0.553(2) 0.187(3) 0.030(6) Uani d 0.151(9) A 2
    O O4B 0.262(6) 0.655(4) -0.079(4) 0.022(3) Uani d 0.151(9) A 2
    N N2B 0.282(11) 0.669(7) -0.160(5) 0.025(3) Uani d 0.151(9) A 2
    C C1B 0.300(4) 0.522(2) 0.116(3) 0.035(3) Uani d 0.151(9) A 2
    N N4B 0.315(5) 0.783(2) 0.161(3) 0.022(5) Uani d 0.151(9) A 2
    O O7B 0.297(6) 0.807(5) -0.076(4) 0.024(3) Uani d 0.151(9) A 2
    O O10B 0.306(4) 0.804(3) 0.080(3) 0.020(7) Uani d 0.151(9) A 2
    O O11B 0.388(10) 0.908(5) 0.175(2) 0.026(7) Uani d 0.151(9) A 2
    C C22B 0.363(7) 0.838(3) 0.200(3) 0.026(3) Uani d 0.151(9) A 2
    C C23B 0.390(5) 0.827(3) 0.286(3) 0.028(5) Uani d 0.151(9) A 2
    C C24B 0.422(8) 0.895(3) 0.327(4) 0.032(6) Uani d 0.151(9) A 2
    H H24B 0.425825 0.945595 0.299777 0.038 Uiso calc 0.151(9) A 2
    C C25B 0.449(9) 0.890(4) 0.407(4) 0.035(6) Uani d 0.151(9) A 2
    H H25B 0.470631 0.936208 0.434753 0.042 Uiso calc 0.151(9) A 2
    C C26B 0.444(8) 0.816(5) 0.446(3) 0.036(6) Uani d 0.151(9) A 2
    H H26B 0.461723 0.811941 0.500680 0.043 Uiso calc 0.151(9) A 2
    C C27B 0.412(6) 0.748(4) 0.405(3) 0.034(6) Uani d 0.151(9) A 2
    H H27B 0.408009 0.697062 0.431630 0.041 Uiso calc 0.151(9) A 2
    C C28B 0.385(4) 0.753(3) 0.325(3) 0.031(5) Uani d 0.151(9) A 2
    O O12B 0.355(5) 0.684(3) 0.288(2) 0.027(6) Uani d 0.151(9) A 2
    Mn Mn1B 0.3022(17) 0.6696(11) 0.1860(10) 0.022(3) Uani d 0.151(9) A 2
    O O13B 0.160(3) 0.676(4) 0.221(3) 0.046(6) Uani d 0.151(9) A 2
    O O14B 0.106(4) 0.750(4) 0.117(3) 0.047(8) Uani d 0.151(9) A 2
    C C29B 0.093(3) 0.704(6) 0.178(4) 0.047(5) Uani d 0.151(9) A 2
    C C30B -0.005(4) 0.677(7) 0.185(5) 0.052(6) Uani d 0.151(9) A 2
    C C31B -0.036(4) 0.647(7) 0.257(5) 0.052(5) Uani d 0.151(9) A 2
    H H31B 0.006684 0.630446 0.298238 0.063 Uiso calc 0.151(9) A 2
    C C32B -0.132(5) 0.641(14) 0.265(6) 0.053(6) Uani d 0.151(9) A 2
    H H32B -0.154361 0.629196 0.316536 0.064 Uiso calc 0.151(9) A 2
    C C33B -0.196(4) 0.651(7) 0.202(5) 0.055(7) Uani d 0.151(9) A 2
    C C34B -0.164(4) 0.692(8) 0.136(5) 0.055(7) Uani d 0.151(9) A 2
    H H34B -0.207699 0.707294 0.094201 0.066 Uiso calc 0.151(9) A 2
    C C35B -0.071(4) 0.710(7) 0.130(6) 0.054(7) Uani d 0.151(9) A 2
    H H35B -0.051631 0.744938 0.088435 0.064 Uiso calc 0.151(9) A 2
    O O15B -0.290(4) 0.644(6) 0.211(6) 0.068(15) Uani d 0.151(9) A 2
    H H15B -0.318293 0.677120 0.181176 0.103 Uiso calc 0.151(9) A 2
    O O16 0.1346(10) 0.5323(9) -0.0740(8) 0.041(3) Uani d 0.849(9) A 1
    O O17 0.1018(12) 0.6375(8) 0.0031(8) 0.045(3) Uani d 0.849(9) A 1
    C C36 0.0793(16) 0.5813(15) -0.0465(14) 0.049(4) Uani d 0.849(9) A 1
    C C37 -0.0219(16) 0.5729(15) -0.0671(16) 0.063(4) Uani d 0.849(9) A 1
    C C38 -0.0536(19) 0.5039(17) -0.108(2) 0.069(5) Uani d 0.849(9) A 1
    H H38 -0.012944 0.461690 -0.122684 0.083 Uiso calc 0.849(9) A 1
    C C39 -0.1498(19) 0.5016(18) -0.125(2) 0.078(5) Uani d 0.849(9) A 1
    H H39 -0.175599 0.455806 -0.152122 0.094 Uiso calc 0.849(9) A 1
    C C40 -0.2081(19) 0.5630(18) -0.104(2) 0.086(6) Uani d 0.849(9) A 1
    C C41 -0.172(2) 0.6317(18) -0.067(2) 0.089(6) Uani d 0.849(9) A 1
    H H41 -0.212367 0.676146 -0.057268 0.106 Uiso calc 0.849(9) A 1
    C C42 -0.0804(19) 0.6362(17) -0.0426(19) 0.079(5) Uani d 0.849(9) A 1
    H H42 -0.056917 0.679874 -0.011034 0.095 Uiso calc 0.849(9) A 1
    O O18 -0.3015(16) 0.561(2) -0.121(2) 0.122(8) Uani d 0.849(9) A 1
    H H18O -0.311444 0.564554 -0.170632 0.182 Uiso calc 0.849(9) A 1
    O O16B 0.135(3) 0.581(5) -0.074(4) 0.043(6) Uani d 0.151(9) A 2
    O O17B 0.054(6) 0.606(6) 0.035(4) 0.065(13) Uani d 0.151(9) A 2
    C C36B 0.060(3) 0.584(8) -0.038(4) 0.050(6) Uani d 0.151(9) A 2
    C C37B -0.029(3) 0.571(6) -0.085(5) 0.065(6) Uani d 0.151(9) A 2
    C C38B -0.051(3) 0.492(6) -0.107(9) 0.070(6) Uani d 0.151(9) A 2
    H H38B -0.004884 0.451473 -0.104425 0.084 Uiso calc 0.151(9) A 2
    C C39B -0.142(4) 0.473(5) -0.132(10) 0.078(7) Uani d 0.151(9) A 2
    H H39B -0.157729 0.419431 -0.146620 0.093 Uiso calc 0.151(9) A 2
    C C40B -0.210(3) 0.533(5) -0.135(8) 0.085(7) Uani d 0.151(9) A 2
    C C41B -0.187(4) 0.612(4) -0.114(8) 0.084(6) Uani d 0.151(9) A 2
    H H41B -0.233727 0.653208 -0.116084 0.101 Uiso calc 0.151(9) A 2
    C C42B -0.096(5) 0.631(5) -0.089(7) 0.077(6) Uani d 0.151(9) A 2
    H H42B -0.080882 0.685251 -0.073888 0.092 Uiso calc 0.151(9) A 2
    O O18B -0.300(3) 0.516(5) -0.154(9) 0.095(15) Uani d 0.151(9) A 2
    H H18B -0.320078 0.545931 -0.191201 0.142 Uiso calc 0.151(9) A 2
    O O19 0.1728(8) 0.8272(7) -0.2033(7) 0.036(3) Uani d 1 A 2
    O O20 0.1083(8) 0.7685(7) -0.0984(7) 0.042(3) Uani d 1 A 2
    C C43 0.1037(11) 0.8116(9) -0.1622(9) 0.033(4) Uani d 1 A 2
    C C44 0.0110(7) 0.8429(9) -0.1900(7) 0.032(4) Uani d 1 A 2
    C C45 0.0012(8) 0.8741(8) -0.2664(7) 0.030(3) Uani d 1 A 2
    H H45 0.052975 0.875370 -0.299664 0.036 Uiso calc 1 A 2
    C C46 -0.0847(8) 0.9036(8) -0.2940(7) 0.030(3) Uani d 1 A 2
    H H46 -0.091907 0.924637 -0.346416 0.036 Uiso calc 1 A 2
    C C47 -0.1601(8) 0.9022(9) -0.2450(7) 0.033(3) Uani d 1 A 2
    C C48 -0.1504(8) 0.8704(11) -0.1686(7) 0.040(4) Uani d 1 A 2
    H H48 -0.202477 0.868284 -0.135577 0.048 Uiso calc 1 A 2
    C C49 -0.0642(8) 0.8419(10) -0.1410(7) 0.035(4) Uani d 1 A 2
    H H49 -0.056712 0.821583 -0.088273 0.043 Uiso calc 1 A 2
    O O21 -0.2449(8) 0.9304(8) -0.2702(8) 0.047(3) Uani d 1 A 2
    H H21O -0.238122 0.967694 -0.303444 0.071 Uiso calc 1 A 2
    O O22 0.2392(8) 0.9745(6) 0.0926(7) 0.031(2) Uani d 1 A 2
    O O23 0.1592(8) 0.8793(6) 0.0249(7) 0.036(3) Uani d 1 A 2
    C C50 0.1623(11) 0.9423(8) 0.0681(9) 0.031(3) Uani d 1 A 2
    C C51 0.0719(9) 0.9786(9) 0.0883(9) 0.028(3) Uani d 1 A 2
    C C52 0.0658(10) 1.0561(8) 0.1207(8) 0.025(3) Uani d 1 A 2
    H H52 0.121092 1.086494 0.130962 0.030 Uiso calc 1 A 2
    C C53 -0.0200(10) 1.0896(9) 0.1383(9) 0.030(3) Uani d 1 A 2
    H H53 -0.023111 1.142353 0.160452 0.035 Uiso calc 1 A 2
    C C54 -0.1002(10) 1.0455(9) 0.1232(8) 0.031(3) Uani d 1 A 2
    C C55 -0.0946(11) 0.9676(10) 0.0914(10) 0.040(4) Uani d 1 A 2
    H H55 -0.150018 0.937181 0.081930 0.048 Uiso calc 1 A 2
    C C56 -0.0104(10) 0.9343(9) 0.0737(10) 0.032(4) Uani d 1 A 2
    H H56 -0.007791 0.881476 0.051759 0.039 Uiso calc 1 A 2
    O O24 -0.1870(8) 1.0765(8) 0.1350(7) 0.042(3) Uani d 1 A 2
    H H24O -0.182646 1.126221 0.144980 0.063 Uiso calc 1 A 2
    O O29 0.534(3) 0.5064(18) 0.072(2) 0.081(10) Uani d 0.64(3) B 1
    C C57 0.551(3) 0.467(2) 0.136(2) 0.079(7) Uani d 0.64(3) B 1
    H H57 0.563221 0.499596 0.182111 0.095 Uiso calc 0.64(3) B 1
    N N5 0.5544(15) 0.3896(13) 0.1484(13) 0.079(5) Uani d 0.64(3) B 1
    C C58 0.548(4) 0.341(3) 0.079(3) 0.100(10) Uani d 0.64(3) B 1
    H H58A 0.551354 0.283857 0.093564 0.151 Uiso calc 0.64(3) B 1
    H H58B 0.489232 0.352043 0.049507 0.151 Uiso calc 0.64(3) B 1
    H H58C 0.600280 0.354158 0.044897 0.151 Uiso calc 0.64(3) B 1
    C C59 0.560(3) 0.353(3) 0.226(2) 0.078(9) Uani d 0.64(3) B 1
    H H59A 0.591540 0.300613 0.223010 0.117 Uiso calc 0.64(3) B 1
    H H59B 0.496707 0.344781 0.244652 0.117 Uiso calc 0.64(3) B 1
    H H59C 0.594682 0.388422 0.263137 0.117 Uiso calc 0.64(3) B 1
    O O29B 0.558(7) 0.506(3) 0.075(5) 0.083(13) Uani d 0.36(3) B 2
    C C57B 0.544(5) 0.430(3) 0.082(2) 0.077(7) Uani d 0.36(3) B 2
    H H57B 0.525002 0.400831 0.035292 0.093 Uiso calc 0.36(3) B 2
    N N5B 0.5544(15) 0.3896(13) 0.1484(13) 0.079(5) Uani d 0.36(3) B 2
    C C58B 0.550(5) 0.437(4) 0.219(3) 0.085(12) Uani d 0.36(3) B 2
    H H58D 0.558930 0.401230 0.265523 0.127 Uiso calc 0.36(3) B 2
    H H58E 0.599950 0.477426 0.219819 0.127 Uiso calc 0.36(3) B 2
    H H58F 0.489716 0.463469 0.220381 0.127 Uiso calc 0.36(3) B 2
    C C59B 0.564(6) 0.305(2) 0.157(4) 0.091(12) Uani d 0.36(3) B 2
    H H59D 0.564764 0.279721 0.104187 0.136 Uiso calc 0.36(3) B 2
    H H59E 0.511996 0.283417 0.186061 0.136 Uiso calc 0.36(3) B 2
    H H59F 0.622915 0.292777 0.186364 0.136 Uiso calc 0.36(3) B 2
    O O30 0.5200(10) 0.6114(9) -0.2014(9) 0.059(4) Uani d 1 . .
    C C60 0.5257(15) 0.5688(14) -0.2619(15) 0.059(6) Uani d 1 . .
    H H60 0.512842 0.512776 -0.256171 0.070 Uiso calc 1 . .
    N N6 0.5476(11) 0.5933(11) -0.3324(10) 0.049(4) Uani d 1 . .
    C C61 0.5632(18) 0.6748(15) -0.3471(16) 0.071(7) Uani d 1 . .
    H H61A 0.551564 0.706276 -0.299162 0.085 Uiso calc 1 . .
    H H61B 0.521015 0.693088 -0.390789 0.085 Uiso calc 1 . .
    H H61C 0.627874 0.682628 -0.361852 0.085 Uiso calc 1 . .
    C C62 0.544(2) 0.535(2) -0.3995(18) 0.094(9) Uani d 1 . .
    H H62A 0.493602 0.549649 -0.437476 0.141 Uiso calc 1 . .
    H H62B 0.533704 0.480279 -0.379198 0.141 Uiso calc 1 . .
    H H62C 0.603721 0.536298 -0.426282 0.141 Uiso calc 1 . .
    O O31 0.5907(9) 0.8921(8) -0.1024(8) 0.049(3) Uani d 1 . .
    C C63 0.6086(12) 0.9537(12) -0.1448(12) 0.050(5) Uani d 1 . .
    H H63 0.585549 0.952341 -0.198497 0.060 Uiso calc 1 . .
    N N7 0.6549(12) 1.0184(11) -0.1227(11) 0.064(5) Uani d 1 . .
    C C64 0.690(2) 1.025(2) -0.0426(18) 0.115(14) Uani d 1 . .
    H H64A 0.672293 0.976160 -0.013118 0.172 Uiso calc 1 . .
    H H64B 0.663044 1.072559 -0.017871 0.172 Uiso calc 1 . .
    H H64C 0.757741 1.029481 -0.041643 0.172 Uiso calc 1 . .
    C C65 0.6753(16) 1.0815(13) -0.1768(16) 0.069(7) Uani d 1 . .
    H H65A 0.662379 1.062823 -0.231407 0.104 Uiso calc 1 . .
    H H65B 0.741136 1.096459 -0.169971 0.104 Uiso calc 1 . .
    H H65C 0.636320 1.128648 -0.166189 0.104 Uiso calc 1 . .
    O O32 0.6075(19) 0.7910(17) 0.1735(14) 0.050(7) Uani d 0.51(2) C 1
    C C66 0.633(3) 0.799(2) 0.248(2) 0.058(6) Uani d 0.51(2) C 1
    H H66 0.632976 0.751106 0.279596 0.070 Uiso calc 0.51(2) C 1
    N N8 0.660(3) 0.867(2) 0.2832(19) 0.059(6) Uani d 0.51(2) C 1
    C C67 0.664(4) 0.937(3) 0.239(3) 0.069(9) Uani d 0.51(2) C 1
    H H67A 0.728462 0.957485 0.240666 0.103 Uiso calc 0.51(2) C 1
    H H67B 0.622884 0.977860 0.260172 0.103 Uiso calc 0.51(2) C 1
    H H67C 0.644884 0.925393 0.183226 0.103 Uiso calc 0.51(2) C 1
    C C68 0.692(4) 0.859(3) 0.365(2) 0.075(11) Uani d 0.51(2) C 1
    H H68A 0.758926 0.848350 0.367287 0.112 Uiso calc 0.51(2) C 1
    H H68B 0.659183 0.813519 0.389090 0.112 Uiso calc 0.51(2) C 1
    H H68C 0.678673 0.908794 0.393418 0.112 Uiso calc 0.51(2) C 1
    O O32B 0.637(3) 0.847(2) 0.173(2) 0.076(8) Uani d 0.49(2) C 2
    C C66B 0.640(4) 0.911(3) 0.219(2) 0.063(7) Uani d 0.49(2) C 2
    H H66B 0.623516 0.962244 0.195981 0.076 Uiso calc 0.49(2) C 2
    N N8B 0.664(3) 0.907(2) 0.294(2) 0.058(6) Uani d 0.49(2) C 2
    C C67B 0.677(4) 0.829(2) 0.328(3) 0.067(10) Uani d 0.49(2) C 2
    H H67D 0.733264 0.804046 0.307132 0.100 Uiso calc 0.49(2) C 2
    H H67E 0.623148 0.794713 0.315217 0.100 Uiso calc 0.49(2) C 2
    H H67F 0.685459 0.833973 0.386213 0.100 Uiso calc 0.49(2) C 2
    C C68B 0.661(3) 0.976(2) 0.344(2) 0.051(9) Uani d 0.49(2) C 2
    H H68D 0.658889 1.025445 0.311370 0.076 Uiso calc 0.49(2) C 2
    H H68E 0.716703 0.977496 0.379707 0.076 Uiso calc 0.49(2) C 2
    H H68F 0.605251 0.974111 0.375919 0.076 Uiso calc 0.49(2) C 2
loop_
    _atom_site_aniso_label
    _atom_site_aniso_U_11
    _atom_site_aniso_U_22
    _atom_site_aniso_U_33
    _atom_site_aniso_U_12
    _atom_site_aniso_U_13
    _atom_site_aniso_U_23
    Mn2 0.0437(14) 0.0177(10) 0.0200(10) 0.0027(10) 0.0047(9) 0.0002(8)
    Mn3 0.0299(11) 0.0232(11) 0.0161(10) 0.0002(9) 0.0046(8) 0.0032(8)
    Mn4 0.0341(12) 0.0179(10) 0.0206(10) 0.0012(9) 0.0034(9) 0.0003(8)
    Na1 0.042(3) 0.023(3) 0.027(3) 0.003(3) -0.008(3) -0.004(2)
    O3 0.078(9) 0.023(5) 0.034(6) -0.002(6) 0.006(6) -0.002(5)
    O5 0.061(8) 0.017(5) 0.027(5) 0.004(5) 0.008(5) -0.006(4)
    O6 0.038(6) 0.043(6) 0.020(5) -0.011(5) 0.006(4) 0.006(5)
    O8 0.035(6) 0.027(5) 0.021(5) -0.003(4) 0.005(4) 0.005(4)
    O9 0.044(6) 0.022(5) 0.031(6) -0.009(5) 0.003(5) 0.000(4)
    O25 0.113(13) 0.061(10) 0.045(8) 0.043(9) -0.013(8) -0.011(7)
    O26 0.059(8) 0.046(7) 0.036(7) 0.022(6) 0.006(6) 0.003(6)
    O27 0.034(6) 0.044(7) 0.046(7) 0.000(5) 0.008(5) -0.008(6)
    O28 0.041(7) 0.038(6) 0.032(6) 0.004(5) -0.001(5) 0.000(5)
    N1 0.037(7) 0.014(5) 0.025(6) -0.001(5) 0.005(5) 0.000(5)
    N3 0.026(6) 0.012(5) 0.024(6) 0.005(5) -0.001(5) 0.000(4)
    C2 0.052(10) 0.024(8) 0.030(8) -0.005(7) -0.004(7) 0.001(6)
    C3 0.068(12) 0.037(9) 0.029(8) 0.002(9) -0.008(8) 0.011(7)
    C4 0.058(11) 0.028(8) 0.057(12) -0.002(8) -0.004(9) 0.019(8)
    C5 0.060(12) 0.033(9) 0.057(12) 0.009(8) 0.014(10) 0.009(8)
    C6 0.058(11) 0.019(7) 0.046(10) -0.001(7) 0.015(8) -0.004(7)
    C7 0.050(10) 0.020(7) 0.037(9) -0.002(7) 0.008(7) -0.003(6)
    C8 0.024(7) 0.029(7) 0.024(6) 0.002(6) 0.002(5) -0.004(5)
    C9 0.028(8) 0.038(8) 0.028(7) 0.002(7) 0.011(6) -0.005(7)
    C10 0.048(10) 0.045(10) 0.032(9) -0.006(8) 0.008(8) -0.003(7)
    C11 0.067(14) 0.071(14) 0.033(10) -0.014(11) 0.016(9) -0.021(10)
    C12 0.060(13) 0.083(15) 0.024(8) -0.011(11) 0.006(8) -0.009(9)
    C13 0.057(11) 0.056(11) 0.017(7) -0.012(9) 0.010(7) -0.006(7)
    C14 0.035(9) 0.054(10) 0.018(7) -0.011(8) 0.004(6) -0.006(7)
    C15 0.025(7) 0.018(6) 0.028(7) 0.003(5) -0.004(6) 0.007(6)
    C16 0.026(8) 0.029(8) 0.034(8) -0.002(6) 0.005(6) 0.002(6)
    C17 0.039(9) 0.022(8) 0.060(12) -0.004(7) 0.009(8) 0.006(7)
    C18 0.065(13) 0.039(10) 0.050(11) -0.018(9) 0.007(9) 0.026(9)
    C19 0.085(15) 0.031(9) 0.060(13) -0.013(10) 0.032(12) 0.010(9)
    C20 0.052(11) 0.027(8) 0.048(10) -0.009(7) 0.014(8) -0.004(7)
    C21 0.028(8) 0.028(8) 0.045(9) 0.000(6) 0.017(7) 0.003(7)
    Dy1 0.0381(12) 0.0309(4) 0.0258(6) 0.0046(7) 0.0024(7) 0.0003(4)
    O1 0.042(8) 0.019(5) 0.016(5) 0.005(5) -0.002(5) -0.001(4)
    O2 0.052(7) 0.028(6) 0.024(5) -0.002(6) -0.003(6) 0.008(5)
    O4 0.037(7) 0.021(5) 0.010(4) 0.009(5) 0.006(4) 0.007(4)
    N2 0.030(6) 0.026(6) 0.020(5) 0.017(5) -0.006(4) -0.007(4)
    C1 0.054(9) 0.030(6) 0.022(6) 0.001(7) 0.001(6) 0.001(5)
    N4 0.031(6) 0.015(5) 0.016(5) 0.001(5) 0.004(5) 0.000(4)
    O7 0.045(8) 0.014(5) 0.014(5) -0.005(5) 0.000(5) 0.003(4)
    O10 0.021(6) 0.017(5) 0.015(5) -0.001(5) -0.006(4) 0.007(4)
    O11 0.032(10) 0.021(5) 0.022(5) -0.001(5) 0.002(5) -0.004(4)
    C22 0.036(7) 0.022(5) 0.022(5) 0.005(5) 0.010(5) 0.003(4)
    C23 0.032(8) 0.029(6) 0.013(6) 0.001(6) 0.007(5) 0.001(5)
    C24 0.036(9) 0.041(7) 0.012(7) -0.003(7) 0.000(6) -0.005(6)
    C25 0.042(10) 0.054(8) 0.018(7) -0.004(8) 0.000(7) -0.007(7)
    C26 0.047(10) 0.050(8) 0.021(7) -0.009(8) -0.005(7) -0.006(7)
    C27 0.044(9) 0.042(8) 0.016(6) -0.001(7) -0.004(6) 0.006(6)
    C28 0.040(8) 0.036(7) 0.016(6) 0.001(7) 0.000(6) 0.004(5)
    O12 0.059(8) 0.030(6) 0.021(6) 0.002(6) -0.010(6) 0.001(5)
    Mn1 0.044(2) 0.0216(14) 0.0174(13) 0.0003(16) 0.0023(16) -0.0004(10)
    O13 0.056(8) 0.035(6) 0.040(7) -0.008(6) 0.021(6) -0.007(6)
    O14 0.051(8) 0.037(7) 0.046(7) 0.004(7) 0.015(6) 0.001(6)
    C29 0.069(9) 0.022(7) 0.043(8) -0.003(8) 0.024(8) -0.005(7)
    C30 0.063(8) 0.036(7) 0.055(8) -0.003(7) 0.020(7) -0.007(7)
    C31 0.063(10) 0.028(8) 0.057(10) -0.015(8) 0.030(8) -0.003(8)
    C32 0.063(9) 0.034(8) 0.055(9) -0.013(8) 0.025(8) 0.004(8)
    C33 0.062(9) 0.035(9) 0.060(9) -0.007(8) 0.024(8) 0.008(9)
    C34 0.068(9) 0.046(8) 0.061(9) -0.005(8) 0.022(8) 0.006(8)
    C35 0.063(9) 0.046(8) 0.056(9) -0.008(8) 0.025(8) 0.001(8)
    O15 0.071(10) 0.051(9) 0.071(10) 0.004(8) 0.026(9) 0.014(8)
    Dy1B 0.0381(12) 0.0309(4) 0.0258(6) 0.0046(7) 0.0024(7) 0.0003(4)
    O1B 0.034(17) 0.019(14) 0.013(14) 0.002(15) 0.005(15) 0.000(13)
    O2B 0.048(11) 0.025(10) 0.018(10) -0.003(10) 0.001(10) 0.005(10)
    O4B 0.037(7) 0.021(5) 0.010(4) 0.009(5) 0.006(4) 0.007(4)
    N2B 0.030(6) 0.026(6) 0.020(5) 0.017(5) -0.006(4) -0.007(4)
    C1B 0.054(9) 0.030(6) 0.022(6) 0.001(7) 0.001(6) 0.001(5)
    N4B 0.032(10) 0.016(9) 0.019(9) 0.002(10) 0.001(10) 0.004(9)
    O7B 0.045(8) 0.014(5) 0.014(5) -0.005(5) 0.000(5) 0.003(4)
    O10B 0.026(14) 0.017(12) 0.017(12) 0.002(13) -0.001(13) 0.001(12)
    O11B 0.033(15) 0.022(12) 0.023(12) 0.002(12) 0.014(12) 0.001(12)
    C22B 0.036(7) 0.022(5) 0.022(5) 0.005(5) 0.010(5) 0.003(4)
    C23B 0.038(10) 0.032(9) 0.016(9) 0.000(9) 0.004(9) 0.001(9)
    C24B 0.038(12) 0.042(11) 0.016(11) 0.000(11) 0.003(10) -0.001(10)
    C25B 0.041(12) 0.047(11) 0.017(11) -0.004(11) -0.001(11) -0.003(10)
    C26B 0.042(12) 0.047(11) 0.018(10) -0.003(11) -0.004(11) -0.002(10)
    C27B 0.044(12) 0.042(11) 0.016(10) -0.002(11) -0.003(11) 0.004(10)
    C28B 0.043(10) 0.035(9) 0.016(9) -0.001(9) -0.001(9) 0.003(9)
    O12B 0.040(11) 0.027(10) 0.014(10) 0.001(10) 0.001(10) 0.002(9)
    Mn1B 0.037(8) 0.015(6) 0.015(6) 0.000(7) 0.003(7) 0.005(5)
    O13B 0.060(11) 0.032(11) 0.047(11) 0.000(11) 0.017(11) -0.009(10)
    O14B 0.060(15) 0.026(13) 0.055(14) -0.003(14) 0.017(14) 0.002(13)
    C29B 0.059(10) 0.032(9) 0.050(9) -0.003(9) 0.018(9) -0.003(9)
    C30B 0.063(11) 0.039(11) 0.055(11) -0.006(10) 0.021(10) 0.002(10)
    C31B 0.063(9) 0.038(9) 0.057(9) -0.008(9) 0.024(9) 0.002(9)
    C32B 0.064(11) 0.038(11) 0.060(11) -0.007(11) 0.024(11) 0.006(11)
    C33B 0.066(12) 0.040(12) 0.061(12) -0.004(12) 0.023(12) 0.009(12)
    C34B 0.064(13) 0.043(13) 0.058(13) -0.008(13) 0.022(13) 0.005(13)
    C35B 0.063(13) 0.043(13) 0.056(13) -0.008(13) 0.021(13) 0.007(13)
    O15B 0.09(3) 0.04(3) 0.07(3) 0.00(3) 0.03(3) 0.02(3)
    O16 0.060(8) 0.035(7) 0.030(6) -0.010(6) 0.011(6) 0.006(6)
    O17 0.069(9) 0.034(7) 0.034(7) -0.007(6) 0.017(6) 0.004(6)
    C36 0.082(9) 0.028(7) 0.037(8) -0.002(8) 0.005(8) 0.009(7)
    C37 0.089(9) 0.048(8) 0.053(9) 0.003(8) 0.016(8) 0.009(8)
    C38 0.095(11) 0.058(10) 0.055(9) 0.001(9) 0.014(9) 0.011(9)
    C39 0.099(11) 0.076(11) 0.061(10) -0.004(10) 0.015(10) 0.014(10)
    C40 0.103(11) 0.077(11) 0.077(11) 0.003(10) 0.005(10) 0.013(10)
    C41 0.104(12) 0.075(12) 0.088(12) 0.012(11) 0.010(11) 0.004(11)
    C42 0.101(11) 0.063(10) 0.074(11) 0.008(10) 0.010(10) 0.008(10)
    O18 0.101(15) 0.143(19) 0.119(18) 0.014(15) -0.013(14) 0.021(15)
    O16B 0.069(12) 0.030(12) 0.032(12) -0.004(12) 0.010(11) 0.008(12)
    O17B 0.09(3) 0.05(2) 0.05(2) -0.01(2) -0.01(2) 0.01(2)
    C36B 0.078(11) 0.035(10) 0.038(10) -0.004(10) 0.011(10) 0.009(9)
    C37B 0.091(10) 0.051(10) 0.055(10) 0.002(10) 0.011(10) 0.009(10)
    C38B 0.095(12) 0.060(12) 0.057(12) -0.001(12) 0.014(11) 0.012(12)
    C39B 0.100(13) 0.071(13) 0.063(12) 0.001(12) 0.011(12) 0.013(12)
    C40B 0.103(13) 0.080(14) 0.072(13) 0.004(13) 0.010(13) 0.014(13)
    C41B 0.102(12) 0.076(12) 0.075(12) 0.006(11) 0.009(11) 0.010(11)
    C42B 0.098(12) 0.065(11) 0.069(12) 0.007(11) 0.011(11) 0.009(11)
    O18B 0.10(3) 0.09(3) 0.09(3) 0.01(3) 0.00(3) 0.00(3)
    O19 0.027(6) 0.033(6) 0.049(7) 0.000(5) 0.007(5) 0.003(5)
    O20 0.037(6) 0.046(7) 0.044(7) -0.003(5) 0.008(5) 0.008(6)
    C43 0.043(10) 0.025(8) 0.032(8) -0.004(7) 0.003(7) -0.006(6)
    C44 0.016(7) 0.034(8) 0.045(10) -0.001(6) 0.002(7) -0.005(7)
    C45 0.031(8) 0.016(6) 0.043(9) 0.003(6) 0.003(7) -0.003(6)
    C46 0.048(10) 0.017(6) 0.024(7) -0.003(6) -0.005(7) 0.001(5)
    C47 0.031(8) 0.028(8) 0.042(9) -0.002(6) 0.006(7) -0.003(7)
    C48 0.028(8) 0.055(11) 0.038(9) 0.007(8) 0.006(7) 0.001(8)
    C49 0.034(9) 0.050(10) 0.022(7) -0.002(7) -0.003(6) 0.005(7)
    O21 0.038(7) 0.053(8) 0.051(8) 0.006(6) 0.000(6) 0.021(6)
    O22 0.038(6) 0.023(5) 0.031(6) 0.008(5) 0.004(5) -0.003(4)
    O23 0.039(6) 0.023(5) 0.045(7) 0.009(5) 0.001(5) -0.013(5)
    C50 0.050(10) 0.020(7) 0.020(7) 0.002(7) -0.009(7) 0.005(6)
    C51 0.029(8) 0.030(8) 0.025(7) 0.001(6) -0.003(6) 0.002(6)
    C52 0.031(8) 0.022(7) 0.022(7) 0.005(6) 0.004(6) -0.001(5)
    C53 0.039(9) 0.026(7) 0.023(7) 0.005(7) -0.004(6) 0.000(6)
    C54 0.033(8) 0.038(8) 0.021(7) 0.008(7) 0.010(6) -0.001(6)
    C55 0.033(9) 0.052(11) 0.035(9) -0.006(8) -0.004(7) -0.013(8)
    C56 0.040(9) 0.025(8) 0.031(8) 0.004(7) 0.003(7) -0.009(6)
    O24 0.037(6) 0.057(8) 0.033(6) 0.007(6) 0.001(5) -0.019(6)
    O29 0.067(19) 0.091(15) 0.083(15) 0.041(12) 0.006(14) 0.041(13)
    C57 0.071(11) 0.082(11) 0.085(11) 0.016(10) 0.004(10) 0.027(10)
    N5 0.070(8) 0.081(8) 0.087(8) 0.014(7) -0.001(7) 0.029(7)
    C58 0.086(18) 0.105(19) 0.109(19) 0.010(17) 0.002(17) 0.010(17)
    C59 0.072(16) 0.076(17) 0.086(17) -0.001(15) 0.003(15) 0.032(15)
    O29B 0.08(2) 0.09(2) 0.09(2) 0.023(18) 0.001(18) 0.046(18)
    C57B 0.072(12) 0.077(12) 0.084(12) 0.012(11) 0.000(11) 0.028(11)
    N5B 0.070(8) 0.081(8) 0.087(8) 0.014(7) -0.001(7) 0.029(7)
    C58B 0.069(19) 0.09(2) 0.09(2) 0.013(18) -0.003(18) 0.018(19)
    C59B 0.08(2) 0.09(2) 0.11(2) 0.018(19) -0.002(19) 0.030(19)
    O30 0.067(10) 0.063(9) 0.047(8) 0.015(7) 0.006(7) -0.010(7)
    C60 0.048(12) 0.053(12) 0.076(16) 0.005(9) 0.011(11) 0.008(12)
    N6 0.041(9) 0.057(10) 0.049(9) 0.016(7) 0.010(7) 0.001(8)
    C61 0.071(15) 0.062(14) 0.081(17) 0.001(11) 0.028(13) 0.017(13)
    C62 0.11(2) 0.10(2) 0.078(19) 0.032(18) 0.035(17) -0.004(17)
    O31 0.039(7) 0.062(9) 0.048(7) 0.003(6) 0.006(6) 0.008(7)
    C63 0.032(9) 0.065(13) 0.054(11) -0.001(9) 0.012(8) -0.008(10)
    N7 0.045(10) 0.077(13) 0.070(12) -0.021(9) 0.007(9) -0.013(11)
    C64 0.069(19) 0.14(3) 0.13(3) 0.002(18) -0.033(19) -0.07(3)
    C65 0.050(12) 0.053(13) 0.11(2) -0.009(10) 0.029(13) -0.007(13)
    O32 0.055(15) 0.048(15) 0.045(13) 0.002(12) -0.021(11) 0.011(12)
    C66 0.047(12) 0.067(15) 0.060(13) -0.003(12) -0.012(11) -0.001(12)
    N8 0.048(11) 0.071(15) 0.055(13) 0.000(13) -0.015(10) -0.002(12)
    C67 0.056(18) 0.070(19) 0.078(19) -0.007(16) -0.018(16) 0.000(17)
    C68 0.07(2) 0.09(2) 0.06(2) -0.01(2) -0.014(19) 0.00(2)
    O32B 0.072(16) 0.085(18) 0.069(16) 0.013(15) -0.019(14) -0.001(15)
    C66B 0.053(13) 0.070(16) 0.064(14) 0.003(14) -0.016(12) -0.002(13)
    N8B 0.043(11) 0.068(15) 0.062(13) -0.005(13) -0.013(11) 0.003(13)
    C67B 0.067(19) 0.06(2) 0.07(2) -0.005(18) -0.011(19) 0.000(18)
    C68B 0.026(16) 0.048(18) 0.08(2) -0.007(14) -0.011(16) 0.024(17)
_geom_special_details
;
 All esds (except the esd in the dihedral angle between two l.s. planes)
 are estimated using the full covariance matrix.  The cell esds are taken
 into account individually in the estimation of esds in distances, angles
 and torsion angles; correlations between esds in cell parameters are only
 used when they are defined by crystal symmetry.  An approximate (isotropic)
 treatment of cell esds is used for estimating esds involving l.s. planes.
;
loop_
    _geom_bond_atom_site_label_1
    _geom_bond_atom_site_label_2
    _geom_bond_site_symmetry_2
    _geom_bond_distance
    _geom_bond_publ_flag
    Mn2 O4B . 1.83(7) ?
    Mn2 O3 . 1.854(12) ?
    Mn2 O4 . 1.910(14) ?
    Mn2 O5 . 1.939(11) ?
    Mn2 N1 . 1.960(13) ?
    Mn2 O16 . 2.154(15) ?
    Mn2 O16B . 2.20(4) ?
    Mn2 O26 . 2.393(15) ?
    Mn2 Na1 . 3.726(6) ?
    Mn3 O7B . 1.83(6) ?
    Mn3 O6 . 1.853(11) ?
    Mn3 O7 . 1.904(13) ?
    Mn3 N2 . 1.91(2) ?
    Mn3 O8 . 1.944(10) ?
    Mn3 O19 . 2.127(11) ?
    Mn3 N2B . 2.15(11) ?
    Mn3 O27 . 2.447(13) ?
    Mn3 Na1 . 3.691(6) ?
    Mn4 O9 . 1.833(10) ?
    Mn4 O10 . 1.901(12) ?
    Mn4 O11B . 1.90(4) ?
    Mn4 O11 . 1.952(12) ?
    Mn4 N3 . 1.969(12) ?
    Mn4 O10B . 2.07(4) ?
    Mn4 O22 . 2.230(11) ?
    Mn4 O28 . 2.446(12) ?
    Mn4 C22B . 2.64(5) ?
    Mn4 Na1 . 3.651(6) ?
    Na1 O25 . 2.396(14) ?
    Na1 O28 . 2.460(13) ?
    Na1 O27 . 2.486(15) ?
    Na1 O26 . 2.519(15) ?
    Na1 O10 . 2.682(14) ?
    Na1 O1 . 2.704(15) ?
    Na1 O7 . 2.725(18) ?
    Na1 O4 . 2.740(15) ?
    Na1 O7B . 2.85(10) ?
    Na1 O10B . 2.93(7) ?
    Na1 Dy1 . 3.583(7) ?
    Na1 Mn1 . 3.621(7) ?
    O3 C7 . 1.37(2) ?
    O5 C8 . 1.299(18) ?
    O6 C14 . 1.37(2) ?
    O8 C15 . 1.287(18) ?
    O9 C21 . 1.317(19) ?
    O25 Mn1 . 2.435(19) ?
    O25 H25C . 0.9200 ?
    O25 H25D . 0.8696 ?
    O26 H26C . 0.85(4) ?
    O26 H26D . 0.84(4) ?
    O27 H27C . 0.87(4) ?
    O27 H27D . 0.87(4) ?
    O28 H28C . 0.88(4) ?
    O28 H28D . 0.88(4) ?
    N1 C1B . 1.30(4) ?
    N1 C1 . 1.30(2) ?
    N1 O1 . 1.394(16) ?
    N1 O1B . 1.45(4) ?
    N3 C15 . 1.319(18) ?
    N3 O7 . 1.395(17) ?
    N3 O7B . 1.63(8) ?
    C2 C3 . 1.41(2) ?
    C2 C7 . 1.42(2) ?
    C2 C1 . 1.48(2) ?
    C2 C1B . 1.51(4) ?
    C3 C4 . 1.33(2) ?
    C3 H3 . 0.9500 ?
    C4 C5 . 1.39(3) ?
    C4 H4 . 0.9500 ?
    C5 C6 . 1.40(3) ?
    C5 H5 . 0.9500 ?
    C6 C7 . 1.39(2) ?
    C6 H6 . 0.9500 ?
    C8 N2B . 1.18(8) ?
    C8 N2 . 1.31(2) ?
    C8 C9 . 1.49(2) ?
    C9 C14 . 1.38(2) ?
    C9 C10 . 1.38(2) ?
    C10 C11 . 1.39(2) ?
    C10 H10 . 0.9500 ?
    C11 C12 . 1.37(3) ?
    C11 H11 . 0.9500 ?
    C12 C13 . 1.38(3) ?
    C12 H12 . 0.9500 ?
    C13 C14 . 1.41(2) ?
    C13 H13 . 0.9500 ?
    C15 C16 . 1.47(2) ?
    C16 C17 . 1.40(2) ?
    C16 C21 . 1.42(2) ?
    C17 C18 . 1.39(2) ?
    C17 H17 . 0.9500 ?
    C18 C19 . 1.31(3) ?
    C18 H18 . 0.9500 ?
    C19 C20 . 1.38(3) ?
    C19 H19 . 0.9500 ?
    C20 C21 . 1.43(2) ?
    C20 H20 . 0.9500 ?
    Dy1 O14 . 2.250(14) ?
    Dy1 O17 . 2.332(14) ?
    Dy1 O10 . 2.425(12) ?
    Dy1 O7 . 2.438(11) ?
    Dy1 O1 . 2.439(12) ?
    Dy1 O4 . 2.440(10) ?
    O1 Mn1 . 1.906(12) ?
    O2 C1 . 1.29(2) ?
    O2 Mn1 . 1.938(12) ?
    O4 N2 . 1.427(17) ?
    N4 C22 . 1.33(2) ?
    N4 O10 . 1.387(16) ?
    N4 Mn1 . 1.944(13) ?
    O11 C22 . 1.285(19) ?
    C22 C23 . 1.47(2) ?
    C23 C24 . 1.39(2) ?
    C23 C28 . 1.42(2) ?
    C24 C25 . 1.40(2) ?
    C24 H24 . 0.9500 ?
    C25 C26 . 1.35(2) ?
    C25 H25 . 0.9500 ?
    C26 C27 . 1.39(2) ?
    C26 H26 . 0.9500 ?
    C27 C28 . 1.40(2) ?
    C27 H27 . 0.9500 ?
    C28 O12 . 1.34(2) ?
    O12 Mn1 . 1.859(13) ?
    Mn1 O13 . 2.147(16) ?
    O13 C29 . 1.25(2) ?
    O14 C29 . 1.28(2) ?
    C29 C30 . 1.49(2) ?
    C30 C35 . 1.38(3) ?
    C30 C31 . 1.41(2) ?
    C31 C32 . 1.38(2) ?
    C31 H31 . 0.9500 ?
    C32 C33 . 1.40(3) ?
    C32 H32 . 0.9500 ?
    C33 O15 . 1.37(2) ?
    C33 C34 . 1.40(3) ?
    C34 C35 . 1.39(2) ?
    C34 H34 . 0.9500 ?
    C35 H35 . 0.9500 ?
    O15 H15O . 0.8400 ?
    Dy1B O20 . 1.900(18) ?
    Dy1B O23 . 2.193(15) ?
    Dy1B O14B . 2.23(3) ?
    Dy1B O7B . 2.43(4) ?
    Dy1B O4B . 2.45(4) ?
    Dy1B O10B . 2.45(4) ?
    Dy1B O1B . 2.48(3) ?
    O1B Mn1B . 1.92(3) ?
    O2B C1B . 1.30(4) ?
    O2B Mn1B . 1.93(3) ?
    O4B N2B . 1.43(4) ?
    N4B C22B . 1.31(4) ?
    N4B O10B . 1.40(4) ?
    N4B Mn1B . 1.94(3) ?
    O11B C22B . 1.28(4) ?
    C22B C23B . 1.49(4) ?
    C23B C24B . 1.3900 ?
    C23B C28B . 1.3900 ?
    C24B C25B . 1.3900 ?
    C24B H24B . 0.9500 ?
    C25B C26B . 1.3900 ?
    C25B H25B . 0.9500 ?
    C26B C27B . 1.3900 ?
    C26B H26B . 0.9500 ?
    C27B C28B . 1.3900 ?
    C27B H27B . 0.9500 ?
    C28B O12B . 1.36(4) ?
    O12B Mn1B . 1.86(3) ?
    Mn1B O13B . 2.15(4) ?
    O13B C29B . 1.26(3) ?
    O14B C29B . 1.29(3) ?
    C29B C30B . 1.49(3) ?
    C30B C31B . 1.40(3) ?
    C30B C35B . 1.41(3) ?
    C31B C32B . 1.39(3) ?
    C31B H31B . 0.9500 ?
    C32B C33B . 1.39(3) ?
    C32B H32B . 0.9500 ?
    C33B O15B . 1.37(3) ?
    C33B C34B . 1.40(3) ?
    C34B C35B . 1.38(3) ?
    C34B H34B . 0.9500 ?
    C35B H35B . 0.9500 ?
    O15B H15B . 0.8400 ?
    O16 C36 . 1.24(2) ?
    O17 C36 . 1.28(2) ?
    C36 C37 . 1.49(3) ?
    C37 C38 . 1.40(3) ?
    C37 C42 . 1.41(3) ?
    C38 C39 . 1.40(3) ?
    C38 H38 . 0.9500 ?
    C39 C40 . 1.37(3) ?
    C39 H39 . 0.9500 ?
    C40 O18 . 1.36(3) ?
    C40 C41 . 1.39(3) ?
    C41 C42 . 1.37(3) ?
    C41 H41 . 0.9500 ?
    C42 H42 . 0.9500 ?
    O18 H18O . 0.8400 ?
    O16B C36B . 1.26(2) ?
    O17B C36B . 1.29(2) ?
    C36B C37B . 1.488(19) ?
    C37B C38B . 1.3900 ?
    C37B C42B . 1.3900 ?
    C38B C39B . 1.3900 ?
    C38B H38B . 0.9500 ?
    C39B C40B . 1.3900 ?
    C39B H39B . 0.9500 ?
    C40B O18B . 1.355(17) ?
    C40B C41B . 1.3900 ?
    C41B C42B . 1.3900 ?
    C41B H41B . 0.9500 ?
    C42B H42B . 0.9500 ?
    O18B H18B . 0.8400 ?
    O19 C43 . 1.258(17) ?
    O20 C43 . 1.288(18) ?
    C43 C44 . 1.485(18) ?
    C44 C49 . 1.385(9) ?
    C44 C45 . 1.387(9) ?
    C45 C46 . 1.388(9) ?
    C45 H45 . 0.9500 ?
    C46 C47 . 1.387(9) ?
    C46 H46 . 0.9500 ?
    C47 O21 . 1.356(15) ?
    C47 C48 . 1.390(9) ?
    C48 C49 . 1.388(9) ?
    C48 H48 . 0.9500 ?
    C49 H49 . 0.9500 ?
    O21 H21O . 0.8400 ?
    O22 C50 . 1.280(18) ?
    O23 C50 . 1.268(16) ?
    C50 C51 . 1.482(19) ?
    C51 C52 . 1.395(18) ?
    C51 C56 . 1.402(19) ?
    C52 C53 . 1.393(18) ?
    C52 H52 . 0.9500 ?
    C53 C54 . 1.38(2) ?
    C53 H53 . 0.9500 ?
    C54 O24 . 1.370(17) ?
    C54 C55 . 1.40(2) ?
    C55 C56 . 1.37(2) ?
    C55 H55 . 0.9500 ?
    C56 H56 . 0.9500 ?
    O24 H24O . 0.8400 ?
    O29 C57 . 1.28(3) ?
    C57 N5 . 1.30(3) ?
    C57 H57 . 0.9500 ?
    N5 C58 . 1.42(3) ?
    N5 C59 . 1.44(3) ?
    C58 H58A . 0.9800 ?
    C58 H58B . 0.9800 ?
    C58 H58C . 0.9800 ?
    C59 H59A . 0.9800 ?
    C59 H59B . 0.9800 ?
    C59 H59C . 0.9800 ?
    O29B C57B . 1.28(3) ?
    C57B N5B . 1.31(3) ?
    C57B H57B . 0.9500 ?
    N5B C59B . 1.41(3) ?
    N5B C58B . 1.42(3) ?
    C58B H58D . 0.9800 ?
    C58B H58E . 0.9800 ?
    C58B H58F . 0.9800 ?
    C59B H59D . 0.9800 ?
    C59B H59E . 0.9800 ?
    C59B H59F . 0.9800 ?
    O30 C60 . 1.24(3) ?
    C60 N6 . 1.30(3) ?
    C60 H60 . 0.9500 ?
    N6 C61 . 1.39(3) ?
    N6 C62 . 1.48(3) ?
    C61 H61A . 0.9800 ?
    C61 H61B . 0.9800 ?
    C61 H61C . 0.9800 ?
    C62 H62A . 0.9800 ?
    C62 H62B . 0.9800 ?
    C62 H62C . 0.9800 ?
    O31 C63 . 1.27(2) ?
    C63 N7 . 1.30(2) ?
    C63 H63 . 0.9500 ?
    N7 C64 . 1.42(3) ?
    N7 C65 . 1.42(2) ?
    C64 H64A . 0.9800 ?
    C64 H64B . 0.9800 ?
    C64 H64C . 0.9800 ?
    C65 H65A . 0.9800 ?
    C65 H65B . 0.9800 ?
    C65 H65C . 0.9800 ?
    O32 C66 . 1.29(3) ?
    C66 N8 . 1.33(3) ?
    C66 H66 . 0.9500 ?
    N8 C67 . 1.39(4) ?
    N8 C68 . 1.43(3) ?
    C67 H67A . 0.9800 ?
    C67 H67B . 0.9800 ?
    C67 H67C . 0.9800 ?
    C68 H68A . 0.9800 ?
    C68 H68B . 0.9800 ?
    C68 H68C . 0.9800 ?
    O32B C66B . 1.31(4) ?
    C66B N8B . 1.30(3) ?
    C66B H66B . 0.9500 ?
    N8B C67B . 1.42(4) ?
    N8B C68B . 1.43(3) ?
    C67B H67D . 0.9800 ?
    C67B H67E . 0.9800 ?
    C67B H67F . 0.9800 ?
    C68B H68D . 0.9800 ?
    C68B H68E . 0.9800 ?
    C68B H68F . 0.9800 ?
loop_
    _geom_angle_atom_site_label_1
    _geom_angle_atom_site_label_2
    _geom_angle_atom_site_label_3
    _geom_angle_site_symmetry_1
    _geom_angle_site_symmetry_3
    _geom_angle
    _geom_angle_publ_flag
    O4B Mn2 O3 . . 177(3) ?
    O3 Mn2 O4 . . 172.9(6) ?
    O4B Mn2 O5 . . 83.0(17) ?
    O3 Mn2 O5 . . 97.0(5) ?
    O4 Mn2 O5 . . 82.0(5) ?
    O4B Mn2 N1 . . 89.8(18) ?
    O3 Mn2 N1 . . 90.8(5) ?
    O4 Mn2 N1 . . 89.2(5) ?
    O5 Mn2 N1 . . 168.0(5) ?
    O3 Mn2 O16 . . 90.5(6) ?
    O4 Mn2 O16 . . 96.5(6) ?
    O5 Mn2 O16 . . 90.1(5) ?
    N1 Mn2 O16 . . 99.0(5) ?
    O4B Mn2 O16B . . 65(3) ?
    O3 Mn2 O16B . . 111(2) ?
    O5 Mn2 O16B . . 90.8(18) ?
    N1 Mn2 O16B . . 95.0(19) ?
    O4B Mn2 O26 . . 90(3) ?
    O3 Mn2 O26 . . 93.5(5) ?
    O4 Mn2 O26 . . 79.4(5) ?
    O5 Mn2 O26 . . 85.3(5) ?
    N1 Mn2 O26 . . 85.1(5) ?
    O16 Mn2 O26 . . 174.2(5) ?
    O16B Mn2 O26 . . 155(2) ?
    O4B Mn2 Na1 . . 55(3) ?
    O3 Mn2 Na1 . . 128.7(5) ?
    O4 Mn2 Na1 . . 45.3(4) ?
    O5 Mn2 Na1 . . 101.5(3) ?
    N1 Mn2 Na1 . . 66.5(4) ?
    O16 Mn2 Na1 . . 136.4(4) ?
    O16B Mn2 Na1 . . 116(2) ?
    O26 Mn2 Na1 . . 42.0(3) ?
    O7B Mn3 O6 . . 175(2) ?
    O6 Mn3 O7 . . 174.1(6) ?
    O6 Mn3 N2 . . 90.8(6) ?
    O7 Mn3 N2 . . 90.0(6) ?
    O7B Mn3 O8 . . 88(2) ?
    O6 Mn3 O8 . . 96.2(5) ?
    O7 Mn3 O8 . . 82.1(5) ?
    N2 Mn3 O8 . . 168.3(9) ?
    O7B Mn3 O19 . . 88(3) ?
    O6 Mn3 O19 . . 91.3(5) ?
    O8 Mn3 O19 . . 93.2(5) ?
    O7B Mn3 N2B . . 85(3) ?
    O6 Mn3 N2B . . 90.8(16) ?
    O8 Mn3 N2B . . 170(4) ?
    O19 Mn3 N2B . . 93(4) ?
    O7B Mn3 O27 . . 86(3) ?
    O6 Mn3 O27 . . 94.5(5) ?
    O7 Mn3 O27 . . 79.8(6) ?
    N2 Mn3 O27 . . 84.7(9) ?
    O8 Mn3 O27 . . 85.4(4) ?
    O19 Mn3 O27 . . 174.2(5) ?
    N2B Mn3 O27 . . 87(4) ?
    O7B Mn3 Na1 . . 49(3) ?
    O6 Mn3 Na1 . . 129.8(4) ?
    O7 Mn3 Na1 . . 45.7(5) ?
    N2 Mn3 Na1 . . 66.6(8) ?
    O8 Mn3 Na1 . . 101.8(3) ?
    O19 Mn3 Na1 . . 133.2(3) ?
    N2B Mn3 Na1 . . 68(4) ?
    O27 Mn3 Na1 . . 41.9(3) ?
    O9 Mn4 O10 . . 169.6(5) ?
    O9 Mn4 O11B . . 102.7(16) ?
    O9 Mn4 O11 . . 97.7(5) ?
    O10 Mn4 O11 . . 81.3(5) ?
    O9 Mn4 N3 . . 89.9(5) ?
    O10 Mn4 N3 . . 89.6(5) ?
    O11B Mn4 N3 . . 167.3(16) ?
    O11 Mn4 N3 . . 168.5(6) ?
    O9 Mn4 O10B . . 175.9(11) ?
    O11B Mn4 O10B . . 81.3(18) ?
    N3 Mn4 O10B . . 86.1(12) ?
    O9 Mn4 O22 . . 91.6(5) ?
    O11B Mn4 O22 . . 82(5) ?
    N3 Mn4 O22 . . 99.3(4) ?
    O10B Mn4 O22 . . 88.1(19) ?
    O9 Mn4 O28 . . 90.3(5) ?
    O10 Mn4 O28 . . 79.4(5) ?
    O11B Mn4 O28 . . 93(5) ?
    O11 Mn4 O28 . . 86.2(7) ?
    N3 Mn4 O28 . . 85.2(4) ?
    O10B Mn4 O28 . . 90.3(19) ?
    O22 Mn4 O28 . . 175.2(4) ?
    O9 Mn4 C22B . . 129.3(11) ?
    O11B Mn4 C22B . . 26.9(14) ?
    N3 Mn4 C22B . . 140.4(10) ?
    O10B Mn4 C22B . . 54.7(13) ?
    O22 Mn4 C22B . . 87(2) ?
    O28 Mn4 C22B . . 89(2) ?
    O9 Mn4 Na1 . . 125.6(4) ?
    O10 Mn4 Na1 . . 45.4(4) ?
    O11B Mn4 Na1 . . 104(3) ?
    O11 Mn4 Na1 . . 102.0(6) ?
    N3 Mn4 Na1 . . 66.5(3) ?
    O10B Mn4 Na1 . . 53.4(19) ?
    O22 Mn4 Na1 . . 138.3(3) ?
    O28 Mn4 Na1 . . 42.1(3) ?
    C22B Mn4 Na1 . . 83.1(18) ?
    O25 Na1 O28 . . 86.1(5) ?
    O25 Na1 O27 . . 152.0(6) ?
    O28 Na1 O27 . . 87.2(4) ?
    O25 Na1 O26 . . 87.5(5) ?
    O28 Na1 O26 . . 155.4(5) ?
    O27 Na1 O26 . . 87.4(4) ?
    O25 Na1 O10 . . 82.8(5) ?
    O28 Na1 O10 . . 66.0(4) ?
    O27 Na1 O10 . . 118.8(4) ?
    O26 Na1 O10 . . 136.5(5) ?
    O25 Na1 O1 . . 67.2(6) ?
    O28 Na1 O1 . . 119.7(4) ?
    O27 Na1 O1 . . 138.2(5) ?
    O26 Na1 O1 . . 79.1(4) ?
    O10 Na1 O1 . . 58.0(4) ?
    O25 Na1 O7 . . 140.2(5) ?
    O28 Na1 O7 . . 82.7(4) ?
    O27 Na1 O7 . . 65.3(4) ?
    O26 Na1 O7 . . 116.5(5) ?
    O10 Na1 O7 . . 57.8(4) ?
    O1 Na1 O7 . . 85.7(4) ?
    O25 Na1 O4 . . 120.3(6) ?
    O28 Na1 O4 . . 138.9(4) ?
    O27 Na1 O4 . . 81.4(4) ?
    O26 Na1 O4 . . 63.5(4) ?
    O10 Na1 O4 . . 85.4(4) ?
    O1 Na1 O4 . . 57.2(4) ?
    O7 Na1 O4 . . 56.7(4) ?
    O25 Na1 O7B . . 139.8(12) ?
    O28 Na1 O7B . . 88.0(16) ?
    O27 Na1 O7B . . 66.9(10) ?
    O26 Na1 O7B . . 111.8(17) ?
    O25 Na1 O10B . . 86.6(9) ?
    O28 Na1 O10B . . 72.5(8) ?
    O27 Na1 O10B . . 117.1(10) ?
    O26 Na1 O10B . . 130.8(9) ?
    O7B Na1 O10B . . 53.9(14) ?
    O25 Na1 Dy1 . . 104.6(5) ?
    O28 Na1 Dy1 . . 103.7(3) ?
    O27 Na1 Dy1 . . 103.4(3) ?
    O26 Na1 Dy1 . . 100.9(4) ?
    O10 Na1 Dy1 . . 42.6(3) ?
    O1 Na1 Dy1 . . 42.9(3) ?
    O7 Na1 Dy1 . . 42.8(2) ?
    O4 Na1 Dy1 . . 42.9(2) ?
    O25 Na1 Mn1 . . 41.9(5) ?
    O28 Na1 Mn1 . . 95.2(3) ?
    O27 Na1 Mn1 . . 166.1(4) ?
    O26 Na1 Mn1 . . 95.8(4) ?
    O10 Na1 Mn1 . . 51.0(3) ?
    O1 Na1 Mn1 . . 31.0(3) ?
    O7 Na1 Mn1 . . 101.3(3) ?
    O4 Na1 Mn1 . . 88.0(3) ?
    Dy1 Na1 Mn1 . . 62.77(13) ?
    C7 O3 Mn2 . . 129.8(10) ?
    C8 O5 Mn2 . . 111.3(9) ?
    C14 O6 Mn3 . . 128.9(9) ?
    C15 O8 Mn3 . . 111.3(8) ?
    C21 O9 Mn4 . . 130.4(10) ?
    Na1 O25 Mn1 . . 97.1(6) ?
    Na1 O25 H25C . . 127.7 ?
    Mn1 O25 H25C . . 105.4 ?
    Na1 O25 H25D . . 136.0 ?
    Mn1 O25 H25D . . 71.8 ?
    H25C O25 H25D . . 96.2 ?
    Mn2 O26 Na1 . . 98.6(5) ?
    Mn2 O26 H26C . . 99(10) ?
    Na1 O26 H26C . . 124(5) ?
    Mn2 O26 H26D . . 94(10) ?
    Na1 O26 H26D . . 125(5) ?
    H26C O26 H26D . . 106(6) ?
    Mn3 O27 Na1 . . 96.9(4) ?
    Mn3 O27 H27C . . 83(10) ?
    Na1 O27 H27C . . 128(5) ?
    Mn3 O27 H27D . . 111(10) ?
    Na1 O27 H27D . . 127(5) ?
    H27C O27 H27D . . 101(5) ?
    Mn4 O28 Na1 . . 96.2(4) ?
    Mn4 O28 H28C . . 93(10) ?
    Na1 O28 H28C . . 126(5) ?
    Mn4 O28 H28D . . 109(10) ?
    Na1 O28 H28D . . 126(5) ?
    H28C O28 H28D . . 100(5) ?
    C1 N1 O1 . . 110.6(13) ?
    C1B N1 O1B . . 111(2) ?
    C1B N1 Mn2 . . 133.9(19) ?
    C1 N1 Mn2 . . 130.1(11) ?
    O1 N1 Mn2 . . 114.9(8) ?
    O1B N1 Mn2 . . 113.8(14) ?
    C15 N3 O7 . . 112.6(11) ?
    C15 N3 O7B . . 112(2) ?
    C15 N3 Mn4 . . 131.0(10) ?
    O7 N3 Mn4 . . 114.5(9) ?
    O7B N3 Mn4 . . 116(2) ?
    C3 C2 C7 . . 116.4(15) ?
    C3 C2 C1 . . 120.2(15) ?
    C7 C2 C1 . . 123.3(14) ?
    C3 C2 C1B . . 118(2) ?
    C7 C2 C1B . . 125(2) ?
    C4 C3 C2 . . 123.8(18) ?
    C4 C3 H3 . . 118.1 ?
    C2 C3 H3 . . 118.1 ?
    C3 C4 C5 . . 119.6(18) ?
    C3 C4 H4 . . 120.2 ?
    C5 C4 H4 . . 120.2 ?
    C4 C5 C6 . . 120.2(17) ?
    C4 C5 H5 . . 119.9 ?
    C6 C5 H5 . . 119.9 ?
    C7 C6 C5 . . 119.6(17) ?
    C7 C6 H6 . . 120.2 ?
    C5 C6 H6 . . 120.2 ?
    O3 C7 C6 . . 116.9(15) ?
    O3 C7 C2 . . 122.5(14) ?
    C6 C7 C2 . . 120.6(16) ?
    N2B C8 O5 . . 115(5) ?
    O5 C8 N2 . . 122.7(15) ?
    N2B C8 C9 . . 126(5) ?
    O5 C8 C9 . . 119.0(13) ?
    N2 C8 C9 . . 118.3(15) ?
    C14 C9 C10 . . 119.1(15) ?
    C14 C9 C8 . . 123.5(14) ?
    C10 C9 C8 . . 117.2(15) ?
    C9 C10 C11 . . 122.0(18) ?
    C9 C10 H10 . . 119.0 ?
    C11 C10 H10 . . 119.0 ?
    C12 C11 C10 . . 118.7(18) ?
    C12 C11 H11 . . 120.7 ?
    C10 C11 H11 . . 120.7 ?
    C11 C12 C13 . . 120.2(17) ?
    C11 C12 H12 . . 119.9 ?
    C13 C12 H12 . . 119.9 ?
    C12 C13 C14 . . 120.5(18) ?
    C12 C13 H13 . . 119.7 ?
    C14 C13 H13 . . 119.7 ?
    O6 C14 C9 . . 123.9(14) ?
    O6 C14 C13 . . 116.9(15) ?
    C9 C14 C13 . . 119.2(16) ?
    O8 C15 N3 . . 121.1(12) ?
    O8 C15 C16 . . 119.2(13) ?
    N3 C15 C16 . . 119.7(13) ?
    C17 C16 C21 . . 120.8(15) ?
    C17 C16 C15 . . 118.1(15) ?
    C21 C16 C15 . . 121.1(14) ?
    C18 C17 C16 . . 119.7(18) ?
    C18 C17 H17 . . 120.1 ?
    C16 C17 H17 . . 120.1 ?
    C19 C18 C17 . . 120.8(17) ?
    C19 C18 H18 . . 119.6 ?
    C17 C18 H18 . . 119.6 ?
    C18 C19 C20 . . 121.8(18) ?
    C18 C19 H19 . . 119.1 ?
    C20 C19 H19 . . 119.1 ?
    C19 C20 C21 . . 121.3(18) ?
    C19 C20 H20 . . 119.4 ?
    C21 C20 H20 . . 119.4 ?
    O9 C21 C16 . . 126.0(14) ?
    O9 C21 C20 . . 118.5(16) ?
    C16 C21 C20 . . 115.5(15) ?
    O14 Dy1 O17 . . 77.0(5) ?
    O14 Dy1 O10 . . 82.6(5) ?
    O17 Dy1 O10 . . 143.9(5) ?
    O14 Dy1 O7 . . 144.2(5) ?
    O17 Dy1 O7 . . 138.6(5) ?
    O10 Dy1 O7 . . 65.0(4) ?
    O14 Dy1 O1 . . 79.9(5) ?
    O17 Dy1 O1 . . 82.2(5) ?
    O10 Dy1 O1 . . 64.9(4) ?
    O7 Dy1 O1 . . 98.4(5) ?
    O14 Dy1 O4 . . 139.5(5) ?
    O17 Dy1 O4 . . 79.4(5) ?
    O10 Dy1 O4 . . 98.3(4) ?
    O7 Dy1 O4 . . 64.3(4) ?
    O1 Dy1 O4 . . 64.6(4) ?
    O14 Dy1 Na1 . . 118.1(5) ?
    O17 Dy1 Na1 . . 118.8(4) ?
    O10 Dy1 Na1 . . 48.4(3) ?
    O7 Dy1 Na1 . . 49.5(4) ?
    O1 Dy1 Na1 . . 49.0(3) ?
    O4 Dy1 Na1 . . 49.8(3) ?
    N1 O1 Mn1 . . 114.1(9) ?
    N1 O1 Dy1 . . 117.7(9) ?
    Mn1 O1 Dy1 . . 118.9(6) ?
    N1 O1 Na1 . . 110.6(8) ?
    Mn1 O1 Na1 . . 102.1(6) ?
    Dy1 O1 Na1 . . 88.2(4) ?
    C1 O2 Mn1 . . 110.9(11) ?
    N2 O4 Mn2 . . 113.3(9) ?
    N2 O4 Dy1 . . 120.9(10) ?
    Mn2 O4 Dy1 . . 118.1(6) ?
    N2 O4 Na1 . . 105.8(12) ?
    Mn2 O4 Na1 . . 105.1(6) ?
    Dy1 O4 Na1 . . 87.3(4) ?
    C8 N2 O4 . . 110.7(15) ?
    C8 N2 Mn3 . . 132.9(13) ?
    O4 N2 Mn3 . . 115.2(10) ?
    O2 C1 N1 . . 122.7(16) ?
    O2 C1 C2 . . 118.3(15) ?
    N1 C1 C2 . . 118.1(15) ?
    C22 N4 O10 . . 112.5(12) ?
    C22 N4 Mn1 . . 130.5(11) ?
    O10 N4 Mn1 . . 116.0(9) ?
    N3 O7 Mn3 . . 112.8(8) ?
    N3 O7 Dy1 . . 120.0(9) ?
    Mn3 O7 Dy1 . . 119.7(6) ?
    N3 O7 Na1 . . 106.1(9) ?
    Mn3 O7 Na1 . . 104.4(7) ?
    Dy1 O7 Na1 . . 87.7(5) ?
    N4 O10 Mn4 . . 113.8(9) ?
    N4 O10 Dy1 . . 119.7(9) ?
    Mn4 O10 Dy1 . . 118.4(5) ?
    N4 O10 Na1 . . 105.5(8) ?
    Mn4 O10 Na1 . . 104.3(5) ?
    Dy1 O10 Na1 . . 89.0(4) ?
    C22 O11 Mn4 . . 112.4(11) ?
    O11 C22 N4 . . 119.9(15) ?
    O11 C22 C23 . . 120.0(16) ?
    N4 C22 C23 . . 120.1(14) ?
    C24 C23 C28 . . 120.1(14) ?
    C24 C23 C22 . . 118.1(15) ?
    C28 C23 C22 . . 121.8(14) ?
    C23 C24 C25 . . 119.2(17) ?
    C23 C24 H24 . . 120.4 ?
    C25 C24 H24 . . 120.4 ?
    C26 C25 C24 . . 121.5(17) ?
    C26 C25 H25 . . 119.3 ?
    C24 C25 H25 . . 119.3 ?
    C25 C26 C27 . . 120.4(17) ?
    C25 C26 H26 . . 119.8 ?
    C27 C26 H26 . . 119.8 ?
    C26 C27 C28 . . 120.9(17) ?
    C26 C27 H27 . . 119.6 ?
    C28 C27 H27 . . 119.6 ?
    O12 C28 C27 . . 117.5(15) ?
    O12 C28 C23 . . 124.4(14) ?
    C27 C28 C23 . . 118.0(15) ?
    C28 O12 Mn1 . . 128.7(11) ?
    O12 Mn1 O1 . . 170.3(7) ?
    O12 Mn1 O2 . . 97.5(6) ?
    O1 Mn1 O2 . . 81.3(5) ?
    O12 Mn1 N4 . . 90.9(6) ?
    O1 Mn1 N4 . . 89.2(5) ?
    O2 Mn1 N4 . . 168.5(6) ?
    O12 Mn1 O13 . . 94.4(7) ?
    O1 Mn1 O13 . . 95.2(6) ?
    O2 Mn1 O13 . . 90.1(6) ?
    N4 Mn1 O13 . . 97.1(6) ?
    O12 Mn1 O25 . . 89.8(6) ?
    O1 Mn1 O25 . . 80.5(5) ?
    O2 Mn1 O25 . . 88.6(6) ?
    N4 Mn1 O25 . . 83.5(6) ?
    O13 Mn1 O25 . . 175.7(6) ?
    O12 Mn1 Na1 . . 124.8(5) ?
    O1 Mn1 Na1 . . 46.9(4) ?
    O2 Mn1 Na1 . . 102.9(4) ?
    N4 Mn1 Na1 . . 65.7(4) ?
    O13 Mn1 Na1 . . 135.6(5) ?
    O25 Mn1 Na1 . . 41.0(3) ?
    C29 O13 Mn1 . . 124.3(12) ?
    C29 O14 Dy1 . . 140.1(13) ?
    O13 C29 O14 . . 124.2(18) ?
    O13 C29 C30 . . 119.0(17) ?
    O14 C29 C30 . . 116.8(19) ?
    C35 C30 C31 . . 120.6(18) ?
    C35 C30 C29 . . 120.7(18) ?
    C31 C30 C29 . . 118.7(18) ?
    C32 C31 C30 . . 119(2) ?
    C32 C31 H31 . . 120.7 ?
    C30 C31 H31 . . 120.7 ?
    C31 C32 C33 . . 121.5(19) ?
    C31 C32 H32 . . 119.2 ?
    C33 C32 H32 . . 119.2 ?
    O15 C33 C32 . . 123.0(19) ?
    O15 C33 C34 . . 118(2) ?
    C32 C33 C34 . . 119.1(19) ?
    C35 C34 C33 . . 120(2) ?
    C35 C34 H34 . . 120.2 ?
    C33 C34 H34 . . 120.2 ?
    C30 C35 C34 . . 120(2) ?
    C30 C35 H35 . . 119.8 ?
    C34 C35 H35 . . 119.8 ?
    C33 O15 H15O . . 109.5 ?
    O20 Dy1B O23 . . 87.6(7) ?
    O20 Dy1B O14B . . 123.8(19) ?
    O23 Dy1B O14B . . 77.7(18) ?
    O20 Dy1B O7B . . 80(2) ?
    O23 Dy1B O7B . . 78(2) ?
    O14B Dy1B O7B . . 145(3) ?
    O20 Dy1B O4B . . 82.8(19) ?
    O23 Dy1B O4B . . 141(2) ?
    O14B Dy1B O4B . . 137(2) ?
    O7B Dy1B O4B . . 63.6(19) ?
    O20 Dy1B O10B . . 139.6(13) ?
    O23 Dy1B O10B . . 67.5(16) ?
    O14B Dy1B O10B . . 83(2) ?
    O7B Dy1B O10B . . 64.9(19) ?
    O4B Dy1B O10B . . 97(2) ?
    O20 Dy1B O1B . . 143.5(11) ?
    O23 Dy1B O1B . . 127.4(11) ?
    O14B Dy1B O1B . . 79.2(18) ?
    O7B Dy1B O1B . . 96(2) ?
    O4B Dy1B O1B . . 63.6(18) ?
    O10B Dy1B O1B . . 63.2(15) ?
    O20 Dy1B Na1 . . 116.8(6) ?
    O23 Dy1B Na1 . . 104.2(5) ?
    O14B Dy1B Na1 . . 119.4(18) ?
    O7B Dy1B Na1 . . 45(2) ?
    O4B Dy1B Na1 . . 50(2) ?
    O10B Dy1B Na1 . . 47.3(16) ?
    O1B Dy1B Na1 . . 51.2(14) ?
    N1 O1B Mn1B . . 110.9(19) ?
    N1 O1B Dy1B . . 129(2) ?
    Mn1B O1B Dy1B . . 119.0(18) ?
    C1B O2B Mn1B . . 113(3) ?
    N2B O4B Mn2 . . 106(4) ?
    N2B O4B Dy1B . . 123(5) ?
    Mn2 O4B Dy1B . . 129(3) ?
    C8 N2B O4B . . 123(8) ?
    C8 N2B Mn3 . . 123(6) ?
    O4B N2B Mn3 . . 112(4) ?
    N1 C1B O2B . . 121(3) ?
    N1 C1B C2 . . 117(3) ?
    O2B C1B C2 . . 123(3) ?
    C22B N4B O10B . . 110(3) ?
    C22B N4B Mn1B . . 128(4) ?
    O10B N4B Mn1B . . 116(3) ?
    N3 O7B Mn3 . . 106(2) ?
    N3 O7B Dy1B . . 121(4) ?
    Mn3 O7B Dy1B . . 127(4) ?
    N3 O7B Na1 . . 94(4) ?
    Mn3 O7B Na1 . . 102(4) ?
    Dy1B O7B Na1 . . 97(2) ?
    N4B O10B Mn4 . . 109(2) ?
    N4B O10B Dy1B . . 119(3) ?
    Mn4 O10B Dy1B . . 126(2) ?
    N4B O10B Na1 . . 108(4) ?
    Mn4 O10B Na1 . . 92(2) ?
    Dy1B O10B Na1 . . 94.8(16) ?
    C22B O11B Mn4 . . 110(4) ?
    O11B C22B N4B . . 127(4) ?
    O11B C22B C23B . . 112(4) ?
    N4B C22B C23B . . 121(4) ?
    O11B C22B Mn4 . . 43(2) ?
    N4B C22B Mn4 . . 86(3) ?
    C23B C22B Mn4 . . 153(3) ?
    C24B C23B C28B . . 120.0 ?
    C24B C23B C22B . . 116(3) ?
    C28B C23B C22B . . 124(3) ?
    C23B C24B C25B . . 120.0 ?
    C23B C24B H24B . . 120.0 ?
    C25B C24B H24B . . 120.0 ?
    C26B C25B C24B . . 120.0 ?
    C26B C25B H25B . . 120.0 ?
    C24B C25B H25B . . 120.0 ?
    C25B C26B C27B . . 120.0 ?
    C25B C26B H26B . . 120.0 ?
    C27B C26B H26B . . 120.0 ?
    C28B C27B C26B . . 120.0 ?
    C28B C27B H27B . . 120.0 ?
    C26B C27B H27B . . 120.0 ?
    O12B C28B C27B . . 117(3) ?
    O12B C28B C23B . . 123(3) ?
    C27B C28B C23B . . 120.0 ?
    C28B O12B Mn1B . . 130(3) ?
    O12B Mn1B O1B . . 169(3) ?
    O12B Mn1B O2B . . 97(2) ?
    O1B Mn1B O2B . . 80.7(18) ?
    O12B Mn1B N4B . . 92(2) ?
    O1B Mn1B N4B . . 88.1(18) ?
    O2B Mn1B N4B . . 167(2) ?
    O12B Mn1B O13B . . 96(2) ?
    O1B Mn1B O13B . . 95(2) ?
    O2B Mn1B O13B . . 91(3) ?
    N4B Mn1B O13B . . 97(3) ?
    C29B O13B Mn1B . . 125(4) ?
    C29B O14B Dy1B . . 141(6) ?
    O13B C29B O14B . . 123(4) ?
    O13B C29B C30B . . 123(4) ?
    O14B C29B C30B . . 113(4) ?
    C31B C30B C35B . . 119(4) ?
    C31B C30B C29B . . 120(5) ?
    C35B C30B C29B . . 117(4) ?
    C32B C31B C30B . . 118(4) ?
    C32B C31B H31B . . 121.1 ?
    C30B C31B H31B . . 121.1 ?
    C33B C32B C31B . . 123(5) ?
    C33B C32B H32B . . 118.7 ?
    C31B C32B H32B . . 118.7 ?
    O15B C33B C32B . . 122(5) ?
    O15B C33B C34B . . 119(5) ?
    C32B C33B C34B . . 116(4) ?
    C35B C34B C33B . . 121(4) ?
    C35B C34B H34B . . 119.6 ?
    C33B C34B H34B . . 119.6 ?
    C34B C35B C30B . . 120(4) ?
    C34B C35B H35B . . 120.2 ?
    C30B C35B H35B . . 120.2 ?
    C33B O15B H15B . . 109.5 ?
    C36 O16 Mn2 . . 122.5(14) ?
    C36 O17 Dy1 . . 138.2(14) ?
    O16 C36 O17 . . 125(2) ?
    O16 C36 C37 . . 119.3(18) ?
    O17 C36 C37 . . 115.9(19) ?
    C38 C37 C42 . . 124(2) ?
    C38 C37 C36 . . 119(2) ?
    C42 C37 C36 . . 117(2) ?
    C37 C38 C39 . . 115(2) ?
    C37 C38 H38 . . 122.5 ?
    C39 C38 H38 . . 122.5 ?
    C40 C39 C38 . . 122(3) ?
    C40 C39 H39 . . 118.9 ?
    C38 C39 H39 . . 118.9 ?
    O18 C40 C39 . . 122(3) ?
    O18 C40 C41 . . 117(3) ?
    C39 C40 C41 . . 120(3) ?
    C42 C41 C40 . . 121(3) ?
    C42 C41 H41 . . 119.5 ?
    C40 C41 H41 . . 119.5 ?
    C41 C42 C37 . . 117(3) ?
    C41 C42 H42 . . 121.6 ?
    C37 C42 H42 . . 121.6 ?
    C40 O18 H18O . . 109.5 ?
    C36B O16B Mn2 . . 144(6) ?
    O16B C36B O17B . . 124(2) ?
    O16B C36B C37B . . 118(2) ?
    O17B C36B C37B . . 118(2) ?
    C38B C37B C42B . . 120.0 ?
    C38B C37B C36B . . 117.5(17) ?
    C42B C37B C36B . . 120.3(17) ?
    C37B C38B C39B . . 120.0 ?
    C37B C38B H38B . . 120.0 ?
    C39B C38B H38B . . 120.0 ?
    C40B C39B C38B . . 120.0 ?
    C40B C39B H39B . . 120.0 ?
    C38B C39B H39B . . 120.0 ?
    O18B C40B C39B . . 121.3(16) ?
    O18B C40B C41B . . 118.5(16) ?
    C39B C40B C41B . . 120.0 ?
    C42B C41B C40B . . 120.0 ?
    C42B C41B H41B . . 120.0 ?
    C40B C41B H41B . . 120.0 ?
    C41B C42B C37B . . 120.0 ?
    C41B C42B H42B . . 120.0 ?
    C37B C42B H42B . . 120.0 ?
    C40B O18B H18B . . 109.5 ?
    C43 O19 Mn3 . . 128.8(11) ?
    C43 O20 Dy1B . . 145.8(12) ?
    O19 C43 O20 . . 123.8(14) ?
    O19 C43 C44 . . 118.2(13) ?
    O20 C43 C44 . . 118.0(13) ?
    C49 C44 C45 . . 120.2(9) ?
    C49 C44 C43 . . 121.3(10) ?
    C45 C44 C43 . . 118.5(10) ?
    C44 C45 C46 . . 119.7(9) ?
    C44 C45 H45 . . 120.1 ?
    C46 C45 H45 . . 120.1 ?
    C47 C46 C45 . . 120.0(9) ?
    C47 C46 H46 . . 120.0 ?
    C45 C46 H46 . . 120.0 ?
    O21 C47 C46 . . 121.4(10) ?
    O21 C47 C48 . . 118.3(10) ?
    C46 C47 C48 . . 120.3(9) ?
    C49 C48 C47 . . 119.5(9) ?
    C49 C48 H48 . . 120.3 ?
    C47 C48 H48 . . 120.3 ?
    C44 C49 C48 . . 120.2(9) ?
    C44 C49 H49 . . 119.9 ?
    C48 C49 H49 . . 119.9 ?
    C47 O21 H21O . . 109.5 ?
    C50 O22 Mn4 . . 118.0(9) ?
    C50 O23 Dy1B . . 155.2(11) ?
    O23 C50 O22 . . 122.3(14) ?
    O23 C50 C51 . . 116.9(13) ?
    O22 C50 C51 . . 120.7(12) ?
    C52 C51 C56 . . 118.8(12) ?
    C52 C51 C50 . . 122.1(12) ?
    C56 C51 C50 . . 119.2(13) ?
    C53 C52 C51 . . 121.2(13) ?
    C53 C52 H52 . . 119.4 ?
    C51 C52 H52 . . 119.4 ?
    C54 C53 C52 . . 119.4(13) ?
    C54 C53 H53 . . 120.3 ?
    C52 C53 H53 . . 120.3 ?
    O24 C54 C53 . . 122.3(13) ?
    O24 C54 C55 . . 117.9(13) ?
    C53 C54 C55 . . 119.7(13) ?
    C56 C55 C54 . . 121.2(14) ?
    C56 C55 H55 . . 119.4 ?
    C54 C55 H55 . . 119.4 ?
    C55 C56 C51 . . 119.8(14) ?
    C55 C56 H56 . . 120.1 ?
    C51 C56 H56 . . 120.1 ?
    C54 O24 H24O . . 109.5 ?
    O29 C57 N5 . . 130(4) ?
    O29 C57 H57 . . 115.2 ?
    N5 C57 H57 . . 115.2 ?
    C57 N5 C58 . . 115(3) ?
    C57 N5 C59 . . 124(3) ?
    C58 N5 C59 . . 121(3) ?
    N5 C58 H58A . . 109.5 ?
    N5 C58 H58B . . 109.5 ?
    H58A C58 H58B . . 109.5 ?
    N5 C58 H58C . . 109.5 ?
    H58A C58 H58C . . 109.5 ?
    H58B C58 H58C . . 109.5 ?
    N5 C59 H59A . . 109.5 ?
    N5 C59 H59B . . 109.5 ?
    H59A C59 H59B . . 109.5 ?
    N5 C59 H59C . . 109.5 ?
    H59A C59 H59C . . 109.5 ?
    H59B C59 H59C . . 109.5 ?
    O29B C57B N5B . . 125(4) ?
    O29B C57B H57B . . 117.6 ?
    N5B C57B H57B . . 117.6 ?
    C57B N5B C59B . . 127(3) ?
    C57B N5B C58B . . 115(3) ?
    C59B N5B C58B . . 118(3) ?
    N5B C58B H58D . . 109.5 ?
    N5B C58B H58E . . 109.5 ?
    H58D C58B H58E . . 109.5 ?
    N5B C58B H58F . . 109.5 ?
    H58D C58B H58F . . 109.5 ?
    H58E C58B H58F . . 109.5 ?
    N5B C59B H59D . . 109.5 ?
    N5B C59B H59E . . 109.5 ?
    H59D C59B H59E . . 109.5 ?
    N5B C59B H59F . . 109.5 ?
    H59D C59B H59F . . 109.5 ?
    H59E C59B H59F . . 109.5 ?
    O30 C60 N6 . . 127(2) ?
    O30 C60 H60 . . 116.7 ?
    N6 C60 H60 . . 116.7 ?
    C60 N6 C61 . . 121(2) ?
    C60 N6 C62 . . 119(2) ?
    C61 N6 C62 . . 120(2) ?
    N6 C61 H61A . . 109.5 ?
    N6 C61 H61B . . 109.5 ?
    H61A C61 H61B . . 109.5 ?
    N6 C61 H61C . . 109.5 ?
    H61A C61 H61C . . 109.5 ?
    H61B C61 H61C . . 109.5 ?
    N6 C62 H62A . . 109.5 ?
    N6 C62 H62B . . 109.5 ?
    H62A C62 H62B . . 109.5 ?
    N6 C62 H62C . . 109.5 ?
    H62A C62 H62C . . 109.5 ?
    H62B C62 H62C . . 109.5 ?
    O31 C63 N7 . . 127.3(19) ?
    O31 C63 H63 . . 116.3 ?
    N7 C63 H63 . . 116.3 ?
    C63 N7 C64 . . 119(2) ?
    C63 N7 C65 . . 122.3(18) ?
    C64 N7 C65 . . 119(2) ?
    N7 C64 H64A . . 109.5 ?
    N7 C64 H64B . . 109.5 ?
    H64A C64 H64B . . 109.5 ?
    N7 C64 H64C . . 109.5 ?
    H64A C64 H64C . . 109.5 ?
    H64B C64 H64C . . 109.5 ?
    N7 C65 H65A . . 109.5 ?
    N7 C65 H65B . . 109.5 ?
    H65A C65 H65B . . 109.5 ?
    N7 C65 H65C . . 109.5 ?
    H65A C65 H65C . . 109.5 ?
    H65B C65 H65C . . 109.5 ?
    O32 C66 N8 . . 126(3) ?
    O32 C66 H66 . . 117.2 ?
    N8 C66 H66 . . 117.2 ?
    C66 N8 C67 . . 119(3) ?
    C66 N8 C68 . . 115(3) ?
    C67 N8 C68 . . 125(4) ?
    N8 C67 H67A . . 109.5 ?
    N8 C67 H67B . . 109.5 ?
    H67A C67 H67B . . 109.5 ?
    N8 C67 H67C . . 109.5 ?
    H67A C67 H67C . . 109.5 ?
    H67B C67 H67C . . 109.5 ?
    N8 C68 H68A . . 109.5 ?
    N8 C68 H68B . . 109.5 ?
    H68A C68 H68B . . 109.5 ?
    N8 C68 H68C . . 109.5 ?
    H68A C68 H68C . . 109.5 ?
    H68B C68 H68C . . 109.5 ?
    N8B C66B O32B . . 122(4) ?
    N8B C66B H66B . . 119.2 ?
    O32B C66B H66B . . 119.2 ?
    C66B N8B C67B . . 118(4) ?
    C66B N8B C68B . . 121(3) ?
    C67B N8B C68B . . 120(3) ?
    N8B C67B H67D . . 109.5 ?
    N8B C67B H67E . . 109.5 ?
    H67D C67B H67E . . 109.5 ?
    N8B C67B H67F . . 109.5 ?
    H67D C67B H67F . . 109.5 ?
    H67E C67B H67F . . 109.5 ?
    N8B C68B H68D . . 109.5 ?
    N8B C68B H68E . . 109.5 ?
    H68D C68B H68E . . 109.5 ?
    N8B C68B H68F . . 109.5 ?
    H68D C68B H68F . . 109.5 ?
    H68E C68B H68F . . 109.5 ?
loop_
    _geom_torsion_atom_site_label_1
    _geom_torsion_atom_site_label_2
    _geom_torsion_atom_site_label_3
    _geom_torsion_atom_site_label_4
    _geom_torsion_site_symmetry_1
    _geom_torsion_site_symmetry_2
    _geom_torsion_site_symmetry_3
    _geom_torsion_site_symmetry_4
    _geom_torsion
    _geom_torsion_publ_flag
    O5 Mn2 O3 C7 . . . . 178.5(15) ?
    N1 Mn2 O3 C7 . . . . 7.7(16) ?
    O16 Mn2 O3 C7 . . . . -91.4(16) ?
    O16B Mn2 O3 C7 . . . . -88(2) ?
    O26 Mn2 O3 C7 . . . . 92.8(15) ?
    Na1 Mn2 O3 C7 . . . . 67.7(16) ?
    N2 Mn3 O6 C14 . . . . 6.5(16) ?
    O8 Mn3 O6 C14 . . . . 177.1(13) ?
    O19 Mn3 O6 C14 . . . . -89.5(14) ?
    N2B Mn3 O6 C14 . . . . 4(5) ?
    O27 Mn3 O6 C14 . . . . 91.2(14) ?
    Na1 Mn3 O6 C14 . . . . 66.1(14) ?
    O10 Mn4 O9 C21 . . . . 96(3) ?
    O11B Mn4 O9 C21 . . . . -174(5) ?
    O11 Mn4 O9 C21 . . . . 179.4(14) ?
    N3 Mn4 O9 C21 . . . . 8.0(13) ?
    O22 Mn4 O9 C21 . . . . -91.3(13) ?
    O28 Mn4 O9 C21 . . . . 93.2(13) ?
    C22B Mn4 O9 C21 . . . . -178(3) ?
    Na1 Mn4 O9 C21 . . . . 68.6(14) ?
    C7 C2 C3 C4 . . . . 1(3) ?
    C1 C2 C3 C4 . . . . -175(2) ?
    C1B C2 C3 C4 . . . . 171(3) ?
    C2 C3 C4 C5 . . . . -2(3) ?
    C3 C4 C5 C6 . . . . 2(3) ?
    C4 C5 C6 C7 . . . . 0(3) ?
    Mn2 O3 C7 C6 . . . . 168.7(13) ?
    Mn2 O3 C7 C2 . . . . -12(3) ?
    C5 C6 C7 O3 . . . . 177.8(17) ?
    C5 C6 C7 C2 . . . . -1(3) ?
    C3 C2 C7 O3 . . . . -178.1(17) ?
    C1 C2 C7 O3 . . . . -3(3) ?
    C1B C2 C7 O3 . . . . 12(3) ?
    C3 C2 C7 C6 . . . . 1(3) ?
    C1 C2 C7 C6 . . . . 176.0(18) ?
    C1B C2 C7 C6 . . . . -169(3) ?
    Mn2 O5 C8 N2B . . . . -8(9) ?
    Mn2 O5 C8 N2 . . . . -1(2) ?
    Mn2 O5 C8 C9 . . . . 179.4(11) ?
    N2B C8 C9 C14 . . . . 13(10) ?
    O5 C8 C9 C14 . . . . -175.1(15) ?
    N2 C8 C9 C14 . . . . 5(3) ?
    N2B C8 C9 C10 . . . . -162(10) ?
    O5 C8 C9 C10 . . . . 10(2) ?
    N2 C8 C9 C10 . . . . -170.0(19) ?
    C14 C9 C10 C11 . . . . 1(3) ?
    C8 C9 C10 C11 . . . . 176.7(17) ?
    C9 C10 C11 C12 . . . . -4(3) ?
    C10 C11 C12 C13 . . . . 5(3) ?
    C11 C12 C13 C14 . . . . -4(3) ?
    Mn3 O6 C14 C9 . . . . -14(2) ?
    Mn3 O6 C14 C13 . . . . 168.4(12) ?
    C10 C9 C14 O6 . . . . -177.1(16) ?
    C8 C9 C14 O6 . . . . 8(3) ?
    C10 C9 C14 C13 . . . . 0(2) ?
    C8 C9 C14 C13 . . . . -174.5(16) ?
    C12 C13 C14 O6 . . . . 178.4(17) ?
    C12 C13 C14 C9 . . . . 1(3) ?
    Mn3 O8 C15 N3 . . . . -3.9(17) ?
    Mn3 O8 C15 C16 . . . . 176.8(10) ?
    O7 N3 C15 O8 . . . . 3.6(19) ?
    O7B N3 C15 O8 . . . . -4(4) ?
    Mn4 N3 C15 O8 . . . . 166.7(10) ?
    O7 N3 C15 C16 . . . . -177.1(13) ?
    O7B N3 C15 C16 . . . . 176(4) ?
    Mn4 N3 C15 C16 . . . . -14(2) ?
    O8 C15 C16 C17 . . . . 10(2) ?
    N3 C15 C16 C17 . . . . -168.9(14) ?
    O8 C15 C16 C21 . . . . -171.0(13) ?
    N3 C15 C16 C21 . . . . 10(2) ?
    C21 C16 C17 C18 . . . . 0(3) ?
    C15 C16 C17 C18 . . . . 178.9(16) ?
    C16 C17 C18 C19 . . . . -1(3) ?
    C17 C18 C19 C20 . . . . 2(4) ?
    C18 C19 C20 C21 . . . . -1(3) ?
    Mn4 O9 C21 C16 . . . . -13(2) ?
    Mn4 O9 C21 C20 . . . . 168.7(12) ?
    C17 C16 C21 O9 . . . . -178.1(15) ?
    C15 C16 C21 O9 . . . . 3(2) ?
    C17 C16 C21 C20 . . . . 0(2) ?
    C15 C16 C21 C20 . . . . -178.3(15) ?
    C19 C20 C21 O9 . . . . 178.7(17) ?
    C19 C20 C21 C16 . . . . 0(3) ?
    C1 N1 O1 Mn1 . . . . -6.2(17) ?
    Mn2 N1 O1 Mn1 . . . . -164.9(7) ?
    C1 N1 O1 Dy1 . . . . -152.6(13) ?
    Mn2 N1 O1 Dy1 . . . . 48.7(12) ?
    C1 N1 O1 Na1 . . . . 108.2(14) ?
    Mn2 N1 O1 Na1 . . . . -50.5(11) ?
    O5 C8 N2 O4 . . . . 1(3) ?
    C9 C8 N2 O4 . . . . -179.4(15) ?
    O5 C8 N2 Mn3 . . . . 167.3(18) ?
    C9 C8 N2 Mn3 . . . . -13(3) ?
    Mn2 O4 N2 C8 . . . . 0(2) ?
    Dy1 O4 N2 C8 . . . . -149.3(15) ?
    Na1 O4 N2 C8 . . . . 114.2(18) ?
    Mn2 O4 N2 Mn3 . . . . -169.5(11) ?
    Dy1 O4 N2 Mn3 . . . . 42(2) ?
    Na1 O4 N2 Mn3 . . . . -54.9(17) ?
    Mn1 O2 C1 N1 . . . . -7(3) ?
    Mn1 O2 C1 C2 . . . . -175.4(14) ?
    O1 N1 C1 O2 . . . . 9(3) ?
    Mn2 N1 C1 O2 . . . . 163.3(15) ?
    O1 N1 C1 C2 . . . . 177.3(15) ?
    Mn2 N1 C1 C2 . . . . -28(3) ?
    C3 C2 C1 O2 . . . . 7(3) ?
    C7 C2 C1 O2 . . . . -168.5(18) ?
    C3 C2 C1 N1 . . . . -162.4(18) ?
    C7 C2 C1 N1 . . . . 23(3) ?
    C15 N3 O7 Mn3 . . . . -1.5(16) ?
    Mn4 N3 O7 Mn3 . . . . -167.5(7) ?
    C15 N3 O7 Dy1 . . . . -151.0(10) ?
    Mn4 N3 O7 Dy1 . . . . 43.0(14) ?
    C15 N3 O7 Na1 . . . . 112.2(10) ?
    Mn4 N3 O7 Na1 . . . . -53.9(9) ?
    C22 N4 O10 Mn4 . . . . 2.8(17) ?
    Mn1 N4 O10 Mn4 . . . . -167.4(7) ?
    C22 N4 O10 Dy1 . . . . -145.6(12) ?
    Mn1 N4 O10 Dy1 . . . . 44.2(13) ?
    C22 N4 O10 Na1 . . . . 116.5(13) ?
    Mn1 N4 O10 Na1 . . . . -53.6(11) ?
    Mn4 O11 C22 N4 . . . . 0(2) ?
    Mn4 O11 C22 C23 . . . . 179.2(13) ?
    O10 N4 C22 O11 . . . . -2(2) ?
    Mn1 N4 C22 O11 . . . . 166.4(15) ?
    O10 N4 C22 C23 . . . . 179.1(14) ?
    Mn1 N4 C22 C23 . . . . -13(3) ?
    O11 C22 C23 C24 . . . . 14(3) ?
    N4 C22 C23 C24 . . . . -166.7(17) ?
    O11 C22 C23 C28 . . . . -165.5(19) ?
    N4 C22 C23 C28 . . . . 13(3) ?
    C28 C23 C24 C25 . . . . 0(3) ?
    C22 C23 C24 C25 . . . . -179.4(17) ?
    C23 C24 C25 C26 . . . . 1(3) ?
    C24 C25 C26 C27 . . . . -1(3) ?
    C25 C26 C27 C28 . . . . 0(3) ?
    C26 C27 C28 O12 . . . . 177(2) ?
    C26 C27 C28 C23 . . . . 1(3) ?
    C24 C23 C28 O12 . . . . -177.5(19) ?
    C22 C23 C28 O12 . . . . 2(3) ?
    C24 C23 C28 C27 . . . . -1(3) ?
    C22 C23 C28 C27 . . . . 178.3(18) ?
    C27 C28 O12 Mn1 . . . . 164.1(15) ?
    C23 C28 O12 Mn1 . . . . -20(3) ?
    C28 O12 Mn1 O2 . . . . -171.0(17) ?
    C28 O12 Mn1 N4 . . . . 16.8(17) ?
    C28 O12 Mn1 O13 . . . . -80.4(17) ?
    C28 O12 Mn1 O25 . . . . 100.4(17) ?
    C28 O12 Mn1 Na1 . . . . 77.5(18) ?
    Mn1 O13 C29 O14 . . . . -14(3) ?
    Mn1 O13 C29 C30 . . . . 166.8(14) ?
    Dy1 O14 C29 O13 . . . . 55(3) ?
    Dy1 O14 C29 C30 . . . . -126(2) ?
    O13 C29 C30 C35 . . . . -168(2) ?
    O14 C29 C30 C35 . . . . 13(3) ?
    O13 C29 C30 C31 . . . . 13(3) ?
    O14 C29 C30 C31 . . . . -165.6(19) ?
    C35 C30 C31 C32 . . . . 0(3) ?
    C29 C30 C31 C32 . . . . 178(2) ?
    C30 C31 C32 C33 . . . . 1(3) ?
    C31 C32 C33 O15 . . . . -173(3) ?
    C31 C32 C33 C34 . . . . 0(4) ?
    O15 C33 C34 C35 . . . . 172(3) ?
    C32 C33 C34 C35 . . . . -2(5) ?
    C31 C30 C35 C34 . . . . -1(4) ?
    C29 C30 C35 C34 . . . . -179(2) ?
    C33 C34 C35 C30 . . . . 2(4) ?
    C1B N1 O1B Mn1B . . . . 20(5) ?
    Mn2 N1 O1B Mn1B . . . . -171.3(19) ?
    C1B N1 O1B Dy1B . . . . -145(4) ?
    Mn2 N1 O1B Dy1B . . . . 24(5) ?
    O5 Mn2 O4B N2B . . . . -10(7) ?
    N1 Mn2 O4B N2B . . . . 160(7) ?
    O16B Mn2 O4B N2B . . . . -104(8) ?
    O26 Mn2 O4B N2B . . . . 75(7) ?
    Na1 Mn2 O4B N2B . . . . 99(8) ?
    O5 Mn2 O4B Dy1B . . . . 153(5) ?
    N1 Mn2 O4B Dy1B . . . . -37(5) ?
    O16B Mn2 O4B Dy1B . . . . 59(5) ?
    O26 Mn2 O4B Dy1B . . . . -122(5) ?
    Na1 Mn2 O4B Dy1B . . . . -98(5) ?
    O5 C8 N2B O4B . . . . -2(17) ?
    C9 C8 N2B O4B . . . . 171(8) ?
    O5 C8 N2B Mn3 . . . . 164(7) ?
    C9 C8 N2B Mn3 . . . . -23(17) ?
    Mn2 O4B N2B C8 . . . . 10(16) ?
    Dy1B O4B N2B C8 . . . . -154(11) ?
    Mn2 O4B N2B Mn3 . . . . -157(7) ?
    Dy1B O4B N2B Mn3 . . . . 39(12) ?
    O1B N1 C1B O2B . . . . -9(5) ?
    Mn2 N1 C1B O2B . . . . -174(4) ?
    O1B N1 C1B C2 . . . . 172(4) ?
    Mn2 N1 C1B C2 . . . . 7(6) ?
    Mn1B O2B C1B N1 . . . . -7(5) ?
    Mn1B O2B C1B C2 . . . . 172(4) ?
    C3 C2 C1B N1 . . . . -179(3) ?
    C7 C2 C1B N1 . . . . -9(5) ?
    C3 C2 C1B O2B . . . . 3(5) ?
    C7 C2 C1B O2B . . . . 172(4) ?
    C15 N3 O7B Mn3 . . . . 10(6) ?
    Mn4 N3 O7B Mn3 . . . . -162(3) ?
    C15 N3 O7B Dy1B . . . . -145(4) ?
    Mn4 N3 O7B Dy1B . . . . 43(6) ?
    C15 N3 O7B Na1 . . . . 113.3(17) ?
    Mn4 N3 O7B Na1 . . . . -59(2) ?
    O8 Mn3 O7B N3 . . . . -9(4) ?
    O19 Mn3 O7B N3 . . . . -102(4) ?
    N2B Mn3 O7B N3 . . . . 164(6) ?
    O27 Mn3 O7B N3 . . . . 77(4) ?
    Na1 Mn3 O7B N3 . . . . 98(5) ?
    O8 Mn3 O7B Dy1B . . . . 144(5) ?
    O19 Mn3 O7B Dy1B . . . . 51(5) ?
    N2B Mn3 O7B Dy1B . . . . -43(6) ?
    O27 Mn3 O7B Dy1B . . . . -131(5) ?
    Na1 Mn3 O7B Dy1B . . . . -109(6) ?
    O8 Mn3 O7B Na1 . . . . -107.1(17) ?
    O19 Mn3 O7B Na1 . . . . 159.6(18) ?
    N2B Mn3 O7B Na1 . . . . 66(5) ?
    O27 Mn3 O7B Na1 . . . . -21.6(16) ?
    C22B N4B O10B Mn4 . . . . -1(9) ?
    Mn1B N4B O10B Mn4 . . . . -158(4) ?
    C22B N4B O10B Dy1B . . . . -155(6) ?
    Mn1B N4B O10B Dy1B . . . . 48(7) ?
    C22B N4B O10B Na1 . . . . 98(7) ?
    Mn1B N4B O10B Na1 . . . . -59(5) ?
    Mn4 O11B C22B N4B . . . . -14(16) ?
    Mn4 O11B C22B C23B . . . . 170(6) ?
    O10B N4B C22B O11B . . . . 10(15) ?
    Mn1B N4B C22B O11B . . . . 164(10) ?
    O10B N4B C22B C23B . . . . -174(5) ?
    Mn1B N4B C22B C23B . . . . -21(11) ?
    O10B N4B C22B Mn4 . . . . 1(6) ?
    Mn1B N4B C22B Mn4 . . . . 154(6) ?
    O11B C22B C23B C24B . . . . 10(10) ?
    N4B C22B C23B C24B . . . . -166(7) ?
    Mn4 C22B C23B C24B . . . . 25(10) ?
    O11B C22B C23B C28B . . . . -170(10) ?
    N4B C22B C23B C28B . . . . 14(7) ?
    Mn4 C22B C23B C28B . . . . -155(10) ?
    C28B C23B C24B C25B . . . . 0.0 ?
    C22B C23B C24B C25B . . . . -180.0(9) ?
    C23B C24B C25B C26B . . . . 0.0 ?
    C24B C25B C26B C27B . . . . 0.0 ?
    C25B C26B C27B C28B . . . . 0.0 ?
    C26B C27B C28B O12B . . . . 180(3) ?
    C26B C27B C28B C23B . . . . 0.0 ?
    C24B C23B C28B O12B . . . . -180(3) ?
    C22B C23B C28B O12B . . . . 0(3) ?
    C24B C23B C28B C27B . . . . 0.0 ?
    C22B C23B C28B C27B . . . . 180.0(10) ?
    C27B C28B O12B Mn1B . . . . 173(5) ?
    C23B C28B O12B Mn1B . . . . -7(6) ?
    C28B O12B Mn1B O1B . . . . 93(12) ?
    C28B O12B Mn1B O2B . . . . 173(5) ?
    C28B O12B Mn1B N4B . . . . 2(5) ?
    C28B O12B Mn1B O13B . . . . -95(5) ?
    Mn1B O13B C29B O14B . . . . -16(15) ?
    Mn1B O13B C29B C30B . . . . 152(8) ?
    Dy1B O14B C29B O13B . . . . 58(15) ?
    Dy1B O14B C29B C30B . . . . -111(9) ?
    O13B C29B C30B C31B . . . . 28(17) ?
    O14B C29B C30B C31B . . . . -163(10) ?
    O13B C29B C30B C35B . . . . -176(11) ?
    O14B C29B C30B C35B . . . . -6(15) ?
    C35B C30B C31B C32B . . . . 1E1(2)
                                      ?
    C29B C30B C31B C32B . . . . 165(14) ?
    C30B C31B C32B C33B . . . .  1E1(3)
                                       ?
    C31B C32B C33B O15B . . . . 179(15) ?
    C31B C32B C33B C34B . . . .  -2E1(3)
                                        ?
    O15B C33B C34B C35B . . . . 171(12) ?
    C32B C33B C34B C35B . . . . 1E1(2)
                                      ?
    C33B C34B C35B C30B . . . .  1E1(2)
                                       ?
    C31B C30B C35B C34B . . . . -19(19) ?
    C29B C30B C35B C34B . . . . -176(12) ?
    Mn2 O16 C36 O17 . . . . -12(3) ?
    Mn2 O16 C36 C37 . . . . 171.8(16) ?
    Dy1 O17 C36 O16 . . . . 57(4) ?
    Dy1 O17 C36 C37 . . . . -127(2) ?
    O16 C36 C37 C38 . . . . 9(4) ?
    O17 C36 C37 C38 . . . . -167(3) ?
    O16 C36 C37 C42 . . . . -172(3) ?
    O17 C36 C37 C42 . . . . 12(3) ?
    C42 C37 C38 C39 . . . . 1(4) ?
    C36 C37 C38 C39 . . . . -180(2) ?
    C37 C38 C39 C40 . . . . 1(4) ?
    C38 C39 C40 O18 . . . . 180(3) ?
    C38 C39 C40 C41 . . . . 2(5) ?
    O18 C40 C41 C42 . . . . 176(3) ?
    C39 C40 C41 C42 . . . . -6(5) ?
    C40 C41 C42 C37 . . . . 8(5) ?
    C38 C37 C42 C41 . . . . -6(5) ?
    C36 C37 C42 C41 . . . . 175(3) ?
    Mn2 O16B C36B O17B . . . .  4E1(2)
                                      ?
    Mn2 O16B C36B C37B . . . . -148(7) ?
    O16B C36B C37B C38B . . . . 76(11) ?
    O17B C36B C37B C38B . . . . -110(11) ?
    O16B C36B C37B C42B . . . . -121(10) ?
    O17B C36B C37B C42B . . . . 53(13) ?
    C42B C37B C38B C39B . . . . 0.0 ?
    C36B C37B C38B C39B . . . . 163(6) ?
    C37B C38B C39B C40B . . . . 0.0 ?
    C38B C39B C40B O18B . . . . -175(13) ?
    C38B C39B C40B C41B . . . . 0.0 ?
    O18B C40B C41B C42B . . . . 175(12) ?
    C39B C40B C41B C42B . . . . 0.0 ?
    C40B C41B C42B C37B . . . . 0.0 ?
    C38B C37B C42B C41B . . . . 0.0 ?
    C36B C37B C42B C41B . . . . -163(6) ?
    O23 Dy1B O20 C43 . . . . 51(2) ?
    O14B Dy1B O20 C43 . . . . 125(3) ?
    O7B Dy1B O20 C43 . . . . -27(3) ?
    O4B Dy1B O20 C43 . . . . -91(3) ?
    O10B Dy1B O20 C43 . . . . 1(4) ?
    O1B Dy1B O20 C43 . . . . -114(3) ?
    Na1 Dy1B O20 C43 . . . . -53(2) ?
    Mn3 O19 C43 O20 . . . . -2(2) ?
    Mn3 O19 C43 C44 . . . . 179.4(10) ?
    Dy1B O20 C43 O19 . . . . 47(3) ?
    Dy1B O20 C43 C44 . . . . -134.3(18) ?
    O19 C43 C44 C49 . . . . -167.4(16) ?
    O20 C43 C44 C49 . . . . 14(2) ?
    O19 C43 C44 C45 . . . . 12(2) ?
    O20 C43 C44 C45 . . . . -166.4(15) ?
    C49 C44 C45 C46 . . . . -1(2) ?
    C43 C44 C45 C46 . . . . 179.8(14) ?
    C44 C45 C46 C47 . . . . 0(2) ?
    C45 C46 C47 O21 . . . . -179.9(14) ?
    C45 C46 C47 C48 . . . . -1(2) ?
    O21 C47 C48 C49 . . . . -179.4(16) ?
    C46 C47 C48 C49 . . . . 2(3) ?
    C45 C44 C49 C48 . . . . 1(3) ?
    C43 C44 C49 C48 . . . . -179.2(16) ?
    C47 C48 C49 C44 . . . . -2(3) ?
    Dy1B O23 C50 O22 . . . . 73(3) ?
    Dy1B O23 C50 C51 . . . . -108(2) ?
    Mn4 O22 C50 O23 . . . . -2.8(19) ?
    Mn4 O22 C50 C51 . . . . 178.3(10) ?
    O23 C50 C51 C52 . . . . -166.4(14) ?
    O22 C50 C51 C52 . . . . 13(2) ?
    O23 C50 C51 C56 . . . . 13(2) ?
    O22 C50 C51 C56 . . . . -168.0(14) ?
    C56 C51 C52 C53 . . . . 0(2) ?
    C50 C51 C52 C53 . . . . 179.2(14) ?
    C51 C52 C53 C54 . . . . 0(2) ?
    C52 C53 C54 O24 . . . . -176.4(13) ?
    C52 C53 C54 C55 . . . . 1(2) ?
    O24 C54 C55 C56 . . . . 176.3(15) ?
    C53 C54 C55 C56 . . . . -1(3) ?
    C54 C55 C56 C51 . . . . 1(3) ?
    C52 C51 C56 C55 . . . . 0(2) ?
    C50 C51 C56 C55 . . . . -179.4(15) ?
    O29 C57 N5 C58 . . . . 8(6) ?
    O29 C57 N5 C59 . . . . -170(4) ?
    O29B C57B N5B C59B . . . . -162(8) ?
    O29B C57B N5B C58B . . . . 21(10) ?
    O30 C60 N6 C61 . . . . -3(3) ?
    O30 C60 N6 C62 . . . . -176(2) ?
    O31 C63 N7 C64 . . . . -1(3) ?
    O31 C63 N7 C65 . . . . 176.2(19) ?
    O32 C66 N8 C67 . . . . -2(7) ?
    O32 C66 N8 C68 . . . . -176(4) ?
    O32B C66B N8B C67B . . . . -7(8) ?
    O32B C66B N8B C68B . . . . -176(4) ?
loop_
    _geom_hbond_atom_site_label_D
    _geom_hbond_atom_site_label_H
    _geom_hbond_atom_site_label_A
    _geom_hbond_site_symmetry_A
    _geom_hbond_distance_DH
    _geom_hbond_distance_HA
    _geom_hbond_distance_DA
    _geom_hbond_angle_DHA
    _geom_hbond_publ_flag
    O25 H25C O29 . 0.92 2.00 2.74(3) 136.5 yes
    O25 H25D O12 . 0.87 2.41 3.06(2) 131.5 yes
    O26 H26C O30 . 0.85(4) 2.04(9) 2.74(2) 138(10) yes
    O26 H26D O29 . 0.84(4) 2.03(11) 2.70(4) 136(11) yes
    O27 H27C O30 . 0.87(4) 2.12(14) 2.730(19) 127(14) yes
    O27 H27D O31 . 0.87(4) 2.09(7) 2.798(18) 138(6) yes
    O28 H28C O31 . 0.88(4) 2.07(10) 2.776(17) 137(10) yes
    O28 H28D O32 . 0.88(4) 1.94(7) 2.68(3) 142(6) yes
    C32 H32 O3 2_465 0.95 2.66 3.35(2) 130.6 yes
    O15 H15O O3 2_465 0.84 1.93 2.77(2) 174.5 yes
    C46 H46 O9 2_474 0.95 2.24 3.168(15) 165.3 yes
    O21 H21O O22 2_474 0.84 2.01 2.794(16) 155.4 yes
    O24 H24O O6 2_475 0.84 2.02 2.815(16) 158.1 yes
_shelx_space_group_comment
;
The symmetry employed for this shelxl refinement is uniquely defined
by the following loop, which should always be used as a source of
symmetry information in preference to the above space-group names.
They are only intended as comments.
;
_shelx_estimated_absorpt_T_min     0.640
_shelx_estimated_absorpt_T_max     0.746
_shelx_hkl_file
;
  -2   0   0 0.21290 1.84674   2
  -3   0   0 4.03358 4.68136  -2
  -3   0   0 4.03358 4.68136   1
  -3   0   0 9.25299 2.87183   1
  -3   0   0 1.78295 1.51736   2
   3   0   0 7.56702 2.70252   1
   3   0   0 12.9080 5.36779  -2
   3   0   0 12.9080 5.36779   1
   3   0   0 0.93850 1.56505   2
  -4   0   0 1901.71 108.303   1
  -4   0   0 204.538 11.4611   2
   4   0   0 1815.76 108.161   1
   4   0   0 197.154 11.4794   2
  -5   0   0 2.82510 2.70745   1
  -5   0   0 8.88348 3.16118   2
  -5   0   0 28.0397 7.56254  -2
  -5   0   0 28.0397 7.56254   1
   5   0   0 7.25911 3.38602   2
   5   0   0 7.20475 7.23139  -2
   5   0   0 7.20475 7.23139   1
   5   0   0 2.52683 2.76619   1
  -6   0   0 2914.28 151.089   1
  -6   0   0 305.952 16.1556   2
   6   0   0 2401.09 118.736   1
   6   0   0 268.725 11.6166   2
  -7   0   0 20.1779 3.48680   2
  -7   0   0 15.5936 4.36047   1
   7   0   0 15.6352 3.64902   2
   7   0   0 3.20148 1.98870   1
  -8   0   0 263.305 13.2219   2
  -8   0   0 2185.28 86.9368   1
   8   0   0 1989.77 86.7829   1
   8   0   0 248.573 13.1435   2
  -9   0   0 22.6534 4.11226   2
  -9   0   0 25.7533 5.31775   1
   9   0   0 18.9605 2.75192   2
   9   0   0 14.1581 2.53219   1
 -10   0   0 29.1250 4.72164   2
 -10   0   0 363.712 19.7187   1
  10   0   0 32.9787 3.22639   2
  10   0   0 390.387 14.7468   1
 -11   0   0 0.48511 4.90627   1
 -11   0   0 -1.1085 3.88562   2
 -11   1   1 56.4235 12.1894  -2
 -11   0   0 56.4235 12.1894   1
  11   0   0 1.70239 1.97700   1
  11  -1  -1 29.1603 14.9234  -2
  11   0   0 29.1603 14.9234   1
  11   0   0 1.28903 2.07610   2
 -12   0   0 48.7374 8.41508   2
 -12   1   1 305.288 32.5697  -2
 -12   0   0 305.288 32.5697   1
 -12   0   0 234.116 20.7281   1
  12   0   0 54.5910 8.87820   2
  12   0   0 259.243 31.5258   1
  12  -1  -1 307.426 17.0555  -2
  12   0   0 307.426 17.0555   1
 -13   1   1 37.2096 9.02164  -2
 -13   0   0 37.2096 9.02164   1
 -13   0   0 1.22643 14.3178   1
  13  -1  -1 27.4946 5.49285  -2
  13   0   0 27.4946 5.49285   1
  13   0   0 -5.7268 11.9157   2
  13   0   0 4.06414 15.3325   1
 -14   1   1 20.3051 9.63078  -2
 -14   0   0 20.3051 9.63078   1
  14  -1  -1 40.2817 5.68181  -2
  14   0   0 40.2817 5.68181   1
  15  -1  -1 4.46089 32.6391  -2
  15   0   0 4.46089 32.6391   1
 -16   1   1 9.89030 9.58016  -2
 -16   0   0 9.89030 9.58016   1
 -18   1   1 38.9994 14.6635  -2
 -18   0   0 38.9994 14.6635   1
  18  -1  -1 19.2014 5.77550  -2
  18   0   0 19.2014 5.77550   1
 -19   1   1 40.6214 16.7416  -2
 -19   0   0 40.6214 16.7416   1
 -20   1   1 39.3149 15.3200  -2
 -20   0   0 39.3149 15.3200   1
 -21   1   1 8.96718 14.3314  -2
 -21   0   0 8.96718 14.3314   1
 -22   1   1 26.0598 17.1541  -2
 -22   0   0 26.0598 17.1541   1
  -2  -1   0 422.941 19.0896   1
  -2  -1   0 74.9409 3.83166   2
   2   1   0 82.8663 4.65878   2
   2   1   0 138.241 21.1441   1
  -3  -1   0 36.5171 2.12551   2
  -3   0  -1 256.249 30.7741  -2
  -3  -1   0 256.249 30.7741   1
  -3  -1   0 290.095 10.5979   1
  -3   0   1 387.290 42.2397  -2
  -3  -1   0 387.290 42.2397   1
   3   0   1 414.061 32.2572  -2
   3   1   0 414.061 32.2572   1
   3   1   0 358.172 10.8988   1
   3   1   0 46.4616 2.18234   2
   3   0  -1 514.335 43.6748  -2
   3   1   0 514.335 43.6748   1
  -4  -1   0 1164.48 49.4414   2
  -4  -1   0 9999.99 395.334   1
   4   1   0 1194.78 49.5965   2
   4   1   0 9987.18 395.291   1
  -5   0  -1 695.284 58.0271  -2
  -5  -1   0 695.284 58.0271   1
  -5  -1   0 77.0864 4.25649   2
  -5  -1   0 697.528 20.2588   1
   5   1   0 527.889 18.0383   1
   5   1   0 62.9395 3.14226   2
   5   0   1 570.245 56.6575  -2
   5   1   0 570.245 56.6575   1
   5   0  -1 839.911 75.0384  -2
   5   1   0 839.911 75.0384   1
  -6  -1   0 942.202 30.3608   1
  -6  -1   0 109.270 5.84552   2
  -6   0  -1 942.632 84.7275  -2
  -6  -1   0 942.632 84.7275   1
   6   1   0 111.113 4.22124   2
   6   1   0 935.173 26.1873   1
   6   0   1 949.859 83.9534  -2
   6   1   0 949.859 83.9534   1
  -7  -1   0 132.067 5.54493   2
  -7  -1   0 1315.48 39.8424   1
  -7   0  -1 1298.27 115.174  -2
  -7  -1   0 1298.27 115.174   1
   7   1   0 128.105 4.65326   2
   7   1   0 1193.95 32.7025   1
  -8  -1   0 555.463 18.2727   1
  -8  -1   0 83.5015 4.32927   2
   8   1   0 78.9109 3.52576   2
   8   1   0 552.890 15.7811   1
  -9  -1   0 46.4497 3.68654   2
  -9  -1   0 509.239 17.5579   1
   9   1   0 524.521 15.1338   1
   9   1   0 49.3330 2.81946   2
 -10  -1   0 13.6885 2.60983   2
 -10  -1   0 55.8621 4.91677   1
  10   1   0 8.29531 1.32657   2
  10   1   0 46.5066 3.09892   1
  10  -1  -2 86.7456 16.1117  -2
  10   1   0 86.7456 16.1117   1
 -11  -1   0 28.5844 4.05322   2
 -11  -1   0 193.921 10.0461   1
 -11   1   2 208.307 24.2733  -2
 -11  -1   0 208.307 24.2733   1
  11  -1  -2 191.478 14.7228  -2
  11   1   0 191.478 14.7228   1
  11   1   0 21.1990 2.49854   2
  11   1   0 201.557 8.48410   1
  11   1   0 231.334 26.8278  -2
  11   1   0 231.334 26.8278   1
 -12  -1   0 442.199 42.1312  -2
 -12  -1   0 442.199 42.1312   1
 -12   1   2 439.277 41.1618  -2
 -12  -1   0 439.277 41.1618   1
 -12  -1   0 335.757 19.6405   1
 -12  -1   0 53.2451 5.97109   2
  12  -1  -2 402.381 21.3466  -2
  12   1   0 402.381 21.3466   1
  12   1   0 62.5670 8.38029   2
  12   1   0 407.597 21.5127  -2
  12   1   0 407.597 21.5127   1
  12   1   0 358.358 19.7886   1
 -13  -1   0 62.9500 15.8954   1
 -13   1   2 114.432 18.5020  -2
 -13  -1   0 114.432 18.5020   1
 -13  -1   0 7.54825 8.90732   2
 -13  -1   0 105.299 12.3986  -2
 -13  -1   0 105.299 12.3986   1
  13  -1  -2 105.230 6.98896  -2
  13   1   0 105.230 6.98896   1
  13   1   0 16.1846 13.3921   2
  13   1   0 90.6877 7.69804  -2
  13   1   0 90.6877 7.69804   1
  13   1   0 74.2272 25.2538   1
 -14   1   2 38.1982 9.91989  -2
 -14  -1   0 38.1982 9.91989   1
 -14  -1   0 28.4092 10.4704  -2
 -14  -1   0 28.4092 10.4704   1
  14  -1  -2 34.7400 5.11759  -2
  14   1   0 34.7400 5.11759   1
  14   1   0 19.9145 5.72447  -2
  14   1   0 19.9145 5.72447   1
 -15  -1   0 14.0220 9.58183  -2
 -15  -1   0 14.0220 9.58183   1
 -15   1   2 24.5625 9.08358  -2
 -15  -1   0 24.5625 9.08358   1
  15  -1  -2 21.0506 4.74010  -2
  15   1   0 21.0506 4.74010   1
  15   1   0 -1.4436 7.32369  -2
  15   1   0 -1.4436 7.32369   1
 -16  -1   0 5.33243 13.7390  -2
 -16  -1   0 5.33243 13.7390   1
 -16   1   2 8.45251 9.49868  -2
 -16  -1   0 8.45251 9.49868   1
  16  -1  -2 1.21967 4.31938  -2
  16   1   0 1.21967 4.31938   1
 -17   1   2 21.2049 10.2114  -2
 -17  -1   0 21.2049 10.2114   1
  17  -1  -2 13.7855 5.14025  -2
  17   1   0 13.7855 5.14025   1
  17   1   0 6.34286 7.04073  -2
  17   1   0 6.34286 7.04073   1
 -18   1   2 20.0232 14.0198  -2
 -18  -1   0 20.0232 14.0198   1
 -18  -1   0 30.5268 14.6806  -2
 -18  -1   0 30.5268 14.6806   1
  18  -1  -2 -0.7235 13.2321  -2
  18   1   0 -0.7235 13.2321   1
  18   1   0 11.9292 6.33009  -2
  18   1   0 11.9292 6.33009   1
 -19  -1   0 67.5279 18.7479  -2
 -19  -1   0 67.5279 18.7479   1
 -19   1   2 49.1776 15.1095  -2
 -19  -1   0 49.1776 15.1095   1
 -20  -1   0 35.3942 17.8224  -2
 -20  -1   0 35.3942 17.8224   1
 -20   1   2 38.4616 14.9224  -2
 -20  -1   0 38.4616 14.9224   1
 -21   1   2 24.8859 14.7828  -2
 -21  -1   0 24.8859 14.7828   1
 -21  -1   0 12.3048 14.5363  -2
 -21  -1   0 12.3048 14.5363   1
 -22   1   2 41.8025 21.5414  -2
 -22  -1   0 41.8025 21.5414   1
 -22  -1   0 11.5085 15.6137  -2
 -22  -1   0 11.5085 15.6137   1
  -1  -2   0 215.591 15.2240   1
  -1  -2   0 12.5762 2.79536   2
  -2  -2   0 40.3964 3.38713   2
  -2   0  -2 183.574 11.8437  -2
  -2  -2   0 183.574 11.8437   1
  -2  -2   0 374.184 18.3038   1
   2   0  -2 330.606 33.0509  -2
   2   2   0 330.606 33.0509   1
   2   0   2 373.081 14.8221  -2
   2   2   0 373.081 14.8221   1
  -3  -2   0 316.702 10.6666   1
  -3   0   2 316.275 29.5792  -2
  -3  -2   0 316.275 29.5792   1
  -3  -2   0 33.2678 2.10097   2
  -3   0  -2 259.370 26.4286  -2
  -3  -2   0 259.370 26.4286   1
   3   2   0 305.851 16.4748   1
   3   2   0 32.7361 2.48712   2
   3   0  -2 294.436 20.7332  -2
   3   2   0 294.436 20.7332   1
   3   0   2 291.333 18.0210  -2
   3   2   0 291.333 18.0210   1
  -4  -2   0 404.030 12.3934   1
  -4  -2   0 57.5999 3.01669   2
  -4   0  -2 544.577 49.1383  -2
  -4  -2   0 544.577 49.1383   1
   4   2   0 54.0751 4.01175   2
   4   0   2 528.455 48.5136  -2
   4   2   0 528.455 48.5136   1
   4   2   0 373.009 16.4890   1
  -5  -2   0 179.487 6.87492   2
  -5   0  -2 1603.52 142.298  -2
  -5  -2   0 1603.52 142.298   1
  -5  -2   0 1791.23 65.9101   1
   5   2   0 182.101 5.85704   2
   5   2   0 1810.73 75.1830   1
  -6  -2   0 1077.22 31.1593   1
  -6   0  -2 1274.26 107.648  -2
  -6  -2   0 1274.26 107.648   1
  -6  -2   0 123.645 6.08716   2
   6   2   0 872.429 26.5718   1
   6   2   0 107.444 4.29775   2
   6   0   2 1143.18 106.203  -2
   6   2   0 1143.18 106.203   1
  -7  -2   0 177.994 7.83958   1
  -7  -2   0 14.5632 2.31106   2
  -7   0  -2 233.762 25.0559  -2
  -7  -2   0 233.762 25.0559   1
   7   2   0 166.097 5.92043   1
   7   2   0 13.8021 1.51064   2
  -8  -2   0 157.473 6.84187   2
  -8  -2   0 1547.24 50.3048   1
  -8   0  -2 1538.10 135.737  -2
  -8  -2   0 1538.10 135.737   1
   8   2   0 178.526 5.42778   2
   8   2   0 1613.01 41.6933   1
  -9  -2   0 6.84186 2.85155   2
  -9  -2   0 43.6371 4.21233   1
   9   2   0 32.2818 3.02209   1
   9   2   0 1.88368 1.23703   2
 -10  -2   0 49.8049 4.47089   2
 -10  -2   0 458.712 16.8361   1
  10   2   0 508.713 16.6897   1
  10   2   0 48.6917 3.04022   2
 -11  -2   0 17.9451 3.72783   1
 -11  -2   0 14.7825 3.50487   2
 -11   1   3 25.7733 11.0612  -2
 -11  -2   0 25.7733 11.0612   1
  11   2   0 20.9209 2.50349   2
  11   2   0 14.0371 2.68995   1
  11  -1  -3 8.41494 12.5872  -2
  11   2   0 8.41494 12.5872   1
 -12   1   3 81.3448 10.7037  -2
 -12  -2   0 81.3448 10.7037   1
 -12  -2   0 74.9650 10.1889   1
 -12  -1  -1 122.709 19.5392  -2
 -12  -2   0 122.709 19.5392   1
 -12  -2   0 10.5683 7.94919   2
  12   0   1 128.657 19.2878  -2
  12   2   0 128.657 19.2878   1
  12  -1  -3 48.2669 8.14597  -2
  12   2   0 48.2669 8.14597   1
  12   2   0 9.25127 8.48189   2
  12   2   0 79.1238 16.3999   1
  12   1   1 119.538 9.35726  -2
  12   2   0 119.538 9.35726   1
 -13  -2   0 24.6798 13.7908   2
 -13  -1  -1 178.416 15.5308  -2
 -13  -2   0 178.416 15.5308   1
 -13   1   3 192.279 23.0943  -2
 -13  -2   0 192.279 23.0943   1
 -13  -2   0 132.475 20.0843   1
  13   2   0 134.570 27.9943   1
  13  -1  -3 173.102 10.7744  -2
  13   2   0 173.102 10.7744   1
  13   2   0 64.7271 21.5534   2
  13   1   1 158.202 9.96768  -2
  13   2   0 158.202 9.96768   1
 -14   1   3 79.1505 10.5135  -2
 -14  -2   0 79.1505 10.5135   1
 -14  -2   0 2.74876 13.3389   2
 -14  -1  -1 53.7683 10.7022  -2
 -14  -2   0 53.7683 10.7022   1
  14  -1  -3 47.0086 5.27652  -2
  14   2   0 47.0086 5.27652   1
  14   1   1 24.1182 9.40551  -2
  14   2   0 24.1182 9.40551   1
 -15   1   3 57.5819 9.96479  -2
 -15  -2   0 57.5819 9.96479   1
 -15  -1  -1 49.8836 11.1345  -2
 -15  -2   0 49.8836 11.1345   1
  15  -1  -3 55.6283 5.06053  -2
  15   2   0 55.6283 5.06053   1
  15   1   1 45.0522 9.54062  -2
  15   2   0 45.0522 9.54062   1
 -16  -1  -1 78.1719 11.7448  -2
 -16  -2   0 78.1719 11.7448   1
 -16   1   3 85.4988 11.5860  -2
 -16  -2   0 85.4988 11.5860   1
  16   1   1 75.0247 7.55460  -2
  16   2   0 75.0247 7.55460   1
  16  -1  -3 79.3083 7.93227  -2
  16   2   0 79.3083 7.93227   1
 -17   1   3 24.9887 10.1094  -2
 -17  -2   0 24.9887 10.1094   1
  17  -1  -3 15.4070 4.81849  -2
  17   2   0 15.4070 4.81849   1
  17   1   1 17.3193 8.10600  -2
  17   2   0 17.3193 8.10600   1
 -18  -1  -1 55.3122 17.1951  -2
 -18  -2   0 55.3122 17.1951   1
  18  -1  -3 35.2081 13.6664  -2
  18   2   0 35.2081 13.6664   1
  18   1   1 50.3372 8.34562  -2
  18   2   0 50.3372 8.34562   1
 -19  -1  -1 82.6231 20.8014  -2
 -19  -2   0 82.6231 20.8014   1
 -19   1   3 59.5637 15.5229  -2
 -19  -2   0 59.5637 15.5229   1
  19   1   1 71.2751 18.7751  -2
  19   2   0 71.2751 18.7751   1
 -20   1   3 35.4112 15.1218  -2
 -20  -2   0 35.4112 15.1218   1
 -20  -1  -1 26.4869 17.6133  -2
 -20  -2   0 26.4869 17.6133   1
 -21  -1  -1 18.0322 13.9275  -2
 -21  -2   0 18.0322 13.9275   1
 -21   1   3 54.0882 21.3961  -2
 -21  -2   0 54.0882 21.3961   1
 -22   1   3 40.4762 19.7078  -2
 -22  -2   0 40.4762 19.7078   1
 -22  -1  -1 13.2348 16.0948  -2
 -22  -2   0 13.2348 16.0948   1
   0   0  -3 207.481 16.5328  -2
   0   3   0 207.481 16.5328   1
   0   0   3 244.843 13.0494  -2
   0   3   0 244.843 13.0494   1
  -1   0  -3 101.785 11.6028  -2
  -1  -3   0 101.785 11.6028   1
   1   0   3 166.996 12.9501  -2
   1   3   0 166.996 12.9501   1
  -2   0   3 75.5866 4.66345  -2
  -2  -3   0 75.5866 4.66345   1
  -2  -3   0 78.2791 8.26810   1
  -2  -3   0 7.49217 1.73515   2
  -2   0  -3 57.1954 4.80337  -2
  -2  -3   0 57.1954 4.80337   1
   2   0   3 57.5335 3.88683  -2
   2   3   0 57.5335 3.88683   1
   2   0  -3 68.2720 5.86903  -2
   2   3   0 68.2720 5.86903   1
  -3  -3   0 186.700 10.6299   2
  -3  -3   0 1859.54 107.304   1
  -3   0  -3 2244.06 120.095  -2
  -3  -3   0 2244.06 120.095   1
   3   0   3 1784.24 161.072  -2
   3   3   0 1784.24 161.072   1
  -4   0  -3 77.7631 10.2159  -2
  -4  -3   0 77.7631 10.2159   1
  -4   0   3 37.7170 5.72862  -2
  -4  -3   0 37.7170 5.72862   1
  -4  -3   0 10.0205 1.79714   2
  -4  -3   0 65.2735 3.67017   1
   4   0   3 66.6265 6.85959  -2
   4   3   0 66.6265 6.85959   1
   4   3   0 4.05257 0.67446   2
   4   0  -3 34.1768 4.26415  -2
   4   3   0 34.1768 4.26415   1
   4   3   0 60.3299 10.8065   1
  -5  -3   0 27.6388 2.91356   2
  -5  -3   0 385.896 13.0232   1
  -5   0  -3 623.061 65.7237  -2
  -5  -3   0 623.061 65.7237   1
   5   0   3 797.732 44.5352  -2
   5   3   0 797.732 44.5352   1
   5   3   0 49.3737 2.76163   2
   5   3   0 447.588 15.8811   1
   5   0  -3 444.082 40.8975  -2
   5   3   0 444.082 40.8975   1
  -6  -3   0 49.3329 3.10314   2
  -6  -3   0 517.904 16.8725   1
  -6   0  -3 524.386 50.7508  -2
  -6  -3   0 524.386 50.7508   1
   6   3   0 51.2285 2.57831   2
   6   3   0 560.328 18.5775   1
   6   0   3 567.241 33.8046  -2
   6   3   0 567.241 33.8046   1
  -7  -3   0 764.899 23.6014   1
  -7  -3   0 69.7357 4.26234   2
  -7   0  -3 768.353 69.9283  -2
  -7  -3   0 768.353 69.9283   1
   7   3   0 640.182 20.2573   1
   7   3   0 61.5109 2.93056   2
   7   0   3 779.015 62.5369  -2
   7   3   0 779.015 62.5369   1
  -8  -3   0 3.05545 2.58942   2
  -8  -3   0 26.2325 3.78495   1
  -8   0  -3 50.1679 14.3866  -2
  -8  -3   0 50.1679 14.3866   1
   8   3   0 0.46381 1.26794   2
   8   3   0 25.2198 2.27324   1
  -9  -3   0 102.362 5.37111   2
  -9  -3   0 1124.30 35.7275   1
   9   3   0 1196.70 32.9516   1
   9   3   0 116.626 4.15918   2
   9  -1  -4 1261.51 111.057  -2
   9   3   0 1261.51 111.057   1
 -10  -3   0 12.9768 3.09221   1
 -10  -3   0 5.58382 3.66610   2
  10   3   0 15.8649 2.09690   1
  10   3   0 5.72998 1.92938   2
 -11  -3   0 32.3747 4.21607   2
 -11  -3   0 81.3806 6.96852   1
 -11   1   4 115.262 17.4395  -2
 -11  -3   0 115.262 17.4395   1
  11   3   0 110.792 7.03638   1
  11   3   0 27.5699 3.76472   2
  11  -1  -4 138.857 12.0206  -2
  11   3   0 138.857 12.0206   1
 -12  -3   0 2.60537 4.52730   2
 -12   1   4 10.3797 12.1271  -2
 -12  -3   0 10.3797 12.1271   1
 -12  -1  -2 -2.4532 15.0146  -2
 -12  -3   0 -2.4532 15.0146   1
 -12  -3   0 -1.4241 5.06145   1
  12   3   0 -0.3353 4.33542   2
  12   3   0 0.30613 3.18980   1
  12   1   2 5.93641 15.3439  -2
  12   3   0 5.93641 15.3439   1
 -13  -3   0 163.858 20.5672   1
 -13  -1  -2 202.489 16.3579  -2
 -13  -3   0 202.489 16.3579   1
 -13   1   4 188.517 15.1359  -2
 -13  -3   0 188.517 15.1359   1
 -13  -3   0 11.4956 12.7616   2
  13   1   2 150.457 15.2882  -2
  13   3   0 150.457 15.2882   1
  13   3   0 146.770 15.4753   1
  13   3   0 17.2702 14.3227   2
  13  -1  -4 139.912 18.1905  -2
  13   3   0 139.912 18.1905   1
 -14   1   4 36.8545 12.5449  -2
 -14  -3   0 36.8545 12.5449   1
 -14  -1  -2 46.8136 11.4205  -2
 -14  -3   0 46.8136 11.4205   1
 -14  -3   0 11.7289 16.9982   1
  14   1   2 11.8554 7.95634  -2
  14   3   0 11.8554 7.95634   1
  14  -1  -4 31.2016 5.94781  -2
  14   3   0 31.2016 5.94781   1
  14   3   0 8.77895 18.8453   1
 -15  -1  -2 102.330 17.0687  -2
 -15  -3   0 102.330 17.0687   1
 -15   1   4 105.150 11.4740  -2
 -15  -3   0 105.150 11.4740   1
  15   1   2 117.093 10.7832  -2
  15   3   0 117.093 10.7832   1
  15  -1  -4 96.5506 9.12988  -2
  15   3   0 96.5506 9.12988   1
 -16  -1  -2 -17.412 38.1519  -2
 -16  -3   0 -17.412 38.1519   1
 -16   1   4 15.5382 9.37342  -2
 -16  -3   0 15.5382 9.37342   1
  16  -1  -4 -2.1981 4.11049  -2
  16   3   0 -2.1981 4.11049   1
  16   1   2 17.9764 7.18803  -2
  16   3   0 17.9764 7.18803   1
 -17   1   4 58.1344 10.6783  -2
 -17  -3   0 58.1344 10.6783   1
  17  -1  -4 52.8412 13.9039  -2
  17   3   0 52.8412 13.9039   1
  17   1   2 67.8737 10.2483  -2
  17   3   0 67.8737 10.2483   1
  18   1   2 10.5557 7.94212  -2
  18   3   0 10.5557 7.94212   1
 -19   1   4 47.9212 15.1196  -2
 -19  -3   0 47.9212 15.1196   1
  19   1   2 26.4620 17.8596  -2
  19   3   0 26.4620 17.8596   1
 -20  -1  -2 22.8738 18.0457  -2
 -20  -3   0 22.8738 18.0457   1
 -20   1   4 20.1804 14.1854  -2
 -20  -3   0 20.1804 14.1854   1
 -21   1   4 43.5815 18.4188  -2
 -21  -3   0 43.5815 18.4188   1
 -21  -1  -2 40.6175 20.3477  -2
 -21  -3   0 40.6175 20.3477   1
 -22  -1  -2 8.76033 15.3389  -2
 -22  -3   0 8.76033 15.3389   1
 -22   1   4 30.7060 20.3547  -2
 -22  -3   0 30.7060 20.3547   1
   0   0  -4 350.980 19.3869  -2
   0   4   0 350.980 19.3869   1
   0   0   4 378.781 15.2353  -2
   0   4   0 378.781 15.2353   1
  -1   0   4 84.4732 4.68334  -2
  -1  -4   0 84.4732 4.68334   1
  -1   0  -4 93.6451 5.68072  -2
  -1  -4   0 93.6451 5.68072   1
   1   0  -4 95.1066 6.44842  -2
   1   4   0 95.1066 6.44842   1
   1   0   4 98.8008 4.78276  -2
   1   4   0 98.8008 4.78276   1
  -2  -4   0 217.237 17.0763   2
   2   4   0 209.121 16.1388   2
  -3   0   4 199.174 17.3275  -2
  -3  -4   0 199.174 17.3275   1
  -3   0  -4 225.731 11.9319  -2
  -3  -4   0 225.731 11.9319   1
  -3  -4   0 197.000 9.78145   1
  -3  -4   0 19.0306 3.13228   2
   3   0  -4 192.934 13.3544  -2
   3   4   0 192.934 13.3544   1
   3   4   0 224.450 16.4865   1
   3   0   4 253.288 12.3169  -2
   3   4   0 253.288 12.3169   1
  -4  -4   0 1353.98 80.6696   1
  -4  -4   0 132.956 5.60480   2
  -4   0  -4 1495.75 61.9970  -2
  -4  -4   0 1495.75 61.9970   1
   4   4   0 82.7282 6.76783   2
   4   0   4 1428.49 86.5881  -2
   4   4   0 1428.49 86.5881   1
  -5  -4   0 114.573 5.82182   2
  -5   0  -4 1095.07 47.5850  -2
  -5  -4   0 1095.07 47.5850   1
  -5  -4   0 1093.18 40.9890   1
   5   0   4 1120.39 52.2890  -2
   5   4   0 1120.39 52.2890   1
   5   4   0 116.578 5.23723   2
   5   4   0 1147.25 54.2493   1
   5   0  -4 1094.75 98.8835  -2
   5   4   0 1094.75 98.8835   1
  -6  -4   0 71.0861 4.27172   1
  -6  -4   0 5.87074 2.02024   2
  -6   0  -4 212.974 26.1683  -2
  -6  -4   0 212.974 26.1683   1
   6   0   4 304.361 17.9545  -2
   6   4   0 304.361 17.9545   1
   6   4   0 23.9199 2.16028   2
   6   4   0 114.712 4.68516   1
  -7  -4   0 420.367 13.5270   1
  -7  -4   0 34.8042 2.77665   2
  -7   0  -4 393.272 35.9842  -2
  -7  -4   0 393.272 35.9842   1
   7   4   0 31.3215 2.28426   2
   7   0   4 341.350 30.8989  -2
   7   4   0 341.350 30.8989   1
   7   4   0 384.795 14.7842   1
  -8   0  -4 532.702 50.9276  -2
  -8  -4   0 532.702 50.9276   1
  -8  -4   0 37.6224 4.23024   2
  -8  -4   0 486.873 16.1411   1
   8   4   0 491.927 16.5547   1
   8   0   4 558.598 45.0934  -2
   8   4   0 558.598 45.0934   1
   8   4   0 41.4372 2.40782   2
  -9  -4   0 27.4512 3.17678   2
  -9  -4   0 252.260 10.3143   1
   9  -1  -5 237.870 25.0108  -2
   9   4   0 237.870 25.0108   1
   9   4   0 25.5256 2.19183   2
   9   4   0 255.669 8.98223   1
 -10  -4   0 286.958 13.0400   1
 -10  -4   0 21.3183 3.85300   2
 -10   1   5 327.121 32.3764  -2
 -10  -4   0 327.121 32.3764   1
  10   4   0 27.0905 2.43973   2
  10   4   0 329.860 10.8198   1
 -11  -4   0 9.21384 3.46928   2
 -11  -4   0 35.1119 6.28287   1
 -11   1   5 37.6652 8.90147  -2
 -11  -4   0 37.6652 8.90147   1
  11   4   0 39.7658 6.13470   1
  11   4   0 2.18138 2.56589   2
  11   0   3 54.1659 14.9894  -2
  11   4   0 54.1659 14.9894   1
  11  -1  -5 27.1581 8.09463  -2
  11   4   0 27.1581 8.09463   1
 -12   1   5 53.4270 9.45238  -2
 -12  -4   0 53.4270 9.45238   1
 -12  -4   0 6.62377 4.67989   2
 -12  -4   0 25.1666 7.39252   1
  12  -1  -5 59.9062 8.73835  -2
  12   4   0 59.9062 8.73835   1
  12   4   0 34.2693 6.43259   1
  12   4   0 -1.1310 3.03850   2
 -13  -4   0 -6.1318 12.6492   2
 -13  -4   0 17.4130 9.04327   1
 -13   1   5 19.7927 9.00561  -2
 -13  -4   0 19.7927 9.00561   1
  13   4   0 -1.6316 12.0861   2
  13   4   0 37.2696 23.8301   1
  13  -1  -5 23.6055 8.37317  -2
  13   4   0 23.6055 8.37317   1
  13   0   3 41.9095 16.9258  -2
  13   4   0 41.9095 16.9258   1
  13   1   3 8.13093 10.9752  -2
  13   4   0 8.13093 10.9752   1
 -14  -1  -3 112.385 17.3194  -2
 -14  -4   0 112.385 17.3194   1
 -14  -4   0 5.06109 13.5947   2
 -14   1   5 103.710 14.0343  -2
 -14  -4   0 103.710 14.0343   1
 -14  -4   0 80.4306 28.2325   1
  14   1   3 90.8043 10.6456  -2
  14   4   0 90.8043 10.6456   1
  14  -1  -5 78.2430 10.1684  -2
  14   4   0 78.2430 10.1684   1
  14   4   0 86.6199 28.3066   1
 -15   1   5 5.25833 8.60524  -2
 -15  -4   0 5.25833 8.60524   1
 -15  -1  -3 -2.2804 13.5804  -2
 -15  -4   0 -2.2804 13.5804   1
  15   1   3 13.1832 8.11828  -2
  15   4   0 13.1832 8.11828   1
 -16   1   5 57.9986 10.4880  -2
 -16  -4   0 57.9986 10.4880   1
 -16  -1  -3 75.4206 41.7960  -2
 -16  -4   0 75.4206 41.7960   1
  16   1   3 76.7091 8.38097  -2
  16   4   0 76.7091 8.38097   1
 -17   1   5 11.0319 8.97659  -2
 -17  -4   0 11.0319 8.97659   1
  17   1   3 20.4258 11.2172  -2
  17   4   0 20.4258 11.2172   1
  18   1   3 19.3726 9.07490  -2
  18   4   0 19.3726 9.07490   1
 -19   1   5 6.18929 12.7139  -2
 -19  -4   0 6.18929 12.7139   1
 -20   1   5 27.1775 16.9025  -2
 -20  -4   0 27.1775 16.9025   1
 -21  -1  -3 31.2843 19.6242  -2
 -21  -4   0 31.2843 19.6242   1
 -21   1   5 24.6421 18.5180  -2
 -21  -4   0 24.6421 18.5180   1
   0   0  -5 307.179 17.5408  -2
   0   5   0 307.179 17.5408   1
   0   0   5 471.719 16.6487  -2
   0   5   0 471.719 16.6487   1
  -1   0   5 2598.76 122.489  -2
  -1  -5   0 2598.76 122.489   1
   1   0  -5 1414.66 115.211  -2
   1   5   0 1414.66 115.211   1
  -2   0  -5 415.839 18.0215  -2
  -2  -5   0 415.839 18.0215   1
  -2   0   5 429.307 18.9254  -2
  -2  -5   0 429.307 18.9254   1
  -2  -5   0 39.4400 5.21279   2
   2   0   5 396.426 16.9307  -2
   2   5   0 396.426 16.9307   1
   2   5   0 45.3299 6.68257   2
   2   0  -5 411.260 35.2687  -2
   2   5   0 411.260 35.2687   1
  -3   0   5 890.385 47.8255  -2
  -3  -5   0 890.385 47.8255   1
  -3   0  -5 862.833 47.9743  -2
  -3  -5   0 862.833 47.9743   1
  -3  -5   0 88.6604 6.45075   2
   3   0   5 773.122 32.6558  -2
   3   5   0 773.122 32.6558   1
   3   0  -5 784.569 47.9998  -2
   3   5   0 784.569 47.9998   1
  -4   0  -5 593.675 26.8239  -2
  -4  -5   0 593.675 26.8239   1
  -4  -5   0 559.305 24.4468   1
  -4   0   5 561.416 46.0180  -2
  -4  -5   0 561.416 46.0180   1
  -4  -5   0 57.5408 4.79628   2
   4   5   0 549.977 30.6650   1
   4   0   5 595.221 28.5717  -2
   4   5   0 595.221 28.5717   1
   4   5   0 61.3385 5.77906   2
   4   0  -5 553.019 53.6030  -2
   4   5   0 553.019 53.6030   1
  -5  -5   0 14.6708 2.22644   2
  -5   0  -5 324.126 16.0506  -2
  -5  -5   0 324.126 16.0506   1
  -5  -5   0 221.932 9.30861   1
   5   5   0 12.6928 1.78757   2
   5   0   5 305.559 15.9405  -2
   5   5   0 305.559 15.9405   1
   5   5   0 202.061 10.4902   1
  -6  -5   0 31.5575 2.53115   2
  -6  -5   0 240.060 10.3912   1
  -6   0  -5 215.378 12.7719  -2
  -6  -5   0 215.378 12.7719   1
   6   5   0 20.0819 2.23492   2
   6   5   0 218.862 11.9519   1
   6   0   5 218.781 12.0467  -2
   6   5   0 218.781 12.0467   1
  -7  -5   0 29.6380 2.67333   2
  -7  -5   0 224.376 8.20872   1
  -7   0  -5 261.409 25.6082  -2
  -7  -5   0 261.409 25.6082   1
   7   0   5 221.619 15.3040  -2
   7   5   0 221.619 15.3040   1
   7   5   0 25.1822 2.77261   2
   7   5   0 196.923 11.5459   1
  -8  -5   0 27.1677 2.48186   2
  -8   0  -5 191.778 22.1975  -2
  -8  -5   0 191.778 22.1975   1
  -8  -5   0 185.586 8.34155   1
   8   5   0 182.154 7.09760   1
   8   5   0 23.0620 2.25590   2
   8   0   5 167.062 17.8020  -2
   8   5   0 167.062 17.8020   1
  -9  -5   0 62.9225 4.21715   1
  -9  -5   0 15.3303 2.39409   2
  -9   0  -5 133.171 18.7103  -2
  -9  -5   0 133.171 18.7103   1
   9   5   0 15.0684 1.88414   2
   9   5   0 68.1746 4.01044   1
   9  -1  -6 109.490 14.3524  -2
   9   5   0 109.490 14.3524   1
 -10   1   6 309.436 29.7497  -2
 -10  -5   0 309.436 29.7497   1
 -10  -5   0 22.9853 3.81480   2
 -10  -5   0 291.481 12.2432   1
  10   5   0 23.6488 2.47120   2
  10   5   0 262.710 11.8614   1
  10  -1  -6 282.814 29.3793  -2
  10   5   0 282.814 29.3793   1
  10   0   4 319.637 33.2155  -2
  10   5   0 319.637 33.2155   1
 -11  -5   0 24.4460 4.69223   2
 -11   1   6 400.717 24.9040  -2
 -11  -5   0 400.717 24.9040   1
 -11   0  -4 382.620 36.9518  -2
 -11  -5   0 382.620 36.9518   1
 -11  -5   0 372.423 19.7019   1
  11   5   0 344.602 18.7295   1
  11   5   0 24.2101 3.98063   2
  11   0   4 324.566 36.4030  -2
  11   5   0 324.566 36.4030   1
  11  -1  -6 322.297 39.2278  -2
  11   5   0 322.297 39.2278   1
 -12  -5   0 -1.8730 4.25187   2
 -12  -5   0 73.0331 9.43890   1
 -12   1   6 103.600 11.4204  -2
 -12  -5   0 103.600 11.4204   1
  12   5   0 -0.3874 3.01775   2
  12  -1  -6 75.7835 9.29051  -2
  12   5   0 75.7835 9.29051   1
  12   5   0 57.9669 9.97224   1
  12   0   4 123.742 19.6446  -2
  12   5   0 123.742 19.6446   1
 -13  -5   0 124.357 14.0799   1
 -13   1   6 140.060 12.4471  -2
 -13  -5   0 140.060 12.4471   1
 -13  -5   0 8.23107 14.0387   2
  13  -1  -6 152.216 11.9614  -2
  13   5   0 152.216 11.9614   1
  13   1   4 130.087 17.2683  -2
  13   5   0 130.087 17.2683   1
  13   0   4 176.485 23.4926  -2
  13   5   0 176.485 23.4926   1
  13   5   0 146.694 28.8144   1
  13   5   0 4.85887 14.2885   2
 -14   1   6 46.5946 11.8261  -2
 -14  -5   0 46.5946 11.8261   1
 -14  -1  -4 40.5600 14.6330  -2
 -14  -5   0 40.5600 14.6330   1
 -14  -5   0 3.76747 13.1774   2
 -14  -5   0 36.9145 19.9100   1
  14  -1  -6 40.3122 8.98898  -2
  14   5   0 40.3122 8.98898   1
  14   5   0 37.7887 17.2817   1
  14   1   4 35.0243 12.7551  -2
  14   5   0 35.0243 12.7551   1
 -15  -5   0 9.72990 17.1944   2
 -15   1   6 25.1293 8.65414  -2
 -15  -5   0 25.1293 8.65414   1
  15  -1  -6 7.53706 8.06394  -2
  15   5   0 7.53706 8.06394   1
  15   1   4 17.2037 7.35266  -2
  15   5   0 17.2037 7.35266   1
 -16   1   6 7.58815 10.7293  -2
 -16  -5   0 7.58815 10.7293   1
 -16  -1  -4 4.17596 41.8399  -2
 -16  -5   0 4.17596 41.8399   1
  16   1   4 0.92688 9.21686  -2
  16   5   0 0.92688 9.21686   1
 -17   1   6 46.3428 10.0107  -2
 -17  -5   0 46.3428 10.0107   1
  17  -1  -6 43.3632 13.4579  -2
  17   5   0 43.3632 13.4579   1
  17   1   4 58.2533 13.9198  -2
  17   5   0 58.2533 13.9198   1
  18   1   4 -3.3792 9.26815  -2
  18   5   0 -3.3792 9.26815   1
 -19   1   6 14.5383 14.9883  -2
 -19  -5   0 14.5383 14.9883   1
 -20   1   6 13.4892 16.9431  -2
 -20  -5   0 13.4892 16.9431   1
 -21   1   6 24.2567 17.5785  -2
 -21  -5   0 24.2567 17.5785   1
 -21  -1  -4 17.7990 19.2586  -2
 -21  -5   0 17.7990 19.2586   1
   0   0   6 662.102 25.5109  -2
   0   6   0 662.102 25.5109   1
   0   0  -6 647.695 25.8717  -2
   0   6   0 647.695 25.8717   1
  -1   0  -6 38.5510 4.37260  -2
  -1  -6   0 38.5510 4.37260   1
  -1   0   6 71.7807 5.12681  -2
  -1  -6   0 71.7807 5.12681   1
  -1  -6   0 72.9372 7.21955   1
   1   0  -6 75.8724 5.06201  -2
   1   6   0 75.8724 5.06201   1
   1   0   6 63.8285 3.36722  -2
   1   6   0 63.8285 3.36722   1
  -2   0   6 432.821 18.2516  -2
  -2  -6   0 432.821 18.2516   1
  -2   0  -6 457.163 28.1697  -2
  -2  -6   0 457.163 28.1697   1
  -2  -6   0 361.574 31.3222   1
   2   0  -6 448.981 19.7341  -2
   2   6   0 448.981 19.7341   1
   2   0   6 506.236 20.3616  -2
   2   6   0 506.236 20.3616   1
  -3   0   6 91.0978 5.66564  -2
  -3  -6   0 91.0978 5.66564   1
  -3  -6   0 107.924 11.0761   1
  -3   0  -6 108.311 7.72399  -2
  -3  -6   0 108.311 7.72399   1
  -3  -6   0 7.37194 2.26512   2
   3   0   6 94.8458 5.12700  -2
   3   6   0 94.8458 5.12700   1
   3   6   0 25.7433 7.20105   1
   3   6   0 4.45416 2.69232   2
   3   0  -6 83.6956 8.67235  -2
   3   6   0 83.6956 8.67235   1
  -4  -6   0 508.545 26.1524   1
  -4  -6   0 47.9567 4.58785   2
  -4   0   6 577.161 32.8656  -2
  -4  -6   0 577.161 32.8656   1
  -4   0  -6 701.261 29.4626  -2
  -4  -6   0 701.261 29.4626   1
   4   0   6 618.915 26.6264  -2
   4   6   0 618.915 26.6264   1
   4   6   0 451.425 26.6270   1
   4   6   0 48.2160 5.35493   2
  -5  -6   0 18.0494 2.16210   2
  -5   0  -6 275.944 14.5833  -2
  -5  -6   0 275.944 14.5833   1
  -5  -6   0 293.746 12.6517   1
   5   6   0 288.622 14.1031   1
   5   6   0 17.3671 2.50358   2
   5   0   6 273.641 12.2617  -2
   5   6   0 273.641 12.2617   1
  -6  -6   0 248.742 10.4977   1
  -6  -6   0 24.1424 2.22115   2
  -6   0  -6 281.410 15.1511  -2
  -6  -6   0 281.410 15.1511   1
   6   6   0 15.7638 2.60788   2
   6   6   0 221.317 10.6605   1
   6   0   6 275.302 14.8135  -2
   6   6   0 275.302 14.8135   1
  -7  -6   0 66.1901 3.34094   2
  -7  -6   0 464.691 18.9868   1
  -7   0  -6 511.099 31.7160  -2
  -7  -6   0 511.099 31.7160   1
   7   6   0 47.9102 3.04560   2
   7   6   0 475.561 19.1746   1
   7   0   6 527.674 25.8225  -2
   7   6   0 527.674 25.8225   1
  -8  -6   0 18.1394 2.57323   2
  -8  -6   0 152.996 8.26819   1
  -8   0  -6 178.640 12.4872  -2
  -8  -6   0 178.640 12.4872   1
   8   6   0 179.956 9.40821   1
   8  -1  -7 259.147 24.9525  -2
   8   6   0 259.147 24.9525   1
   8   6   0 24.9080 2.66576   2
   8   0   6 198.553 19.4597  -2
   8   6   0 198.553 19.4597   1
  -9  -6   0 64.8410 4.30715   1
  -9  -6   0 4.60124 1.45776   2
  -9   0  -6 46.6062 14.3541  -2
  -9  -6   0 46.6062 14.3541   1
   9   0   6 53.9709 10.7604  -2
   9   6   0 53.9709 10.7604   1
   9   6   0 3.32448 1.22328   2
   9   6   0 58.7526 5.60687   1
   9   0   5 94.9293 16.5788  -2
   9   6   0 94.9293 16.5788   1
   9  -1  -7 65.8075 11.0553  -2
   9   6   0 65.8075 11.0553   1
 -10  -6   0 250.782 12.8885   1
 -10   1   7 254.607 13.6213  -2
 -10  -6   0 254.607 13.6213   1
 -10  -6   0 27.4313 3.40203   2
  10  -1  -7 240.572 25.1567  -2
  10   6   0 240.572 25.1567   1
  10   6   0 28.5248 3.34085   2
  10   0   6 257.896 24.7816  -2
  10   6   0 257.896 24.7816   1
  10   6   0 219.561 14.6990   1
  10   0   5 162.194 21.2749  -2
  10   6   0 162.194 21.2749   1
 -11  -6   0 76.6514 9.44878   1
 -11  -6   0 2.11406 3.41265   2
 -11   1   7 96.4309 10.5744  -2
 -11  -6   0 96.4309 10.5744   1
 -11   0  -5 92.8549 16.8835  -2
 -11  -6   0 92.8549 16.8835   1
  11   6   0 62.0984 7.54472   1
  11   6   0 3.02515 2.91612   2
  11  -1  -7 59.5553 26.0123  -2
  11   6   0 59.5553 26.0123   1
  11   0   5 46.8898 17.3521  -2
  11   6   0 46.8898 17.3521   1
 -12  -6   0 8.60781 3.87965   2
 -12   0  -5 219.695 26.3945  -2
 -12  -6   0 219.695 26.3945   1
 -12   1   7 197.338 13.7402  -2
 -12  -6   0 197.338 13.7402   1
 -12  -6   0 176.864 16.4003   1
  12  -1  -7 183.637 17.2710  -2
  12   6   0 183.637 17.2710   1
  12   6   0 12.6523 3.49926   2
  12   6   0 195.196 13.2939   1
  12   0   5 184.367 17.0035  -2
  12   6   0 184.367 17.0035   1
 -13  -6   0 95.8804 12.6381   1
 -13   1   7 120.612 10.8910  -2
 -13  -6   0 120.612 10.8910   1
 -13  -6   0 9.84682 13.3784   2
  13  -1  -7 95.6557 8.41388  -2
  13   6   0 95.6557 8.41388   1
  13   6   0 -4.8997 13.6938   2
  13   6   0 83.8362 12.5154   1
  13   0   5 142.912 21.8295  -2
  13   6   0 142.912 21.8295   1
 -14   1   7 36.0274 8.19398  -2
 -14  -6   0 36.0274 8.19398   1
 -14  -1  -5 24.0002 15.1806  -2
 -14  -6   0 24.0002 15.1806   1
 -14  -6   0 32.6316 20.2585   1
 -14  -6   0 -3.2588 12.6204   2
  14  -1  -7 9.93000 4.75685  -2
  14   6   0 9.93000 4.75685   1
  14   6   0 29.5547 19.5267   1
  14   1   5 1.85398 13.1410  -2
  14   6   0 1.85398 13.1410   1
  14   6   0 -4.0009 13.5814   2
 -15  -6   0 5.25367 20.9362   1
 -15  -6   0 -2.7750 16.0177   2
 -15   1   7 23.5134 11.0666  -2
 -15  -6   0 23.5134 11.0666   1
  15  -1  -7 2.20289 4.73586  -2
  15   6   0 2.20289 4.73586   1
  15   1   5 3.75301 13.8055  -2
  15   6   0 3.75301 13.8055   1
 -16  -1  -5 44.1648 44.4383  -2
 -16  -6   0 44.1648 44.4383   1
 -16   1   7 30.9691 8.58807  -2
 -16  -6   0 30.9691 8.58807   1
  16   1   5 16.0630 9.93644  -2
  16   6   0 16.0630 9.93644   1
  16  -1  -7 4.69096 5.81455  -2
  16   6   0 4.69096 5.81455   1
 -17   1   7 14.5996 11.1824  -2
 -17  -6   0 14.5996 11.1824   1
  17   1   5 19.8353 13.3306  -2
  17   6   0 19.8353 13.3306   1
 -18   1   7 84.5937 17.3191  -2
 -18  -6   0 84.5937 17.3191   1
  18   1   5 72.6625 15.3983  -2
  18   6   0 72.6625 15.3983   1
  19   1   5 -4.7635 9.99156  -2
  19   6   0 -4.7635 9.99156   1
 -20   1   7 25.6218 17.2046  -2
 -20  -6   0 25.6218 17.2046   1
 -21   1   7 31.5856 17.8379  -2
 -21  -6   0 31.5856 17.8379   1
   0   0  -7 442.607 18.4017  -2
   0   7   0 442.607 18.4017   1
   0   0   7 457.539 18.0651  -2
   0   7   0 457.539 18.0651   1
  -1   0   7 120.220 5.40606  -2
  -1  -7   0 120.220 5.40606   1
  -1   0  -7 175.101 10.6426  -2
  -1  -7   0 175.101 10.6426   1
   1   0   7 134.440 6.05575  -2
   1   7   0 134.440 6.05575   1
   1   0  -7 59.4819 5.67481  -2
   1   7   0 59.4819 5.67481   1
  -2   0  -7 571.348 33.8675  -2
  -2  -7   0 571.348 33.8675   1
  -2   0   7 566.546 23.8842  -2
  -2  -7   0 566.546 23.8842   1
  -2  -7   0 504.669 43.5771   1
   2   0   7 538.965 22.6513  -2
   2   7   0 538.965 22.6513   1
   2   0  -7 512.716 23.7546  -2
   2   7   0 512.716 23.7546   1
  -3  -7   0 2345.13 128.005   1
  -3  -7   0 265.232 19.9954   2
  -3   0  -7 2557.40 139.925  -2
  -3  -7   0 2557.40 139.925   1
   3   7   0 219.359 19.6708   2
   3   7   0 2035.91 126.954   1
   3   0   7 2187.40 206.484  -2
   3   7   0 2187.40 206.484   1
  -4  -7   0 101.721 7.87939   2
  -4   0   7 1023.15 57.1191  -2
  -4  -7   0 1023.15 57.1191   1
  -4   0  -7 1116.50 46.6655  -2
  -4  -7   0 1116.50 46.6655   1
  -4  -7   0 1156.37 61.6826   1
   4   7   0 100.323 5.48680   2
   4   0   7 1054.53 43.4424  -2
   4   7   0 1054.53 43.4424   1
   4   7   0 902.332 38.9932   1
  -5  -7   0 152.141 6.04513   2
  -5   0  -7 2161.67 90.6539  -2
  -5  -7   0 2161.67 90.6539   1
  -5  -7   0 1602.19 64.4190   1
   5   0   7 2196.97 86.6783  -2
   5   7   0 2196.97 86.6783   1
   5   7   0 168.127 7.27709   2
   5   7   0 1560.94 120.591   1
  -6  -7   0 234.957 11.2828   1
  -6  -7   0 17.2784 2.21336   2
  -6   0  -7 292.152 20.7903  -2
  -6  -7   0 292.152 20.7903   1
   6   0   7 298.713 18.1856  -2
   6   7   0 298.713 18.1856   1
   6   7   0 19.1458 2.82402   2
   6   7   0 257.514 12.2740   1
  -7   0  -7 422.060 27.5905  -2
  -7  -7   0 422.060 27.5905   1
  -7  -7   0 35.9550 2.84180   2
  -7  -7   0 386.353 17.0646   1
   7   0   7 460.061 22.2653  -2
   7   7   0 460.061 22.2653   1
   7   7   0 436.643 17.0663   1
   7   7   0 39.8924 3.49580   2
  -8   0  -7 246.224 16.9999  -2
  -8  -7   0 246.224 16.9999   1
  -8  -7   0 22.0436 3.76612   2
  -8  -7   0 215.931 10.2649   1
   8  -1  -8 219.691 21.8534  -2
   8   7   0 219.691 21.8534   1
   8   7   0 225.923 11.8282   1
   8   0   7 234.018 12.8743  -2
   8   7   0 234.018 12.8743   1
   8   7   0 20.4650 2.33224   2
  -9  -7   0 14.9774 2.26204   2
  -9  -7   0 41.8700 4.13656   1
  -9   0  -7 54.7317 11.7168  -2
  -9  -7   0 54.7317 11.7168   1
   9   7   0 9.47966 1.43759   2
   9   0   6 7.93266 13.1297  -2
   9   7   0 7.93266 13.1297   1
   9  -1  -8 59.9529 5.77559  -2
   9   7   0 59.9529 5.77559   1
   9   7   0 62.6965 7.67164   1
   9   0   7 75.8305 9.42155  -2
   9   7   0 75.8305 9.42155   1
 -10  -7   0 -0.5894 5.23886   2
 -10  -7   0 -0.6108 4.16421   1
 -10   0  -6 18.9179 12.7507  -2
 -10  -7   0 18.9179 12.7507   1
  10   7   0 -2.1996 10.0867   2
  10   7   0 -0.0938 4.22592   1
 -11  -7   0 113.674 10.6772   1
 -11  -7   0 7.69768 3.78262   2
 -11   1   8 113.027 8.31464  -2
 -11  -7   0 113.027 8.31464   1
 -11   0  -6 119.064 19.0716  -2
 -11  -7   0 119.064 19.0716   1
  11   7   0 8.21804 4.64008   2
  11  -1  -8 89.6779 12.9473  -2
  11   7   0 89.6779 12.9473   1
  11   7   0 98.7985 7.68645   1
  11   0   6 53.3408 16.8249  -2
  11   7   0 53.3408 16.8249   1
 -12   0  -6 28.4134 14.1467  -2
 -12  -7   0 28.4134 14.1467   1
 -12   1   8 12.9023 7.58635  -2
 -12  -7   0 12.9023 7.58635   1
 -12  -7   0 9.74690 4.12724   2
 -12  -7   0 7.91562 5.84243   1
  12   7   0 12.5616 6.18211   1
  12   7   0 5.43276 4.80358   2
  12   0   6 2.68761 8.03349  -2
  12   7   0 2.68761 8.03349   1
  12  -1  -8 12.2516 7.97098  -2
  12   7   0 12.2516 7.97098   1
 -13   1   8 77.5897 9.31802  -2
 -13  -7   0 77.5897 9.31802   1
 -13  -7   0 60.4193 10.8313   1
 -13  -7   0 1.35415 4.79984   2
  13  -1  -8 71.4036 10.7939  -2
  13   7   0 71.4036 10.7939   1
  13   7   0 -3.8498 14.0910   2
  13   7   0 50.8227 18.2508   1
  13   0   6 64.7550 12.0659  -2
  13   7   0 64.7550 12.0659   1
 -14   1   8 -1.8572 7.59805  -2
 -14  -7   0 -1.8572 7.59805   1
 -14  -7   0 3.40598 17.4314   1
 -14  -7   0 -1.7949 14.1159   2
  14  -1  -8 -3.5125 8.97295  -2
  14   7   0 -3.5125 8.97295   1
  14   7   0 17.0050 18.3326   1
  14   7   0 -0.1926 13.9322   2
 -15  -7   0 20.4106 22.0374   1
 -15   1   8 46.2346 11.1502  -2
 -15  -7   0 46.2346 11.1502   1
 -15  -7   0 11.7996 16.1045   2
  15  -1  -8 25.9047 11.2263  -2
  15   7   0 25.9047 11.2263   1
  15   7   0 30.7018 20.0266   1
 -16   1   8 30.1959 8.94865  -2
 -16  -7   0 30.1959 8.94865   1
 -16  -1  -6 -5.6104 43.8615  -2
 -16  -7   0 -5.6104 43.8615   1
  16  -1  -8 12.3834 12.2250  -2
  16   7   0 12.3834 12.2250   1
 -17   1   8 63.3186 13.6506  -2
 -17  -7   0 63.3186 13.6506   1
  17   1   6 75.4061 16.2068  -2
  17   7   0 75.4061 16.2068   1
 -18   1   8 47.9345 14.8696  -2
 -18  -7   0 47.9345 14.8696   1
  18   1   6 29.5636 14.2496  -2
  18   7   0 29.5636 14.2496   1
  19   1   6 16.7080 11.4314  -2
  19   7   0 16.7080 11.4314   1
 -20   1   8 45.9322 17.9455  -2
 -20  -7   0 45.9322 17.9455   1
   0   0  -8 642.995 29.9543  -2
   0   8   0 642.995 29.9543   1
   0   0   8 679.875 23.2303  -2
   0   8   0 679.875 23.2303   1
  -1   0   8 3043.10 182.118  -2
  -1  -8   0 3043.10 182.118   1
  -1   0  -8 3361.05 186.903  -2
  -1  -8   0 3361.05 186.903   1
   1   0  -8 3208.31 182.858  -2
   1   8   0 3208.31 182.858   1
   1   0   8 3006.79 184.304  -2
   1   8   0 3006.79 184.304   1
  -2   0   8 2041.34 78.2188  -2
  -2  -8   0 2041.34 78.2188   1
  -2   0  -8 1643.84 69.4016  -2
  -2  -8   0 1643.84 69.4016   1
   2   0  -8 1745.81 91.1718  -2
   2   8   0 1745.81 91.1718   1
   2   0   8 1643.66 96.6183  -2
   2   8   0 1643.66 96.6183   1
  -3  -8   0 170.058 15.1458   2
  -3  -8   0 1613.51 93.3499   1
  -3   0   8 1577.91 87.5701  -2
  -3  -8   0 1577.91 87.5701   1
  -3   0  -8 1555.84 65.2693  -2
  -3  -8   0 1555.84 65.2693   1
   3   8   0 1525.59 73.8491   1
   3   0   8 1553.97 91.3467  -2
   3   8   0 1553.97 91.3467   1
   3   8   0 176.659 15.0167   2
  -4   0  -8 1240.35 77.3270  -2
  -4  -8   0 1240.35 77.3270   1
  -4  -8   0 172.462 11.4699   2
  -4  -8   0 1669.39 77.3103   1
   4   8   0 1588.39 65.3375   1
   4   0   8 1974.91 93.3685  -2
   4   8   0 1974.91 93.3685   1
   4   8   0 177.244 8.05811   2
  -5  -8   0 550.057 21.3999   1
  -5  -8   0 41.0084 2.91691   2
  -5   0  -8 545.127 24.9758  -2
  -5  -8   0 545.127 24.9758   1
   5   0   8 510.212 25.3981  -2
   5   8   0 510.212 25.3981   1
   5   8   0 40.8698 3.14611   2
   5   8   0 536.926 23.8696   1
  -6  -8   0 592.271 22.3631   1
  -6  -8   0 45.5316 3.09592   2
  -6   0  -8 776.453 46.6453  -2
  -6  -8   0 776.453 46.6453   1
   6   0   8 794.087 32.2014  -2
   6   8   0 794.087 32.2014   1
   6   8   0 48.1534 3.41049   2
   6   8   0 520.014 24.0843   1
  -7  -8   0 8.89268 1.79690   2
  -7   0  -8 123.238 9.82571  -2
  -7  -8   0 123.238 9.82571   1
  -7  -8   0 133.429 7.02064   1
   7  -1  -9 112.817 13.3828  -2
   7   8   0 112.817 13.3828   1
   7   0   8 119.827 7.70722  -2
   7   8   0 119.827 7.70722   1
   7   8   0 6.82919 1.72275   2
   7   8   0 129.160 8.95084   1
  -8   0  -8 270.921 16.8638  -2
  -8  -8   0 270.921 16.8638   1
  -8  -8   0 15.0268 2.26520   2
  -8  -8   0 248.466 11.5061   1
   8   8   0 20.1458 2.99718   2
   8   8   0 252.369 16.1371   1
   8  -1  -9 309.685 19.5127  -2
   8   8   0 309.685 19.5127   1
   8   0   8 318.935 15.5714  -2
   8   8   0 318.935 15.5714   1
   8   0   7 227.477 26.1789  -2
   8   0   8 227.477 26.1789  -2
   8   8   0 227.477 26.1789   1
  -9  -8   0 -3.4307 5.52223   2
  -9   1   9 -4.0153 10.0363  -2
  -9  -8   0 -4.0153 10.0363   1
  -9  -8   0 6.40917 2.89555   1
   9  -1  -9 -3.6900 7.94551  -2
   9   8   0 -3.6900 7.94551   1
 -10  -8   0 18.6673 9.00215   1
 -10  -8   0 6.68112 6.65087   2
 -10   1   9 29.4466 5.27572  -2
 -10  -8   0 29.4466 5.27572   1
 -10   0  -8 -3.5170 10.4852  -2
 -10  -8   0 -3.5170 10.4852   1
  10   8   0 0.90519 4.23282   2
  10   8   0 25.6251 13.3952   1
  10   0   8 0.69758 8.69159  -2
  10   8   0 0.69758 8.69159   1
  10  -1  -9 49.7164 5.32556  -2
  10   8   0 49.7164 5.32556   1
 -11  -8   0 34.7795 16.3247   1
 -11   1   9 11.9658 5.02252  -2
 -11  -8   0 11.9658 5.02252   1
 -11   0  -7 47.6447 16.2784  -2
 -11  -8   0 47.6447 16.2784   1
 -11  -8   0 2.20995 5.82467   2
 -11   0  -8 19.3576 11.5591  -2
 -11  -8   0 19.3576 11.5591   1
  11  -1  -9 14.4111 4.89446  -2
  11   8   0 14.4111 4.89446   1
  11   0   7 21.1964 8.66694  -2
  11   8   0 21.1964 8.66694   1
  11   8   0 39.9989 8.71327   1
  11   8   0 -0.7870 4.33992   2
 -12  -8   0 6.02716 3.90310   2
 -12   1   9 66.4126 8.42691  -2
 -12  -8   0 66.4126 8.42691   1
 -12  -8   0 61.2990 10.1398   1
 -12   0  -7 64.3711 17.3588  -2
 -12  -8   0 64.3711 17.3588   1
  12   0   7 22.1880 10.0679  -2
  12   8   0 22.1880 10.0679   1
  12  -1  -9 52.3846 6.81392  -2
  12   8   0 52.3846 6.81392   1
  12   8   0 1.67319 4.30227   2
  12   8   0 40.6531 16.2351   1
 -13   1   9 3.73802 8.86368  -2
 -13  -8   0 3.73802 8.86368   1
 -13  -8   0 8.77977 6.22083   1
 -13  -8   0 1.56907 4.83179   2
  13   0   7 5.16857 9.55850  -2
  13   8   0 5.16857 9.55850   1
  13   8   0 10.7036 14.6925   1
  13   8   0 3.92185 15.0074   2
 -14   1   9 50.7132 8.91567  -2
 -14  -8   0 50.7132 8.91567   1
 -14  -8   0 4.04210 15.3450   2
 -14  -8   0 56.9470 21.7987   1
  14  -1  -9 58.6476 8.12750  -2
  14   8   0 58.6476 8.12750   1
  14   0   7 45.5197 17.1357  -2
  14   8   0 45.5197 17.1357   1
  14   8   0 4.15815 16.1491   2
  14   8   0 51.3546 18.9792   1
 -15  -8   0 -4.3580 16.2729   2
 -15   1   9 23.5742 8.09223  -2
 -15  -8   0 23.5742 8.09223   1
 -15  -8   0 25.0907 21.8158   1
  15  -1  -9 20.7767 7.41022  -2
  15   8   0 20.7767 7.41022   1
  15   8   0 25.3994 21.1786   1
 -16   1   9 54.8863 12.2795  -2
 -16  -8   0 54.8863 12.2795   1
 -17   1   9 21.5530 12.2339  -2
 -17  -8   0 21.5530 12.2339   1
 -18   1   9 26.1208 14.9620  -2
 -18  -8   0 26.1208 14.9620   1
  18   1   7 2.78761 14.6181  -2
  18   8   0 2.78761 14.6181   1
  19   1   7 5.56501 11.2854  -2
  19   8   0 5.56501 11.2854   1
 -20   1   9 65.1238 18.2044  -2
 -20  -8   0 65.1238 18.2044   1
   0   0   9 998.723 34.8387  -2
   0   9   0 998.723 34.8387   1
   0   0  -9 1080.04 51.8822  -2
   0   9   0 1080.04 51.8822   1
  -1   0   9 1580.25 59.9771  -2
  -1  -9   0 1580.25 59.9771   1
  -1   0  -9 1151.04 46.3899  -2
  -1  -9   0 1151.04 46.3899   1
   1   0   9 980.254 35.3512  -2
   1   9   0 980.254 35.3512   1
   1   0  -9 1325.27 59.9009  -2
   1   9   0 1325.27 59.9009   1
  -2   0  -9 1154.02 47.9181  -2
  -2  -9   0 1154.02 47.9181   1
  -2   0   9 1030.54 41.8377  -2
  -2  -9   0 1030.54 41.8377   1
   2   0  -9 968.743 42.3968  -2
   2   9   0 968.743 42.3968   1
   2   0   9 1023.25 50.6327  -2
   2   9   0 1023.25 50.6327   1
  -3   0  -9 1607.12 63.1837  -2
  -3  -9   0 1607.12 63.1837   1
  -3   0   9 2283.35 92.1462  -2
  -3  -9   0 2283.35 92.1462   1
   3   9   0 226.856 18.9797   2
   3   0   9 1694.81 95.3160  -2
   3   9   0 1694.81 95.3160   1
   3   9   0 1611.87 76.8031   1
  -4  -9   0 778.702 39.1322   1
  -4  -9   0 81.7552 4.95002   2
  -4   0   9 777.451 61.3253  -2
  -4  -9   0 777.451 61.3253   1
  -4   0  -9 784.460 45.0447  -2
  -4  -9   0 784.460 45.0447   1
   4   0   9 747.222 30.9231  -2
   4   9   0 747.222 30.9231   1
   4   9   0 759.886 32.4790   1
   4   9   0 79.4385 4.70513   2
  -5  -9   0 17.7745 2.46231   2
  -5   0  -9 296.729 16.7591  -2
  -5  -9   0 296.729 16.7591   1
  -5  -9   0 189.545 9.51713   1
   5   0   9 357.144 16.2562  -2
   5   9   0 357.144 16.2562   1
   5   9   0 19.8939 2.74198   2
   5   9   0 242.070 11.1057   1
  -6  -9   0 7.23519 1.76318   2
  -6   0  -9 117.399 9.38182  -2
  -6  -9   0 117.399 9.38182   1
  -6  -9   0 136.649 7.05241   1
   6   9   0 6.24458 1.58651   2
   6   0   9 126.787 7.49133  -2
   6   9   0 126.787 7.49133   1
   6   9   0 138.433 8.20313   1
  -7   0  -9 85.7789 8.37348  -2
  -7  -9   0 85.7789 8.37348   1
  -7  -9   0 49.6276 4.17175   1
  -7  -9   0 0.89962 1.30332   2
   7   9   0 -0.2043 1.61903   2
   7   0   9 87.0692 7.21558  -2
   7   9   0 87.0692 7.21558   1
   7   9   0 45.8787 4.94584   1
  -8   0  -9 15.8417 7.80195  -2
  -8  -9   0 15.8417 7.80195   1
  -8  -9   0 2.54120 1.43098   2
  -8  -9   0 20.0683 3.49190   1
   8   0   9 4.62010 5.36228  -2
   8   9   0 4.62010 5.36228   1
   8   9   0 0.01494 1.72201   2
   8  -1 -10 40.0234 8.77970  -2
   8   9   0 40.0234 8.77970   1
   8   9   0 2.53909 3.29734   1
  -9   1  10 102.246 9.09907  -2
  -9  -9   0 102.246 9.09907   1
  -9  -9   0 81.2511 9.61799   1
  -9   0  -9 97.5569 10.9942  -2
  -9  -9   0 97.5569 10.9942   1
  -9  -9   0 1.59769 7.72883   2
   9   0   9 95.1005 10.9553  -2
   9   9   0 95.1005 10.9553   1
   9   0   8 30.0517 14.6475  -2
   9   9   0 30.0517 14.6475   1
   9  -1 -10 83.9717 6.56625  -2
   9   9   0 83.9717 6.56625   1
 -10   1  10 14.4667 5.12767  -2
 -10  -9   0 14.4667 5.12767   1
 -10  -9   0 16.6610 12.9201   1
 -10   0  -9 -1.5765 9.94395  -2
 -10  -9   0 -1.5765 9.94395   1
  10  -1 -10 12.7125 4.90375  -2
  10   9   0 12.7125 4.90375   1
  10   9   0 3.34053 4.24619   2
 -11   1  10 75.9879 6.91518  -2
 -11  -9   0 75.9879 6.91518   1
 -11   0  -9 63.1347 12.7744  -2
 -11  -9   0 63.1347 12.7744   1
 -11   0  -8 77.1896 18.2484  -2
 -11  -9   0 77.1896 18.2484   1
  11  -1 -10 94.9227 6.92468  -2
  11   9   0 94.9227 6.92468   1
  11   0   8 40.3965 16.2596  -2
  11   9   0 40.3965 16.2596   1
  11   9   0 5.15849 4.75913   2
 -12  -9   0 -3.6017 5.69128   2
 -12   0  -8 2.64202 14.7622  -2
 -12  -9   0 2.64202 14.7622   1
 -12   1  10 0.89855 6.48756  -2
 -12  -9   0 0.89855 6.48756   1
 -12  -9   0 2.53893 16.2331   1
  12   0   8 -2.8042 13.0560  -2
  12   9   0 -2.8042 13.0560   1
  12  -1 -10 8.56163 5.48179  -2
  12   9   0 8.56163 5.48179   1
  12   9   0 -3.6177 11.7406   2
 -13  -9   0 1.22544 14.4933   2
 -13  -9   0 75.8560 23.5147   1
 -13   1  10 89.8313 9.94950  -2
 -13  -9   0 89.8313 9.94950   1
 -13   0  -8 78.0345 19.6390  -2
 -13  -9   0 78.0345 19.6390   1
  13   0   8 72.0537 12.2776  -2
  13   9   0 72.0537 12.2776   1
  13  -1 -10 90.2850 8.93909  -2
  13   9   0 90.2850 8.93909   1
  13   9   0 2.12815 13.6253   2
 -14  -9   0 0.73968 15.5305   2
 -14   1  10 30.7477 7.76684  -2
 -14  -9   0 30.7477 7.76684   1
 -14  -9   0 34.9277 21.9372   1
  14  -1 -10 24.6843 7.06915  -2
  14   9   0 24.6843 7.06915   1
  14   0   8 62.6412 18.6491  -2
  14   9   0 62.6412 18.6491   1
  14   9   0 -9.4826 14.7975   2
 -15   1  10 100.005 10.9636  -2
 -15  -9   0 100.005 10.9636   1
 -15  -9   0 70.7020 34.3175   1
 -15  -9   0 11.8246 18.7922   2
  15  -1 -10 105.655 10.2351  -2
  15   9   0 105.655 10.2351   1
 -16   1  10 37.1778 11.7278  -2
 -16  -9   0 37.1778 11.7278   1
 -17   1  10 15.4098 12.2944  -2
 -17  -9   0 15.4098 12.2944   1
 -18   1  10 5.17277 11.3653  -2
 -18  -9   0 5.17277 11.3653   1
 -19   1  10 44.5940 15.5485  -2
 -19  -9   0 44.5940 15.5485   1
   0   0  10 646.753 25.5585  -2
   0  10   0 646.753 25.5585   1
   0   0 -10 676.804 35.3198  -2
   0  10   0 676.804 35.3198   1
  -1   0  10 16.6544 4.00631  -2
  -1 -10   0 16.6544 4.00631   1
  -1   0 -10 5.63349 5.32377  -2
  -1 -10   0 5.63349 5.32377   1
   1   0  10 9.53059 3.17725  -2
   1  10   0 9.53059 3.17725   1
   1   0 -10 3.90942 7.25320  -2
   1  10   0 3.90942 7.25320   1
  -2   0 -10 880.925 38.5543  -2
  -2 -10   0 880.925 38.5543   1
  -2   0  10 929.633 38.2838  -2
  -2 -10   0 929.633 38.2838   1
  -2 -10   0 754.882 65.1741   1
   2   0 -10 860.203 38.3585  -2
   2  10   0 860.203 38.3585   1
   2   0  10 833.154 34.5621  -2
   2  10   0 833.154 34.5621   1
  -3   0 -10 101.632 8.46447  -2
  -3 -10   0 101.632 8.46447   1
  -3   0  10 84.8435 7.91125  -2
  -3 -10   0 84.8435 7.91125   1
  -3 -10   0 94.3064 14.3404   1
  -3 -10   0 2.74551 3.39344   2
   3   0  10 86.9536 5.71628  -2
   3  10   0 86.9536 5.71628   1
   3  10   0 79.0835 8.39239   1
   3   0 -10 56.9054 7.91711  -2
   3  10   0 56.9054 7.91711   1
   3  10   0 5.42400 2.89159   2
  -4   0  10 915.118 71.5829  -2
  -4 -10   0 915.118 71.5829   1
  -4 -10   0 733.164 39.0402   1
  -4   0 -10 681.922 27.0034  -2
  -4 -10   0 681.922 27.0034   1
  -4 -10   0 81.1426 4.77100   2
   4  10   0 782.274 32.5650   1
   4  10   0 78.7113 4.71489   2
   4   0  10 776.452 29.9479  -2
   4  10   0 776.452 29.9479   1
  -5 -10   0 6.45940 1.77469   2
  -5   0 -10 47.0093 5.42459  -2
  -5 -10   0 47.0093 5.42459   1
  -5 -10   0 68.8103 5.79233   1
   5  10   0 53.3521 5.11134   1
   5  10   0 2.69214 1.60402   2
   5   0  10 46.7633 4.92210  -2
   5  10   0 46.7633 4.92210   1
  -6 -10   0 59.1494 6.05329   1
  -6   0 -10 92.6920 8.73804  -2
  -6 -10   0 92.6920 8.73804   1
  -6 -10   0 3.50397 1.45159   2
   6  10   0 2.53948 1.57109   2
   6  10   0 79.2338 5.70437   1
   6   0  10 116.304 6.93707  -2
   6  10   0 116.304 6.93707   1
  -7 -10   0 1.79432 2.00477   2
  -7 -10   0 7.63952 2.88732   1
  -7   0 -10 -1.3184 6.21015  -2
  -7 -10   0 -1.3184 6.21015   1
  -7   1  10 32.4861 5.73556  -2
  -7 -10   0 32.4861 5.73556   1
   7  10   0 8.12045 3.46895   1
   7   0  10 14.3230 6.90725  -2
   7  10   0 14.3230 6.90725   1
   7  -1 -11 13.1817 7.47953  -2
   7  10   0 13.1817 7.47953   1
  -8 -10   0 64.5502 7.81583   1
  -8 -10   0 2.49534 1.59979   2
  -8   0 -10 124.791 10.7477  -2
  -8 -10   0 124.791 10.7477   1
  -8   1  11 57.8287 12.1188  -2
  -8 -10   0 57.8287 12.1188   1
   8   0  10 103.767 8.45845  -2
   8  10   0 103.767 8.45845   1
   8  10   0 0.63902 1.70056   2
   8  10   0 32.6787 12.1504   1
   8  -1 -11 35.9554 6.72236  -2
   8  10   0 35.9554 6.72236   1
  -9 -10   0 25.9037 12.3526   1
  -9 -10   0 -2.6806 8.50340   2
  -9   0 -10 27.8029 9.05743  -2
  -9 -10   0 27.8029 9.05743   1
  -9   1  11 8.95980 7.05757  -2
  -9 -10   0 8.95980 7.05757   1
   9  -1 -11 7.21208 5.95456  -2
   9  10   0 7.21208 5.95456   1
   9   0  10 14.7405 8.61100  -2
   9  10   0 14.7405 8.61100   1
   9   0   9 33.1844 15.9566  -2
   9  10   0 33.1844 15.9566   1
 -10   0 -10 246.401 17.5024  -2
 -10 -10   0 246.401 17.5024   1
 -10   1  11 249.204 13.5266  -2
 -10 -10   0 249.204 13.5266   1
  10   0  10 256.675 18.6424  -2
  10  10   0 256.675 18.6424   1
  10   0   9 190.617 26.1299  -2
  10  10   0 190.617 26.1299   1
  10  -1 -11 237.789 15.7627  -2
  10  10   0 237.789 15.7627   1
 -11   0 -10 41.6869 21.3756  -2
 -11 -10   0 41.6869 21.3756   1
 -11   1  11 81.9497 7.10138  -2
 -11 -10   0 81.9497 7.10138   1
 -11   0  -9 50.3613 17.9558  -2
 -11 -10   0 50.3613 17.9558   1
  11  -1 -11 88.8663 6.81297  -2
  11  10   0 88.8663 6.81297   1
  11  10   0 8.10240 4.77328   2
 -12   1  11 235.189 12.3831  -2
 -12 -10   0 235.189 12.3831   1
 -12   0  -9 228.946 29.3995  -2
 -12 -10   0 228.946 29.3995   1
 -12 -10   0 214.507 23.5668   1
  12  -1 -11 236.519 12.7354  -2
  12  10   0 236.519 12.7354   1
 -13   1  11 15.6333 6.68480  -2
 -13 -10   0 15.6333 6.68480   1
 -13 -10   0 -3.9976 15.5165   2
 -13 -10   0 -6.0099 18.9829   1
 -13   0  -9 31.4654 16.8764  -2
 -13 -10   0 31.4654 16.8764   1
  13   0   9 20.4983 15.6636  -2
  13  10   0 20.4983 15.6636   1
  13  -1 -11 14.8863 5.19877  -2
  13  10   0 14.8863 5.19877   1
  13  10   0 1.05395 15.2924   2
 -14 -10   0 118.063 42.4503   1
 -14 -10   0 1.51709 16.5892   2
 -14   1  11 149.973 12.8475  -2
 -14 -10   0 149.973 12.8475   1
  14  10   0 -4.9483 16.9924   2
  14   0   9 176.891 24.8547  -2
  14  10   0 176.891 24.8547   1
  14  -1 -11 158.258 12.0401  -2
  14  10   0 158.258 12.0401   1
 -15   1  11 8.56238 9.09565  -2
 -15 -10   0 8.56238 9.09565   1
  15  10   0 4.43948 18.9791   2
  15   0   9 26.7583 18.5831  -2
  15  10   0 26.7583 18.5831   1
 -16   1  11 26.2344 11.1536  -2
 -16 -10   0 26.2344 11.1536   1
 -17   1  11 1.13123 10.6168  -2
 -17 -10   0 1.13123 10.6168   1
 -18   1  11 13.5933 12.6413  -2
 -18 -10   0 13.5933 12.6413   1
  19   1   9 -4.5011 11.7026  -2
  19  10   0 -4.5011 11.7026   1
   0   0  11 417.251 15.7771  -2
   0  11   0 417.251 15.7771   1
   0   0 -11 444.254 25.5497  -2
   0  11   0 444.254 25.5497   1
  -1   0  11 450.550 19.0163  -2
  -1 -11   0 450.550 19.0163   1
  -1   0 -11 654.348 31.1753  -2
  -1 -11   0 654.348 31.1753   1
   1   0  11 681.991 23.5854  -2
   1  11   0 681.991 23.5854   1
   1   0 -11 481.600 26.7009  -2
   1  11   0 481.600 26.7009   1
  -2   0 -11 419.553 21.6752  -2
  -2 -11   0 419.553 21.6752   1
  -2   0  11 433.914 18.2705  -2
  -2 -11   0 433.914 18.2705   1
   2   0 -11 422.973 20.3464  -2
   2  11   0 422.973 20.3464   1
   2   0  11 432.518 18.0869  -2
   2  11   0 432.518 18.0869   1
  -3   0 -11 332.652 21.3990  -2
  -3 -11   0 332.652 21.3990   1
  -3   0  11 231.173 21.1331  -2
  -3 -11   0 231.173 21.1331   1
  -3 -11   0 12.6535 5.77021   2
  -3 -11   0 204.480 20.6086   1
   3   0  11 312.541 13.8752  -2
   3  11   0 312.541 13.8752   1
   3  11   0 186.964 10.1240   1
   3  11   0 10.7364 2.99668   2
  -4   0 -11 10.9195 6.43823  -2
  -4 -11   0 10.9195 6.43823   1
  -4 -11   0 12.5973 2.71782   1
  -4 -11   0 -0.9879 2.21770   2
   4   0  11 13.8148 4.43420  -2
   4  11   0 13.8148 4.43420   1
   4  11   0 -0.2114 2.76189   2
   4  11   0 12.1517 2.82802   1
  -5 -11   0 504.905 23.6994   1
  -5   0 -11 473.031 20.0012  -2
  -5 -11   0 473.031 20.0012   1
  -5 -11   0 38.3364 3.29886   2
   5  11   0 39.5662 3.59933   2
   5   0  11 552.852 21.7904  -2
   5  11   0 552.852 21.7904   1
   5  11   0 520.258 23.1096   1
  -6 -11   0 25.6375 5.26775   1
  -6 -11   0 1.85023 1.56289   2
  -6   0 -11 28.8458 5.95934  -2
  -6 -11   0 28.8458 5.95934   1
   6  11   0 0.28395 1.65441   2
   6   0  11 41.6004 5.51818  -2
   6  11   0 41.6004 5.51818   1
   6  11   0 26.7547 4.30434   1
  -7   0 -11 243.599 15.2581  -2
  -7 -11   0 243.599 15.2581   1
  -7 -11   0 151.791 10.0889   1
  -7 -11   0 6.64750 2.57780   2
   7  -1 -12 225.351 19.7760  -2
   7  11   0 225.351 19.7760   1
   7  11   0 8.93489 1.82665   2
   7   0  11 274.526 14.1145  -2
   7  11   0 274.526 14.1145   1
   7  11   0 185.362 13.1959   1
  -8   1  12 -0.8695 10.0260  -2
  -8 -11   0 -0.8695 10.0260   1
  -8 -11   0 -0.0616 5.89657   2
  -8   0 -11 17.6986 8.72092  -2
  -8 -11   0 17.6986 8.72092   1
  -8 -11   0 28.2302 12.6586   1
   8  -1 -12 4.76543 5.64399  -2
   8  11   0 4.76543 5.64399   1
   8   0  11 23.3731 6.57969  -2
   8  11   0 23.3731 6.57969   1
  -9   0 -11 122.603 11.8991  -2
  -9 -11   0 122.603 11.8991   1
  -9   1  12 61.2915 6.55219  -2
  -9 -11   0 61.2915 6.55219   1
   9  -1 -12 48.3188 7.00821  -2
   9  11   0 48.3188 7.00821   1
   9   0  11 116.942 9.37997  -2
   9  11   0 116.942 9.37997   1
   9   0  10 69.8152 19.4136  -2
   9   0  11 69.8152 19.4136  -2
   9  11   0 69.8152 19.4136   1
 -10   0 -11 43.3012 19.7214  -2
 -10 -11   0 43.3012 19.7214   1
 -10   1  12 57.5007 12.0581  -2
 -10 -11   0 57.5007 12.0581   1
  10   0  11 52.4878 10.8166  -2
  10  11   0 52.4878 10.8166   1
  10  -1 -12 44.9484 7.02582  -2
  10  11   0 44.9484 7.02582   1
  10   0  10 56.2326 18.2714  -2
  10  11   0 56.2326 18.2714   1
 -11   1  12 204.962 11.2424  -2
 -11 -11   0 204.962 11.2424   1
 -11   0 -11 211.460 39.8593  -2
 -11 -11   0 211.460 39.8593   1
  11  -1 -12 203.162 13.7540  -2
  11  11   0 203.162 13.7540   1
 -12   1  12 59.5533 6.12404  -2
 -12 -11   0 59.5533 6.12404   1
 -12   0 -10 69.9182 19.0817  -2
 -12 -11   0 69.9182 19.0817   1
 -12   0 -11 -0.1257 36.6036  -2
 -12 -11   0 -0.1257 36.6036   1
  12  -1 -12 51.2398 6.70630  -2
  12  11   0 51.2398 6.70630   1
 -13   1  12 141.837 8.94975  -2
 -13 -11   0 141.837 8.94975   1
 -13 -11   0 108.917 36.4747   1
  13  -1 -12 129.177 8.22648  -2
  13  11   0 129.177 8.22648   1
  13  11   0 13.3086 16.4580   2
 -14   1  12 22.2085 6.87712  -2
 -14 -11   0 22.2085 6.87712   1
 -14 -11   0 -0.0191 28.9029   2
 -14   0 -10 48.8829 16.6460  -2
 -14 -11   0 48.8829 16.6460   1
  14  -1 -12 13.8621 3.00283  -2
  14  11   0 13.8621 3.00283   1
  14  11   0 -3.5631 18.2178   2
 -15   1  12 50.3790 10.5496  -2
 -15 -11   0 50.3790 10.5496   1
  15   0  10 24.1869 18.0777  -2
  15  11   0 24.1869 18.0777   1
 -16   1  12 -0.8637 8.92965  -2
 -16 -11   0 -0.8637 8.92965   1
 -17   1  12 0.89316 10.1170  -2
 -17 -11   0 0.89316 10.1170   1
  19   1  10 16.4250 17.2723  -2
  19  11   0 16.4250 17.2723   1
   0   0  12 453.896 16.9584  -2
   0  12   0 453.896 16.9584   1
   0   0 -12 467.894 27.2951  -2
   0  12   0 467.894 27.2951   1
  -1   0  12 205.918 9.16807  -2
  -1 -12   0 205.918 9.16807   1
  -1   0 -12 175.942 11.8078  -2
  -1 -12   0 175.942 11.8078   1
   1   0  12 187.291 8.34029  -2
   1  12   0 187.291 8.34029   1
   1   0 -12 212.719 16.4419  -2
   1  12   0 212.719 16.4419   1
  -2   0  12 73.9687 6.90392  -2
  -2 -12   0 73.9687 6.90392   1
  -2   0 -12 103.783 11.2986  -2
  -2 -12   0 103.783 11.2986   1
  -2 -12   0 33.8753 5.29317   1
   2   0  12 98.2587 5.96273  -2
   2  12   0 98.2587 5.96273   1
   2   0 -12 53.9874 9.36406  -2
   2  12   0 53.9874 9.36406   1
  -3 -12   0 1.84256 2.13203   1
  -3 -12   0 1.70978 3.13441   2
  -3   0 -12 -5.3869 14.6501  -2
  -3 -12   0 -5.3869 14.6501   1
   3  12   0 -0.4842 2.80666   2
   3  12   0 4.33113 2.27346   1
  -4 -12   0 57.5426 4.40234   2
  -4 -12   0 723.527 31.5095   1
  -4   0 -12 711.139 31.1626  -2
  -4 -12   0 711.139 31.1626   1
   4   0  12 702.367 29.0379  -2
   4  12   0 702.367 29.0379   1
   4  12   0 57.3197 4.21950   2
   4  12   0 717.983 31.1947   1
  -5 -12   0 74.4914 6.95626   1
  -5 -12   0 2.06305 1.68651   2
  -5   0 -12 80.2933 9.68217  -2
  -5 -12   0 80.2933 9.68217   1
   5  12   0 1.57207 1.74231   2
   5   0  12 78.5923 6.17746  -2
   5  12   0 78.5923 6.17746   1
   5  12   0 82.7374 6.16269   1
  -6   0 -12 1167.21 51.2730  -2
  -6 -12   0 1167.21 51.2730   1
  -6 -12   0 1116.50 47.8593   1
  -6 -12   0 88.3153 6.26413   2
   6   0  12 1174.49 47.3345  -2
   6  12   0 1174.49 47.3345   1
   6  12   0 1150.17 47.5641   1
   6  12   0 95.1439 5.74653   2
  -7   0 -12 53.8293 7.57902  -2
  -7 -12   0 53.8293 7.57902   1
  -7 -12   0 -0.6052 3.14341   2
  -7 -12   0 51.0631 8.14162   1
  -7   1  13 63.0319 13.4280  -2
  -7 -12   0 63.0319 13.4280   1
   7  -1 -13 59.7277 7.78095  -2
   7  12   0 59.7277 7.78095   1
   7   0  12 62.3959 7.42680  -2
   7  12   0 62.3959 7.42680   1
   7  12   0 -0.8348 2.82561   2
   7  12   0 48.1765 16.9945   1
  -8   1  13 87.6088 9.54667  -2
  -8 -12   0 87.6088 9.54667   1
  -8 -12   0 10.9956 9.64404   2
  -8   0 -12 105.312 12.6952  -2
  -8 -12   0 105.312 12.6952   1
   8   0  12 139.680 9.79876  -2
   8  12   0 139.680 9.79876   1
   8  -1 -13 125.808 8.87545  -2
   8  12   0 125.808 8.87545   1
 -10   1  13 28.2266 11.4759  -2
 -10 -12   0 28.2266 11.4759   1
 -10 -12   0 53.1930 6.85815   1
 -10   0 -12 6.03779 29.2945  -2
 -10 -12   0 6.03779 29.2945   1
  10   0  11 1.41146 16.5864  -2
  10  12   0 1.41146 16.5864   1
  10  -1 -13 28.1806 6.50312  -2
  10  12   0 28.1806 6.50312   1
  10   0  12 16.0360 12.5231  -2
  10  12   0 16.0360 12.5231   1
 -11   1  13 4.55588 11.6568  -2
 -11 -12   0 4.55588 11.6568   1
 -11   0 -12 -1.4851 33.3653  -2
 -11 -12   0 -1.4851 33.3653   1
  11  -1 -13 1.91289 5.84768  -2
  11  12   0 1.91289 5.84768   1
 -12   1  13 109.073 16.5259  -2
 -12 -12   0 109.073 16.5259   1
 -12   0 -11 123.489 23.2913  -2
 -12 -12   0 123.489 23.2913   1
  12  -1 -13 87.8373 8.11988  -2
  12  12   0 87.8373 8.11988   1
 -13   1  13 16.7186 4.31431  -2
 -13 -12   0 16.7186 4.31431   1
  13  -1 -13 15.0056 5.42627  -2
  13  12   0 15.0056 5.42627   1
 -14   1  13 70.4088 9.84649  -2
 -14 -12   0 70.4088 9.84649   1
 -14   0 -11 75.3505 19.4100  -2
 -14 -12   0 75.3505 19.4100   1
  14   0  11 35.8445 19.1062  -2
  14  12   0 35.8445 19.1062   1
   0   0  13 9.97920 4.78504  -2
   0  13   0 9.97920 4.78504   1
   0   0 -13 7.75549 9.71875  -2
   0  13   0 7.75549 9.71875   1
  -1   0 -13 368.623 20.1957  -2
  -1 -13   0 368.623 20.1957   1
  -1   0  13 423.037 16.3879  -2
  -1 -13   0 423.037 16.3879   1
   1   0  13 382.518 14.6305  -2
   1  13   0 382.518 14.6305   1
   1   0 -13 467.265 26.7893  -2
   1  13   0 467.265 26.7893   1
  -2   0  13 7.86796 6.38040  -2
  -2 -13   0 7.86796 6.38040   1
  -2   0 -13 9.64262 17.6310  -2
  -2 -13   0 9.64262 17.6310   1
  -2 -13   0 19.0574 4.37662   1
   2   0 -13 -1.2548 16.7280  -2
   2  13   0 -1.2548 16.7280   1
   2   0  13 7.66670 6.25547  -2
   2  13   0 7.66670 6.25547   1
   2  13   0 8.50735 5.53263   1
  -3 -13   0 37.1392 4.12359   2
  -3   0 -13 291.346 20.2158  -2
  -3 -13   0 291.346 20.2158   1
  -3 -13   0 284.377 12.2634   1
   3  13   0 27.2334 4.62905   2
   3  13   0 248.209 17.7213   1
   3   0  13 231.874 13.2358  -2
   3  13   0 231.874 13.2358   1
  -4 -13   0 6.02420 2.31441   2
  -4 -13   0 3.32098 2.83030   1
  -4   0 -13 1.38318 9.57667  -2
  -4 -13   0 1.38318 9.57667   1
   4  13   0 3.75056 1.78532   2
   4  13   0 0.69384 4.07814   1
   4   0  13 1.78760 8.93563  -2
   4  13   0 1.78760 8.93563   1
  -5 -13   0 545.613 24.8127   1
  -5 -13   0 42.7517 5.16917   2
  -5   0 -13 533.139 26.1125  -2
  -5 -13   0 533.139 26.1125   1
   5   0  13 550.067 23.0548  -2
   5  13   0 550.067 23.0548   1
   5  13   0 41.5934 4.11715   2
   5  13   0 527.550 24.5483   1
  -6 -13   0 15.3365 4.13302   1
  -6   0 -13 25.3913 9.71448  -2
  -6 -13   0 25.3913 9.71448   1
  -6 -13   0 -2.4774 6.72921   2
   6   0  13 19.4095 5.52238  -2
   6  13   0 19.4095 5.52238   1
   6  13   0 10.4893 4.51535   1
  -7   1  14 464.250 28.5266  -2
  -7 -13   0 464.250 28.5266   1
  -7 -13   0 411.165 36.7095   1
  -7 -13   0 36.0962 5.88292   2
  -7   0 -13 480.878 25.1135  -2
  -7 -13   0 480.878 25.1135   1
   7   0  13 507.984 24.2736  -2
   7  13   0 507.984 24.2736   1
   7  13   0 35.6823 4.86582   2
   7  -1 -14 496.583 41.2214  -2
   7  13   0 496.583 41.2214   1
   7  13   0 425.953 36.1575   1
  -8   0 -13 92.3037 25.9341  -2
  -8 -13   0 92.3037 25.9341   1
  -8   1  14 108.196 10.5517  -2
  -8 -13   0 108.196 10.5517   1
   8  -1 -14 119.116 13.9438  -2
   8  13   0 119.116 13.9438   1
   8   0  13 102.687 9.15913  -2
   8  13   0 102.687 9.15913   1
  -9   1  14 5.65919 7.15646  -2
  -9 -13   0 5.65919 7.15646   1
   9  -1 -14 1.33933 10.3225  -2
   9  13   0 1.33933 10.3225   1
 -11   1  14 47.4365 13.3783  -2
 -11 -13   0 47.4365 13.3783   1
  11  -1 -14 46.7397 10.5840  -2
  11  13   0 46.7397 10.5840   1
  12  -1 -14 -3.7802 8.37163  -2
  12  13   0 -3.7802 8.37163   1
 -13   1  14 78.5209 16.0111  -2
 -13 -13   0 78.5209 16.0111   1
 -13   0 -12 83.8020 20.8939  -2
 -13 -13   0 83.8020 20.8939   1
  13  -1 -14 72.6080 9.77027  -2
  13  13   0 72.6080 9.77027   1
 -14   0 -12 24.6187 16.7625  -2
 -14 -13   0 24.6187 16.7625   1
   0   0 -14 301.211 21.4378  -2
   0  14   0 301.211 21.4378   1
   0   0  14 293.318 12.2061  -2
   0  14   0 293.318 12.2061   1
  -1   0  14 8.17657 4.44367  -2
  -1 -14   0 8.17657 4.44367   1
  -1 -14   0 2.23662 4.17103   1
   1   0 -14 21.8957 10.8619  -2
   1  14   0 21.8957 10.8619   1
   1   0  14 -3.7580 6.34087  -2
   1  14   0 -3.7580 6.34087   1
  -2 -14   0 354.695 17.5251   1
  -2   0  14 512.801 30.0510  -2
  -2 -14   0 512.801 30.0510   1
  -2 -14   0 25.1773 10.4639   2
  -2   0 -14 437.014 38.5386  -2
  -2 -14   0 437.014 38.5386   1
   2  -1 -14 288.885 27.9048  -2
   2  14   0 288.885 27.9048   1
   2   0  14 375.891 16.9320  -2
   2  14   0 375.891 16.9320   1
   2  14   0 17.4602 10.4096   2
   2   0 -14 482.620 40.7816  -2
   2  14   0 482.620 40.7816   1
  -3 -14   0 -1.5720 2.46565   2
  -3 -14   0 12.1664 2.74356   1
  -3   0 -14 -10.376 19.4116  -2
  -3 -14   0 -10.376 19.4116   1
   3   0  14 0.85339 6.41585  -2
   3  14   0 0.85339 6.41585   1
   3  14   0 -0.0992 2.50501   2
   3  14   0 11.2421 4.64987   1
  -4 -14   0 217.605 12.0781   1
  -4 -14   0 20.4586 3.73666   2
  -4   1  14 202.939 20.7789  -2
  -4 -14   0 202.939 20.7789   1
  -4   0 -14 223.283 18.0627  -2
  -4 -14   0 223.283 18.0627   1
   4  14   0 191.353 23.0447   1
   4  14   0 12.5751 3.66005   2
   4   0  14 179.871 9.75240  -2
   4  14   0 179.871 9.75240   1
   4  -1 -14 135.915 19.5841  -2
   4  14   0 135.915 19.5841   1
  -5   0 -14 12.1008 8.90456  -2
  -5 -14   0 12.1008 8.90456   1
  -5 -14   0 21.0940 4.66726   1
  -5 -14   0 -1.2404 2.42553   2
   5  14   0 20.4911 3.11223   1
   5   0  14 15.9423 4.93203  -2
   5  14   0 15.9423 4.93203   1
  -6 -14   0 156.321 10.7711   1
  -6   0 -14 171.140 14.5987  -2
  -6 -14   0 171.140 14.5987   1
  -6 -14   0 11.0144 3.75156   2
   6   0  14 187.584 10.1574  -2
   6  14   0 187.584 10.1574   1
   6  14   0 6.66905 2.43133   2
   6  -1 -15 196.458 16.8073  -2
   6  14   0 196.458 16.8073   1
   6  14   0 179.043 22.7881   1
  -7 -14   0 5.24860 3.86737   2
  -7   0 -14 96.4539 12.6942  -2
  -7 -14   0 96.4539 12.6942   1
  -7   1  15 95.4252 10.2675  -2
  -7 -14   0 95.4252 10.2675   1
   7  -1 -15 88.7145 8.03838  -2
   7  14   0 88.7145 8.03838   1
   7   0  14 77.7342 9.56105  -2
   7  14   0 77.7342 9.56105   1
   7  14   0 1.06750 3.49390   2
  -8   0 -14 22.1139 24.3343  -2
  -8 -14   0 22.1139 24.3343   1
  -8   1  15 43.3384 8.48963  -2
  -8 -14   0 43.3384 8.48963   1
   8  -1 -15 45.3297 6.38686  -2
   8  14   0 45.3297 6.38686   1
   8   0  14 28.8799 8.43098  -2
   8  14   0 28.8799 8.43098   1
  -9   1  15 74.1403 10.3304  -2
  -9 -14   0 74.1403 10.3304   1
   9   0  14 67.5094 14.9818  -2
   9  14   0 67.5094 14.9818   1
   9  -1 -15 85.1745 8.01251  -2
   9  14   0 85.1745 8.01251   1
 -10   1  15 61.2456 9.54013  -2
 -10 -14   0 61.2456 9.54013   1
  10  -1 -15 70.3050 7.45115  -2
  10  14   0 70.3050 7.45115   1
  10   0  14 44.4751 14.7455  -2
  10  14   0 44.4751 14.7455   1
 -11   1  15 2.47339 9.79761  -2
 -11 -14   0 2.47339 9.79761   1
  11  -1 -15 9.05267 5.75505  -2
  11  14   0 9.05267 5.75505   1
 -12   1  15 46.5346 8.79309  -2
 -12 -14   0 46.5346 8.79309   1
  12  -1 -15 49.2060 6.53440  -2
  12  14   0 49.2060 6.53440   1
 -13   0 -13 46.0923 19.0998  -2
 -13 -14   0 46.0923 19.0998   1
  13  -1 -15 22.1824 7.55127  -2
  13  14   0 22.1824 7.55127   1
 -14   0 -13 93.5275 21.3227  -2
 -14 -14   0 93.5275 21.3227   1
  15   0  13 8.82610 17.1800  -2
  15  14   0 8.82610 17.1800   1
   0   0  15 -2.6375 6.31508  -2
   0  15   0 -2.6375 6.31508   1
  -1   0  15 234.127 14.4660  -2
  -1 -15   0 234.127 14.4660   1
  -1   0 -15 274.672 31.8501  -2
  -1 -15   0 274.672 31.8501   1
  -1 -15   0 202.870 18.9264   1
   1   0  15 244.619 12.0153  -2
   1  15   0 244.619 12.0153   1
   1   0 -15 241.874 30.3006  -2
   1  15   0 241.874 30.3006   1
  -2   0  15 72.6706 15.1232  -2
  -2 -15   0 72.6706 15.1232   1
  -2 -15   0 56.6346 4.72403   1
  -2 -15   0 -1.7339 3.49755   2
  -2   0 -15 69.9206 24.4181  -2
  -2 -15   0 69.9206 24.4181   1
   2   0  15 56.4181 7.20075  -2
   2  15   0 56.4181 7.20075   1
   2   0 -15 50.0210 23.2415  -2
   2  15   0 50.0210 23.2415   1
   2  15   0 1.81291 10.2266   2
   2  -1 -15 59.7098 15.6613  -2
   2  15   0 59.7098 15.6613   1
  -3 -15   0 339.238 14.9333   1
  -3 -15   0 15.2108 4.37050   2
  -3   0 -15 385.156 38.3180  -2
  -3 -15   0 385.156 38.3180   1
   3   0  15 360.357 16.3781  -2
   3  15   0 360.357 16.3781   1
   3  -1 -15 333.992 32.3473  -2
   3  15   0 333.992 32.3473   1
   3  15   0 19.2249 5.57135   2
   3  15   0 347.983 30.7401   1
  -4 -15   0 17.5162 3.72256   1
  -4 -15   0 -2.6123 8.61003   2
  -4   0 -15 12.8078 11.1544  -2
  -4 -15   0 12.8078 11.1544   1
  -4   1  15 29.1571 12.5649  -2
  -4 -15   0 29.1571 12.5649   1
   4  15   0 23.0547 11.3335   1
   4  15   0 -1.8592 10.5026   2
   4   0  15 8.72209 4.72550  -2
   4  15   0 8.72209 4.72550   1
   4  -1 -15 20.4947 12.9939  -2
   4  15   0 20.4947 12.9939   1
  -5   0 -15 114.530 12.3504  -2
  -5 -15   0 114.530 12.3504   1
  -5 -15   0 121.585 7.72038   1
  -5 -15   0 4.10861 2.80412   2
   5   0  15 112.974 8.53852  -2
   5  15   0 112.974 8.53852   1
   5  15   0 4.45010 2.30874   2
   5  -1 -15 112.447 17.9220  -2
   5  15   0 112.447 17.9220   1
   5  15   0 123.633 20.9720   1
  -6   0 -15 27.7956 14.2465  -2
  -6 -15   0 27.7956 14.2465   1
  -6 -15   0 30.8275 8.03838   1
  -6 -15   0 2.47152 3.40840   2
  -6   1  16 19.2998 12.9956  -2
  -6 -15   0 19.2998 12.9956   1
   6  15   0 42.2480 14.2704   1
   6   0  15 26.1942 7.37556  -2
   6  15   0 26.1942 7.37556   1
   6  15   0 -0.3765 3.53290   2
  -7   0 -15 32.1245 16.3763  -2
  -7 -15   0 32.1245 16.3763   1
  -7   1  16 62.3666 9.02493  -2
  -7 -15   0 62.3666 9.02493   1
   7  -1 -16 38.7758 5.38512  -2
   7  15   0 38.7758 5.38512   1
   7   0  15 28.8783 7.96885  -2
   7  15   0 28.8783 7.96885   1
  -8   1  16 -3.5713 7.92625  -2
  -8 -15   0 -3.5713 7.92625   1
   8   0  15 1.32504 10.0094  -2
   8  15   0 1.32504 10.0094   1
   8  -1 -16 -0.8388 4.61331  -2
   8  15   0 -0.8388 4.61331   1
  -9   1  16 120.398 11.9631  -2
  -9 -15   0 120.398 11.9631   1
   9  -1 -16 120.226 9.44757  -2
   9  15   0 120.226 9.44757   1
   9   0  15 115.666 17.8970  -2
   9  15   0 115.666 17.8970   1
 -11   1  16 31.5609 8.80902  -2
 -11 -15   0 31.5609 8.80902   1
  11  -1 -16 44.2503 5.99228  -2
  11  15   0 44.2503 5.99228   1
  12  -1 -16 7.30644 7.93313  -2
  12  15   0 7.30644 7.93313   1
 -13   0 -14 95.7788 22.4951  -2
 -13 -15   0 95.7788 22.4951   1
 -14   0 -14 31.2804 17.4201  -2
 -14 -15   0 31.2804 17.4201   1
 -15   0 -14 42.8071 19.1997  -2
 -15 -15   0 42.8071 19.1997   1
   0   0 -16 167.645 28.5086  -2
   0  16   0 167.645 28.5086   1
   0   0  16 150.918 11.4459  -2
   0  16   0 150.918 11.4459   1
   0  16   0 103.791 12.7473   1
  -1 -16   0 223.613 14.7424   1
  -1   0  16 204.634 18.2076  -2
  -1 -16   0 204.634 18.2076   1
  -1   0 -16 231.755 33.0402  -2
  -1 -16   0 231.755 33.0402   1
  -1 -16   0 4.05744 9.77497   2
   1   0  16 238.002 13.6605  -2
   1  16   0 238.002 13.6605   1
   1  16   0 13.6472 11.0334   2
   1   0 -16 230.053 31.7562  -2
   1  16   0 230.053 31.7562   1
  -2 -16   0 255.901 14.0817   1
  -2   0 -16 334.559 37.9879  -2
  -2 -16   0 334.559 37.9879   1
  -2 -16   0 11.6539 4.35311   2
   2  16   0 271.287 28.1912   1
   2   0  16 348.613 21.5257  -2
   2  16   0 348.613 21.5257   1
   2  -1 -16 260.607 28.1066  -2
   2  16   0 260.607 28.1066   1
   2  16   0 11.3078 11.3270   2
  -3 -16   0 145.019 10.0066   1
  -3 -16   0 5.29894 2.91780   2
  -3   0 -16 183.365 31.5792  -2
  -3 -16   0 183.365 31.5792   1
  -3   1  16 176.540 21.6380  -2
  -3 -16   0 176.540 21.6380   1
   3   0  16 156.713 10.5756  -2
   3  16   0 156.713 10.5756   1
   3  16   0 5.27626 3.46828   2
   3  -1 -16 163.700 22.3771  -2
   3  16   0 163.700 22.3771   1
   3  16   0 150.384 22.0158   1
  -4 -16   0 180.782 11.5614   1
  -4 -16   0 5.00069 2.28903   2
  -4   1  16 198.132 23.4938  -2
  -4 -16   0 198.132 23.4938   1
  -4   0 -16 193.631 32.2634  -2
  -4 -16   0 193.631 32.2634   1
   4  16   0 205.557 24.9796   1
   4  -1 -16 219.861 24.3495  -2
   4  16   0 219.861 24.3495   1
   4   0  16 224.017 13.0012  -2
   4  16   0 224.017 13.0012   1
   4  16   0 2.75401 3.62361   2
  -5 -16   0 1.01393 2.69750   2
  -5 -16   0 21.8236 5.26981   1
  -5   0 -16 42.1888 12.3858  -2
  -5 -16   0 42.1888 12.3858   1
   5   0  16 17.7235 6.02417  -2
   5  16   0 17.7235 6.02417   1
   5  16   0 29.5420 13.3912   1
   5  16   0 -0.6059 3.47650   2
  -6   0 -16 19.1952 14.3370  -2
  -6 -16   0 19.1952 14.3370   1
  -6 -16   0 -0.6741 3.57361   2
  -6   1  17 24.9899 8.71303  -2
  -6 -16   0 24.9899 8.71303   1
  -6 -16   0 22.8542 14.2664   1
   6  -1 -17 5.14069 14.0223  -2
   6  16   0 5.14069 14.0223   1
   6   0  16 9.00719 9.16727  -2
   6  16   0 9.00719 9.16727   1
   6  16   0 9.25514 12.2157   1
  -7   1  17 4.08144 11.6199  -2
  -7 -16   0 4.08144 11.6199   1
   7  -1 -17 4.39829 13.4748  -2
   7  16   0 4.39829 13.4748   1
   7   0  16 -0.2352 9.60863  -2
   7  16   0 -0.2352 9.60863   1
  -8   1  17 167.894 14.2421  -2
  -8 -16   0 167.894 14.2421   1
   8   0  16 156.192 13.2672  -2
   8  16   0 156.192 13.2672   1
   8  -1 -17 168.858 20.3894  -2
   8  16   0 168.858 20.3894   1
  -9   1  17 3.02783 8.46032  -2
  -9 -16   0 3.02783 8.46032   1
   9  -1 -17 17.5825 12.6292  -2
   9  16   0 17.5825 12.6292   1
 -10   1  17 82.6022 10.9602  -2
 -10 -16   0 82.6022 10.9602   1
  10  -1 -17 94.4559 14.6284  -2
  10  16   0 94.4559 14.6284   1
 -13   0 -15 32.8321 18.6613  -2
 -13 -16   0 32.8321 18.6613   1
 -14   0 -15 20.5597 18.4487  -2
 -14 -16   0 20.5597 18.4487   1
 -15   0 -15 7.99328 16.6506  -2
 -15 -16   0 7.99328 16.6506   1
   0   0 -17 161.524 31.1273  -2
   0  17   0 161.524 31.1273   1
   0  17   0 167.945 17.1288   1
   0   0  17 133.685 16.7467  -2
   0  17   0 133.685 16.7467   1
  -1 -17   0 184.662 13.0395   1
  -1   0  17 197.260 29.5316  -2
  -1 -17   0 197.260 29.5316   1
  -1 -17   0 7.36667 4.44666   2
  -1   0 -17 307.201 36.7631  -2
  -1 -17   0 307.201 36.7631   1
   1   0  17 269.127 18.2458  -2
   1  17   0 269.127 18.2458   1
   1  17   0 11.8894 13.3456   2
   1   0 -17 155.236 31.2896  -2
   1  17   0 155.236 31.2896   1
  -2 -17   0 152.301 8.27341   1
  -2 -17   0 8.81942 3.09980   2
  -2   0 -17 218.382 34.5038  -2
  -2 -17   0 218.382 34.5038   1
   2  17   0 9.05683 3.80509   2
   2  17   0 206.244 25.3109   1
   2  -1 -17 231.522 26.3245  -2
   2  17   0 231.522 26.3245   1
   2   0  17 219.672 15.8486  -2
   2  17   0 219.672 15.8486   1
  -3 -17   0 208.843 12.4692   1
  -3 -17   0 5.12600 2.95696   2
  -3   1  17 245.457 26.3249  -2
  -3 -17   0 245.457 26.3249   1
   3   0  17 237.464 13.8394  -2
   3  17   0 237.464 13.8394   1
   3  17   0 6.78847 3.67810   2
   3  -1 -17 227.561 26.1693  -2
   3  17   0 227.561 26.1693   1
   3  17   0 176.067 25.0758   1
  -4   1  17 38.1515 15.3000  -2
  -4 -17   0 38.1515 15.3000   1
  -4 -17   0 36.8661 6.38720   1
  -4 -17   0 0.87072 2.73763   2
   4  17   0 0.95411 3.55591   2
   4  17   0 42.6824 15.0277   1
   4   0  17 31.8105 6.81095  -2
   4  17   0 31.8105 6.81095   1
   4  -1 -17 43.6106 16.0237  -2
   4  17   0 43.6106 16.0237   1
  -5 -17   0 129.930 13.0745   1
  -5 -17   0 5.56641 3.99811   2
  -5   0 -17 131.487 19.7279  -2
  -5 -17   0 131.487 19.7279   1
   5   0  17 115.333 9.28796  -2
   5  17   0 115.333 9.28796   1
   5  17   0 5.37604 3.81361   2
  -6   1  18 24.5544 12.5461  -2
  -6 -17   0 24.5544 12.5461   1
  -6 -17   0 0.08101 3.97825   2
  -6   0 -17 10.5136 14.1681  -2
  -6 -17   0 10.5136 14.1681   1
   6   0  17 2.48281 7.77405  -2
   6  17   0 2.48281 7.77405   1
  -7   0 -17 61.5344 17.9704  -2
  -7 -17   0 61.5344 17.9704   1
  -7   1  18 41.2284 10.2802  -2
  -7 -17   0 41.2284 10.2802   1
   7  -1 -18 51.1141 16.1370  -2
   7  17   0 51.1141 16.1370   1
   7   0  17 49.9489 12.7137  -2
   7  17   0 49.9489 12.7137   1
  -8   1  18 -2.1334 11.6485  -2
  -8 -17   0 -2.1334 11.6485   1
   8  -1 -18 -2.5320 13.4018  -2
   8  17   0 -2.5320 13.4018   1
  -9   1  18 67.1570 10.7426  -2
  -9 -17   0 67.1570 10.7426   1
   9  -1 -18 92.1215 15.6144  -2
   9  17   0 92.1215 15.6144   1
   9   0  17 84.1563 16.6416  -2
   9  17   0 84.1563 16.6416   1
  10   0  17 -3.4978 12.9378  -2
  10  17   0 -3.4978 12.9378   1
 -14   0 -16 -0.8448 17.0098  -2
 -14 -17   0 -0.8448 17.0098   1
 -15   0 -16 14.3229 18.3319  -2
 -15 -17   0 14.3229 18.3319   1
 -16   0 -16 19.3843 18.3437  -2
 -16 -17   0 19.3843 18.3437   1
  17   0  16 21.4362 20.2967  -2
  17  17   0 21.4362 20.2967   1
   0  18   0 60.1050 7.69454   1
  -1 -18   0 12.7726 3.83742   1
   1  18   0 13.8809 5.77760   1
   1   0  18 -3.4219 10.8712  -2
   1  18   0 -3.4219 10.8712   1
  -2 -18   0 -0.3392 3.00551   2
  -2 -18   0 84.8829 8.05095   1
   2   0  18 88.0809 10.5674  -2
   2  18   0 88.0809 10.5674   1
   2  18   0 -1.2424 4.21500   2
  -3 -18   0 -2.4978 4.54994   1
  -4 -18   0 5.27590 3.23753   2
  -4 -18   0 131.937 15.6926   1
   4  18   0 4.96394 4.63929   2
   4  -1 -18 118.529 20.2595  -2
   4  18   0 118.529 20.2595   1
   4   0  18 109.184 11.5670  -2
   4  18   0 109.184 11.5670   1
  -5   1  19 17.0854 13.1606  -2
  -5 -18   0 17.0854 13.1606   1
  -5 -18   0 2.67770 4.58958   2
   5   0  18 11.9714 8.45118  -2
   5  18   0 11.9714 8.45118   1
   5  18   0 0.94165 4.09855   2
  -6   0 -18 107.838 19.3407  -2
  -6 -18   0 107.838 19.3407   1
  -6   1  19 78.1451 15.9479  -2
  -6 -18   0 78.1451 15.9479   1
   6   0  18 106.232 12.1248  -2
   6  18   0 106.232 12.1248   1
  -7   0 -18 10.3281 16.0128  -2
  -7 -18   0 10.3281 16.0128   1
  -7   1  19 3.97685 11.9233  -2
  -7 -18   0 3.97685 11.9233   1
   7   0  18 10.8857 8.38179  -2
   7  18   0 10.8857 8.38179   1
  -8   1  19 12.5546 13.0494  -2
  -8 -18   0 12.5546 13.0494   1
  -8   0 -18 27.9331 17.3254  -2
  -8 -18   0 27.9331 17.3254   1
   8   0  18 39.4725 9.68975  -2
   8  18   0 39.4725 9.68975   1
  10   0  18 23.8096 14.6676  -2
  10  18   0 23.8096 14.6676   1
  12   0  17 4.13171 16.9865  -2
  12  18   0 4.13171 16.9865   1
 -14   0 -17 5.81037 17.3834  -2
 -14 -18   0 5.81037 17.3834   1
 -15   0 -17 12.3697 17.4359  -2
 -15 -18   0 12.3697 17.4359   1
 -16   0 -17 44.4442 18.5995  -2
 -16 -18   0 44.4442 18.5995   1
  16   0  17 14.2783 20.2967  -2
  16  18   0 14.2783 20.2967   1
   0  19   0 0.16574 3.65786   1
  -1 -19   0 108.667 7.31777   1
  -1 -19   0 2.16434 4.96914   2
   1   0  19 126.596 17.7762  -2
   1  19   0 126.596 17.7762   1
   1  19   0 5.39206 3.93577   2
   1  19   0 118.342 14.1828   1
  -2 -19   0 2.86459 3.56160   2
  -2 -19   0 22.8040 5.74547   1
   2  19   0 2.18938 3.67664   2
   2   0  19 17.4109 12.4123  -2
   2  19   0 17.4109 12.4123   1
  -3 -19   0 1.44522 3.18172   2
  -3 -19   0 29.7036 7.34672   1
   3   0  19 18.4895 8.85495  -2
   3  19   0 18.4895 8.85495   1
   3  19   0 1.95715 3.56931   2
  -4 -19   0 7.68484 4.25052   1
  -4 -19   0 -0.2924 3.02569   2
   4   0  19 -3.6625 10.6918  -2
   4  19   0 -3.6625 10.6918   1
  -5 -19   0 -0.4963 4.12043   2
  -5   1  20 -1.9558 12.1204  -2
  -5 -19   0 -1.9558 12.1204   1
   5   0  19 48.5197 7.85801  -2
   5  19   0 48.5197 7.85801   1
   6   0  19 -3.9958 7.85869  -2
   6  19   0 -3.9958 7.85869   1
  -7   0 -19 42.8964 16.8633  -2
  -7 -19   0 42.8964 16.8633   1
  -7   1  20 9.59761 13.4186  -2
  -7 -19   0 9.59761 13.4186   1
   7   0  19 57.3852 14.6206  -2
   7  19   0 57.3852 14.6206   1
  -8   0 -19 11.5028 15.8784  -2
  -8 -19   0 11.5028 15.8784   1
   8   0  19 -0.4028 12.4663  -2
   8  19   0 -0.4028 12.4663   1
   9   0  19 13.6537 14.2012  -2
   9  19   0 13.6537 14.2012   1
  10   0  19 14.6086 14.2625  -2
  10  19   0 14.6086 14.2625   1
  11   0  18 53.8859 17.4599  -2
  11  19   0 53.8859 17.4599   1
  12   0  18 6.79766 16.8287  -2
  12  19   0 6.79766 16.8287   1
 -15   0 -18 23.8087 18.7594  -2
 -15 -19   0 23.8087 18.7594   1
   0  20   0 127.114 10.9395   1
  -1 -20   0 7.40935 4.39539   2
  -1 -20   0 30.9675 11.1312   1
  -1   1  20 50.9159 14.4449  -2
  -1 -20   0 50.9159 14.4449   1
   1  20   0 4.35707 4.00498   2
   1  20   0 34.8388 7.54296   1
  -2   1  20 85.8721 15.9670  -2
  -2 -20   0 85.8721 15.9670   1
  -2 -20   0 55.0197 15.6757   1
  -2 -20   0 11.2050 4.50615   2
   2   0  20 93.1564 16.5388  -2
   2  20   0 93.1564 16.5388   1
   2  20   0 95.4868 13.0014   1
   2  20   0 7.85208 4.52914   2
  -3 -20   0 20.7949 10.0572   1
  -3 -20   0 1.65741 3.37934   2
  -3   1  20 39.2236 13.6101  -2
  -3 -20   0 39.2236 13.6101   1
   3   0  20 32.4298 9.39756  -2
   3  20   0 32.4298 9.39756   1
  -4 -20   0 0.14396 3.12434   2
   4   0  20 25.9035 9.12798  -2
   4  20   0 25.9035 9.12798   1
  -5 -20   0 -1.3985 4.31588   2
  -6   0 -20 40.1524 15.4409  -2
  -6 -20   0 40.1524 15.4409   1
   6   0  20 21.2256 13.3192  -2
   6  20   0 21.2256 13.3192   1
  -7   0 -20 16.4707 14.8225  -2
  -7 -20   0 16.4707 14.8225   1
   7   0  20 10.5988 13.3124  -2
   7  20   0 10.5988 13.3124   1
   8   0  20 45.3120 15.3079  -2
   8  20   0 45.3120 15.3079   1
  10   0  20 35.1817 15.6809  -2
  10  20   0 35.1817 15.6809   1
  12   0  19 22.3373 18.1144  -2
  12  20   0 22.3373 18.1144   1
  14   0  19 -5.0913 17.8543  -2
  14  20   0 -5.0913 17.8543   1
  -1 -21   0 30.5957 10.0310   1
  -1 -21   0 2.17492 4.30429   2
  -1   1  21 30.2530 14.1505  -2
  -1 -21   0 30.2530 14.1505   1
   1   1  21 22.3487 13.9189  -2
   1  21   0 22.3487 13.9189   1
  -2 -21   0 34.9876 11.7648   1
  -2   1  21 48.3612 14.5207  -2
  -2 -21   0 48.3612 14.5207   1
  -2 -21   0 3.69287 4.26465   2
   2  21   0 33.2650 7.78778   1
  -3 -21   0 4.65981 4.59266   2
  -3 -21   0 92.9389 14.5059   1
   3  21   0 97.8286 13.9220   1
  -4 -21   0 0.34528 4.55157   2
   4   0  21 20.1103 14.1617  -2
   4  21   0 20.1103 14.1617   1
   5   0  21 3.38907 9.66431  -2
   5  21   0 3.38907 9.66431   1
   7   0  21 60.8773 16.5799  -2
   7  21   0 60.8773 16.5799   1
  -8   0 -21 48.6000 17.3386  -2
  -8 -21   0 48.6000 17.3386   1
   8   0  21 17.2309 14.8598  -2
   8  21   0 17.2309 14.8598   1
   9   0  21 42.6304 16.2587  -2
   9  21   0 42.6304 16.2587   1
  10   0  21 15.4527 15.1102  -2
  10  21   0 15.4527 15.1102   1
  11   0  20 -6.8318 16.1846  -2
  11  21   0 -6.8318 16.1846   1
  12   0  20 -6.0159 16.2894  -2
  12  21   0 -6.0159 16.2894   1
   0   1  22 28.6886 13.8386  -2
   0  22   0 28.6886 13.8386   1
  -1 -22   0 2.05000 4.57388   2
  -1   1  22 -6.6023 12.5836  -2
  -1 -22   0 -6.6023 12.5836   1
  -2   1  22 63.5921 15.3785  -2
  -2 -22   0 63.5921 15.3785   1
  -2 -22   0 1.77411 4.48710   2
   2  22   0 56.0407 12.1268   1
  -3 -22   0 -1.2754 4.46541   2
   3   1  22 -1.7490 13.6082  -2
   3  22   0 -1.7490 13.6082   1
  -4 -22   0 -1.7993 4.76107   2
   5   0  22 6.89060 10.1724  -2
   5  22   0 6.89060 10.1724   1
   6   0  22 29.4171 11.3784  -2
   6  22   0 29.4171 11.3784   1
   7   0  22 3.76483 13.4106  -2
   7  22   0 3.76483 13.4106   1
   8   0  22 69.5316 16.8673  -2
   8  22   0 69.5316 16.8673   1
  -9   0 -22 60.9957 16.1311  -2
  -9 -22   0 60.9957 16.1311   1
   9   0  22 22.8892 15.3093  -2
   9  22   0 22.8892 15.3093   1
  10   0  22 38.3247 16.4486  -2
  10  22   0 38.3247 16.4486   1
   0  23   0 1.77119 5.09160   2
   0   1  23 13.2312 13.8328  -2
   0  23   0 13.2312 13.8328   1
  -1   1  23 68.4475 15.5089  -2
  -1 -23   0 68.4475 15.5089   1
  -1 -23   0 7.07278 5.22313   2
   1   1  23 85.7731 16.9709  -2
   1  23   0 85.7731 16.9709   1
  -2   1  23 5.47090 13.0069  -2
  -2 -23   0 5.47090 13.0069   1
  -2 -23   0 4.62052 4.84520   2
  -3 -23   0 3.91256 4.74574   2
   3   1  23 -3.2302 13.8126  -2
   3  23   0 -3.2302 13.8126   1
   5   0  23 57.2059 16.2183  -2
   5  23   0 57.2059 16.2183   1
   6   0  23 10.0355 10.3360  -2
   6  23   0 10.0355 10.3360   1
   7   0  23 34.0350 15.4608  -2
   7  23   0 34.0350 15.4608   1
  -8   1  24 3.70887 12.3591  -2
  -8 -23   0 3.70887 12.3591   1
   8   0  23 9.30391 14.8408  -2
   8  23   0 9.30391 14.8408   1
   9   0  23 33.0783 17.0193  -2
   9  23   0 33.0783 17.0193   1
   0   1  24 76.5040 16.3585  -2
   0  24   0 76.5040 16.3585   1
   0  24   0 5.07082 4.78878   2
  -1 -24   0 5.78460 5.06815   2
  -1   1  24 7.91088 13.5871  -2
  -1 -24   0 7.91088 13.5871   1
   1   1  24 4.87661 14.0746  -2
   1  24   0 4.87661 14.0746   1
  -2 -24   0 7.71678 5.22584   2
   2   1  24 28.3012 15.1119  -2
   2  24   0 28.3012 15.1119   1
  -3 -24   0 6.45029 5.09068   2
   4   1  24 25.8993 14.7961  -2
   4  24   0 25.8993 14.7961   1
   7   0  24 19.3516 11.7142  -2
   7  24   0 19.3516 11.7142   1
   0  25   0 8.90126 5.81233   2
   0   1  25 46.1174 15.7263  -2
   0  25   0 46.1174 15.7263   1
  -1 -25   0 27.1110 9.79156   2
  -1   1  25 103.574 18.1608  -2
  -1 -25   0 103.574 18.1608   1
   1   1  25 122.102 18.8091  -2
   1  25   0 122.102 18.8091   1
  -2 -25   0 19.8071 9.16705   2
   2   1  25 15.6594 14.1238  -2
   2  25   0 15.6594 14.1238   1
  -3 -25   0 5.53118 5.45716   2
 -22   0   1 23.4337 14.5980  -2
 -22   0   1 23.4337 14.5980   1
 -21   0   1 16.8365 14.2336  -2
 -21   0   1 16.8365 14.2336   1
 -20   0   1 13.7768 14.7879  -2
 -20   0   1 13.7768 14.7879   1
 -19   0   1 12.7173 13.8260  -2
 -19   0   1 12.7173 13.8260   1
 -18   0   1 13.9308 15.2189  -2
 -18   0   1 13.9308 15.2189   1
  17   0  -1 21.9518 5.84033  -2
  17   0  -1 21.9518 5.84033   1
 -17   0   1 37.9920 15.0054  -2
 -17   0   1 37.9920 15.0054   1
 -16   0   1 4.32574 9.23855  -2
 -16   0   1 4.32574 9.23855   1
  15   0  -1 25.7932 5.04293  -2
  15   0  -1 25.7932 5.04293   1
 -15   0   1 39.6034 9.92167  -2
 -15   0   1 39.6034 9.92167   1
  14   0  -1 -12.235 29.2563  -2
  14   0  -1 -12.235 29.2563   1
  13   0  -1 28.8373 5.21225  -2
  13   0  -1 28.8373 5.21225   1
 -13   0   1 34.6897 10.3112  -2
 -13   0   1 34.6897 10.3112   1
 -13   0   1 -5.7393 11.1409   2
 -13   0   1 34.9863 17.5438   1
  12   0  -1 33.3013 5.08667  -2
  12   0  -1 33.3013 5.08667   1
  12   0  -1 10.0424 13.8993   1
  12   0  -1 0.33349 11.3434   2
 -12   0   1 12.8827 8.25645   1
 -12   0   1 2.88588 4.56131   2
  11   0  -1 186.083 13.4724  -2
  11   0  -1 186.083 13.4724   1
  11   0  -1 17.4643 4.12688   2
  11   0  -1 173.872 10.0401   1
 -11   0   1 162.050 22.0764  -2
 -11   0   1 162.050 22.0764   1
 -11   0   1 122.094 13.3196   1
 -11   0   1 14.5567 6.00315   2
  10   0  -1 1.27303 1.75803   2
  10   0  -1 4.89778 1.81770   1
 -10   0   1 15.1412 4.18832   1
 -10   0   1 1.68324 3.14979   2
   9   0  -1 84.9852 4.90550   2
   9   0  -1 720.808 25.9858   1
  -9   0   1 757.643 33.5517   1
  -9   0   1 88.1700 6.58354   2
   8   0  -1 24.5984 3.60390   1
   8   0  -1 33.9235 3.31586   2
  -8   0   1 36.1738 4.14007   2
  -8   0   1 36.0785 5.01594   1
   7   0  -1 178.507 8.49036   2
   7   0  -1 1650.77 70.2181   1
  -7   0   1 196.289 10.0664   2
  -7   0   1 1718.33 70.3452   1
   6   0  -1 10.0064 1.57525   2
   6   0  -1 10.5391 1.80172   1
  -6  -1   0 154.467 15.9878  -2
  -6   0   1 154.467 15.9878   1
  -6   0   1 14.2975 4.74433   1
  -6   0   1 15.6244 2.90427   2
   5   0  -1 319.896 14.7077   2
   5   0  -1 3002.09 183.747   1
  -5   0   1 347.835 17.7310   2
  -5   0   1 3412.41 184.563   1
   4   0  -1 17.5293 2.49043   1
   4   1   0 901.450 80.3002  -2
   4   0  -1 901.450 80.3002   1
  -4   0   1 19.0789 3.97947   1
  -4   0   1 38.1257 7.98683   2
   3   0  -1 203.711 13.9493   2
   3   0  -1 1927.69 105.266   1
  -3   0   1 169.411 9.77469   2
  -3   0   1 1720.79 104.833   1
   2   0  -1 0.43589 0.80463   2
   2   0  -1 8.15337 0.52851   1
  -2   0   1 1.67843 0.49409   2
  -2   0   1 6.81171 0.93365   1
  -2   0  -1 2.73754 1.28592   1
  -2   0  -1 -0.1485 1.49694   2
   2   0   1 4.98113 1.24567   1
   2   0   1 1.04297 0.94625   2
  -3  -1   0 295.934 33.2426  -2
  -3   0  -1 295.934 33.2426   1
  -3   0  -1 363.621 19.1891   1
  -3   0  -1 38.9783 3.82155   2
   3   1   0 420.093 34.5084  -2
   3   0   1 420.093 34.5084   1
   3   0   1 44.3487 4.01803   2
   3   0   1 391.229 16.2948   1
  -4   0  -1 7.62805 3.53489   1
  -4   0  -1 68.3378 6.45491   2
   4   0   1 5.02817 1.81876   1
   4   0   1 35.9488 8.95176   2
  -5   0  -1 447.257 27.5278   1
  -5   0  -1 62.5403 6.20666   2
  -5  -1   0 468.172 50.0857  -2
  -5   0  -1 468.172 50.0857   1
   5   0   1 82.6419 4.88577   2
   5   0   1 612.337 23.7732   1
   5   1   0 641.118 50.8773  -2
   5   0   1 641.118 50.8773   1
  -6   0  -1 2.50632 6.42089   2
  -6  -1   0 97.2698 12.2444  -2
  -6   0  -1 97.2698 12.2444   1
  -6   0  -1 -3.5889 6.17035   1
   6   0   1 8.43055 1.71795   2
   6   1   0 85.8486 12.8048  -2
   6   0   1 85.8486 12.8048   1
   6   0   1 -2.5197 3.17153   1
  -7   0  -1 191.238 11.8106   1
  -7   0  -1 42.2718 6.20956   2
   7   0   1 238.435 11.9839   1
   7   0   1 51.7778 3.96205   2
  -8   0  -1 34.3300 4.22332   2
  -8   0  -1 19.3482 4.78449   1
   8   0   1 7.08359 2.43153   1
   8   0   1 31.5524 5.94938   2
  -9   0  -1 235.553 12.7808   1
  -9   0  -1 29.2341 4.44519   2
   9   0   1 195.067 10.4700   1
   9   0   1 20.3964 3.40923   2
 -10   0  -1 8.42391 3.32251   2
 -10   0  -1 2.65742 3.88312   1
  10   0   1 1.10716 1.97958   2
  10   0   1 -0.8165 4.68272   1
 -11   0  -1 888.516 37.8314   1
 -11   0  -1 81.2335 7.48180   2
  11   0   1 63.3075 5.11487   2
  11   0   1 754.023 31.4293   1
  11  -2  -1 807.036 73.3754  -2
  11   0   1 807.036 73.3754   1
 -12   0  -1 17.6422 8.16531   1
 -12   0  -1 8.20193 6.54866   2
 -12   2   1 58.8862 14.2424  -2
 -12   0  -1 58.8862 14.2424   1
  12  -2  -1 18.8939 9.78874  -2
  12   0   1 18.8939 9.78874   1
  12   0   1 -4.3078 10.7655   2
  12   0   1 11.6085 12.8505   1
 -13   2   1 653.570 41.9051  -2
 -13   0  -1 653.570 41.9051   1
 -13   0  -1 530.283 49.5155   1
 -13   0  -1 43.9121 16.9638   2
  13  -2  -1 700.625 33.7020  -2
  13   0   1 700.625 33.7020   1
  13   0   1 69.7840 23.0288   2
  13   0   1 602.358 50.7183   1
 -14   0  -1 -5.9692 17.0644   1
 -14   2   1 35.0838 13.7898  -2
 -14   0  -1 35.0838 13.7898   1
  14  -2  -1 1.11307 12.2100  -2
  14   0   1 1.11307 12.2100   1
 -15   2   1 1.80181 9.16753  -2
 -15   0  -1 1.80181 9.16753   1
  15  -2  -1 3.34690 8.18893  -2
  15   0   1 3.34690 8.18893   1
 -16   2   1 -7.4714 12.9318  -2
 -16   0  -1 -7.4714 12.9318   1
  17  -2  -1 8.16013 7.61223  -2
  17   0   1 8.16013 7.61223   1
 -18   2   1 6.82584 14.8936  -2
 -18   0  -1 6.82584 14.8936   1
  18  -2  -1 0.30474 6.57578  -2
  18   0   1 0.30474 6.57578   1
 -19   2   1 66.7205 18.6826  -2
 -19   0  -1 66.7205 18.6826   1
 -20   2   1 28.8598 14.4883  -2
 -20   0  -1 28.8598 14.4883   1
 -21   2   1 12.4983 15.0053  -2
 -21   0  -1 12.4983 15.0053   1
 -22   2   1 15.8117 15.7249  -2
 -22   0  -1 15.8117 15.7249   1
 -22   0   2 49.3144 20.1546  -2
 -22   1   1 49.3144 20.1546   1
 -22   0   0 20.8978 16.4685  -2
 -22   1   1 20.8978 16.4685   1
 -21   0   0 13.5187 15.1390  -2
 -21   1   1 13.5187 15.1390   1
 -21   0   2 30.0581 16.1285  -2
 -21   1   1 30.0581 16.1285   1
 -20   0   0 17.7400 16.4421  -2
 -20   1   1 17.7400 16.4421   1
 -20   0   2 27.7533 14.9543  -2
 -20   1   1 27.7533 14.9543   1
 -19   0   0 21.9035 15.5276  -2
 -19   1   1 21.9035 15.5276   1
 -19   0   2 23.0216 13.3386  -2
 -19   1   1 23.0216 13.3386   1
  18   0  -2 -2.8980 13.0621  -2
  18  -1  -1 -2.8980 13.0621   1
  18   0   0 10.5079 5.46843  -2
  18  -1  -1 10.5079 5.46843   1
 -18   0   0 29.5095 15.3032  -2
 -18   1   1 29.5095 15.3032   1
 -18   0   2 18.5627 14.9831  -2
 -18   1   1 18.5627 14.9831   1
  17   0  -2 -0.5736 12.3685  -2
  17  -1  -1 -0.5736 12.3685   1
 -17   0   2 9.84657 13.3484  -2
 -17   1   1 9.84657 13.3484   1
 -17   0   0 7.78929 14.4001  -2
 -17   1   1 7.78929 14.4001   1
  16   0  -2 103.048 8.80356  -2
  16  -1  -1 103.048 8.80356   1
  16   0   0 99.7318 7.63397  -2
  16  -1  -1 99.7318 7.63397   1
 -16   0   2 107.687 12.7290  -2
 -16   1   1 107.687 12.7290   1
 -16   0   0 98.7972 11.7806  -2
 -16   1   1 98.7972 11.7806   1
  15   0   0 -0.9781 4.94257  -2
  15  -1  -1 -0.9781 4.94257   1
  15   0  -2 2.42228 4.94435  -2
  15  -1  -1 2.42228 4.94435   1
 -15   0   0 16.4472 10.2033  -2
 -15   1   1 16.4472 10.2033   1
 -15   0   2 22.4639 9.01861  -2
 -15   1   1 22.4639 9.01861   1
  14   0  -2 107.817 8.30753  -2
  14  -1  -1 107.817 8.30753   1
  14   0   0 94.7238 7.25670  -2
  14  -1  -1 94.7238 7.25670   1
 -14   0   2 114.154 12.1110  -2
 -14   1   1 114.154 12.1110   1
 -14   0   0 101.285 12.3055  -2
 -14   1   1 101.285 12.3055   1
  13   0  -2 1.41790 5.04460  -2
  13  -1  -1 1.41790 5.04460   1
  13  -1  -1 19.1360 15.1386   1
  13   0   0 2.03999 5.34910  -2
  13  -1  -1 2.03999 5.34910   1
  13  -1  -1 5.19719 12.3742   2
 -13   0   0 13.0914 9.89523  -2
 -13   1   1 13.0914 9.89523   1
 -13   0   2 45.4101 15.7568  -2
 -13   1   1 45.4101 15.7568   1
 -13   1   1 8.95936 10.5681   1
 -13   1   1 -1.9292 8.34980   2
  12   0   0 244.915 14.1904  -2
  12  -1  -1 244.915 14.1904   1
  12  -1  -1 212.605 15.0680   1
  12  -1  -1 50.2913 10.3677   2
  12   0  -2 334.121 22.7298  -2
  12  -1  -1 334.121 22.7298   1
 -12   0   0 281.823 29.3254  -2
 -12   1   1 281.823 29.3254   1
 -12   0   2 373.584 23.6928  -2
 -12   1   1 373.584 23.6928   1
 -12   1   1 227.951 15.4583   1
 -12   1   1 32.5659 8.33327   2
  11   0  -2 196.683 14.9924  -2
  11  -1  -1 196.683 14.9924   1
  11  -1  -1 26.3106 3.08876   2
  11   0   0 201.023 25.7913  -2
  11  -1  -1 201.023 25.7913   1
  11  -1  -1 205.470 8.72865   1
 -11   1   1 23.1822 3.67791   2
 -11   1   1 210.685 11.4717   1
 -11   0   2 252.273 25.9533  -2
 -11   1   1 252.273 25.9533   1
 -11   0   0 229.396 26.1870  -2
 -11   1   1 229.396 26.1870   1
  10  -1  -1 282.236 8.53436   1
  10  -1  -1 31.9958 2.19670   2
  10   0  -2 328.255 30.7933  -2
  10  -1  -1 328.255 30.7933   1
 -10   1   1 27.9549 3.69057   2
 -10   1   1 223.649 11.2869   1
 -10   0   2 259.145 29.9625  -2
 -10   1   1 259.145 29.9625   1
   9  -1  -1 32.1903 2.27301   2
   9  -1  -1 358.656 10.2090   1
  -9   1   1 30.7807 3.11118   2
  -9   1   1 343.299 12.8487   1
   8  -1  -1 1323.68 33.2127   1
   8  -1  -1 154.241 4.85682   2
  -8   1   1 133.726 6.06357   2
  -8   1   1 1139.71 37.5358   1
   7  -1  -1 1602.54 44.2839   1
   7  -1  -1 184.760 5.49016   2
  -7   1   1 1602.21 47.4250   1
  -7   1   1 180.063 6.94093   2
   6  -1  -1 205.602 5.98169   2
   6  -1  -1 1959.82 63.6253   1
  -6   1   1 216.246 8.17439   2
  -6   1   1 2187.95 85.2290   1
  -6  -1  -1 2040.43 179.896  -2
  -6   1   1 2040.43 179.896   1
   5  -1  -1 315.800 9.83101   2
   5  -1  -1 3759.69 150.637   1
  -5   1   1 378.069 12.8294   2
  -5   1   1 3693.91 150.585   1
   4  -1  -1 636.338 24.4511   2
   4  -1  -1 5709.00 235.042   1
  -4   1   1 639.467 21.8502   2
  -4   1   1 6102.12 235.218   1
   3  -1  -1 111.290 5.87109   2
   3  -1  -1 614.055 39.8781   1
  -3   1   1 104.321 3.78319   2
  -3   1   1 988.636 31.4615   1
   2  -1  -1 1148.27 63.3424   1
   2  -1  -1 108.523 8.03757   2
  -2   1   1 82.8796 3.25354   2
  -2   1   1 0.13502 1.74089  -2
  -2   1   1 0.13502 1.74089   1
  -2   1   1 1017.68 62.2822   1
  -2  -1  -1 2.11661 1.91686  -2
  -2  -1  -1 2.11661 1.91686   1
  -2  -1  -1 1082.32 63.0359   1
  -2  -1  -1 66.5655 6.70238   2
   2   1   1 214.461 8.19273   2
  -3  -1  -1 54.1775 3.17052   2
  -3  -1  -1 442.467 13.3459   1
  -3  -1  -1 405.458 39.8237  -2
  -3  -1  -1 405.458 39.8237   1
   3   1   1 441.319 15.6442   1
   3   1   1 54.2719 2.74840   2
   3  -1  -1 547.018 35.6615  -2
   3   1   1 547.018 35.6615   1
   3   1   1 450.036 39.8111  -2
   3   1   1 450.036 39.8111   1
  -4  -1  -1 448.985 16.4113   2
  -4  -1  -1 4074.55 166.281   1
   4   1   1 477.664 16.5858   2
   4   1   1 4221.02 166.430   1
  -5  -1  -1 689.565 63.3660  -2
  -5  -1  -1 689.565 63.3660   1
  -5  -1  -1 699.356 22.5862   1
  -5  -1  -1 84.6970 4.87525   2
   5  -1  -1 1029.03 91.6839  -2
   5   1   1 1029.03 91.6839   1
   5   1   1 88.1093 4.97886   2
   5   1   1 680.507 22.2303   1
   5   1   1 710.881 62.8985  -2
   5   1   1 710.881 62.8985   1
  -6  -1  -1 23.0592 3.16225   2
  -6  -1  -1 115.694 6.65005   1
  -6  -1  -1 135.148 16.0071  -2
  -6  -1  -1 135.148 16.0071   1
   6   1   1 123.071 5.33495   1
   6   1   1 29.4506 2.70782   2
   6   1   1 132.671 16.3521  -2
   6   1   1 132.671 16.3521   1
  -7  -1  -1 8.39100 2.52931   2
  -7  -1  -1 10.6684 2.55970   1
  -7  -1  -1 18.6902 10.0407  -2
  -7  -1  -1 18.6902 10.0407   1
   7   1   1 7.14109 2.28160   2
   7   1   1 5.47325 2.00936   1
  -8  -1  -1 13.7573 2.63732   1
  -8  -1  -1 15.8880 3.02037   2
   8   1   1 11.7172 2.01405   1
   8   1   1 16.7050 1.91288   2
  -9  -1  -1 9.33924 2.76740   1
  -9  -1  -1 5.22852 2.11210   2
   9   1   1 7.86437 1.70676   1
   9   1   1 2.02028 1.46754   2
 -10  -1  -1 43.9512 3.76937   2
 -10  -1  -1 476.075 16.1174   1
  10   1   1 432.993 12.7504   1
  10   1   1 35.1493 2.66710   2
 -11  -1  -1 4.69525 3.12744   2
 -11  -1  -1 14.0463 4.02494   1
 -11   2   2 44.5508 12.7451  -2
 -11  -1  -1 44.5508 12.7451   1
  11   1   1 4.02338 1.55865   2
  11   1   1 7.60169 2.11336   1
  11  -2  -2 11.0365 14.0394  -2
  11   1   1 11.0365 14.0394   1
 -12  -1  -1 36.5485 5.40268   2
 -12  -1  -1 349.684 19.5724   1
 -12  -2   0 384.432 37.3199  -2
 -12  -1  -1 384.432 37.3199   1
 -12   2   2 388.188 35.6770  -2
 -12  -1  -1 388.188 35.6770   1
  12   2   0 350.853 24.3829  -2
  12   1   1 350.853 24.3829   1
  12   1   1 35.0514 7.01203   2
  12   1   1 321.092 19.3509   1
  12  -2  -2 328.587 18.3846  -2
  12   1   1 328.587 18.3846   1
 -13  -1  -1 8.19290 9.66778   2
 -13  -1  -1 84.3875 18.5746   1
 -13  -2   0 157.461 14.1242  -2
 -13  -1  -1 157.461 14.1242   1
 -13   2   2 133.247 13.3013  -2
 -13  -1  -1 133.247 13.3013   1
  13   2   0 131.912 10.9349  -2
  13   1   1 131.912 10.9349   1
  13  -2  -2 116.382 9.32821  -2
  13   1   1 116.382 9.32821   1
  13   1   1 12.4018 10.1883   2
  13   1   1 102.379 26.3797   1
 -14  -1  -1 40.0409 19.1582   1
 -14  -2   0 45.0712 11.0430  -2
 -14  -1  -1 45.0712 11.0430   1
 -14   2   2 47.5100 10.3979  -2
 -14  -1  -1 47.5100 10.3979   1
  14  -2  -2 71.6299 7.68601  -2
  14   1   1 71.6299 7.68601   1
  14   2   0 44.9412 8.00331  -2
  14   1   1 44.9412 8.00331   1
 -15  -2   0 0.77016 13.2121  -2
 -15  -1  -1 0.77016 13.2121   1
 -15   2   2 1.00795 9.20574  -2
 -15  -1  -1 1.00795 9.20574   1
  15  -2  -2 -2.6246 4.96530  -2
  15   1   1 -2.6246 4.96530   1
 -16   2   2 2.27098 13.0664  -2
 -16  -1  -1 2.27098 13.0664   1
 -16  -2   0 3.92721 13.2476  -2
 -16  -1  -1 3.92721 13.2476   1
 -17   2   2 -1.0699 9.65414  -2
 -17  -1  -1 -1.0699 9.65414   1
  17  -2  -2 -0.7337 6.46483  -2
  17   1   1 -0.7337 6.46483   1
  17   2   0 5.92496 8.54863  -2
  17   1   1 5.92496 8.54863   1
 -18   2   2 36.6500 16.1795  -2
 -18  -1  -1 36.6500 16.1795   1
 -18  -2   0 49.8036 17.1261  -2
 -18  -1  -1 49.8036 17.1261   1
  18  -2  -2 24.1333 5.89110  -2
  18   1   1 24.1333 5.89110   1
  18   2   0 34.2212 7.68423  -2
  18   1   1 34.2212 7.68423   1
 -19  -2   0 50.3258 17.3285  -2
 -19  -1  -1 50.3258 17.3285   1
 -19   2   2 39.0915 15.2195  -2
 -19  -1  -1 39.0915 15.2195   1
  19   2   0 31.6213 16.9035  -2
  19   1   1 31.6213 16.9035   1
 -20  -2   0 35.5608 15.5134  -2
 -20  -1  -1 35.5608 15.5134   1
 -20   2   2 50.7328 16.1356  -2
 -20  -1  -1 50.7328 16.1356   1
 -21   2   2 19.3741 15.1632  -2
 -21  -1  -1 19.3741 15.1632   1
 -21  -2   0 12.6152 15.2310  -2
 -21  -1  -1 12.6152 15.2310   1
 -22   2   2 48.8322 20.5513  -2
 -22  -1  -1 48.8322 20.5513   1
 -22  -2   0 23.2857 16.6859  -2
 -22  -1  -1 23.2857 16.6859   1
 -22   0  -1 25.2147 16.7809  -2
 -22   2   1 25.2147 16.7809   1
 -21   0  -1 21.7776 15.6276  -2
 -21   2   1 21.7776 15.6276   1
 -21   0   3 56.1786 20.7663  -2
 -21   2   1 56.1786 20.7663   1
 -20   0   3 24.4340 14.9640  -2
 -20   2   1 24.4340 14.9640   1
 -20   0  -1 11.8722 16.3703  -2
 -20   2   1 11.8722 16.3703   1
 -19   0  -1 25.2735 17.5918  -2
 -19   2   1 25.2735 17.5918   1
 -19   0   3 25.0990 13.7793  -2
 -19   2   1 25.0990 13.7793   1
  18   0   1 3.84208 6.35817  -2
  18  -2  -1 3.84208 6.35817   1
  18   0  -3 0.01425 11.8518  -2
  18  -2  -1 0.01425 11.8518   1
 -18   0  -1 16.5744 14.4216  -2
 -18   2   1 16.5744 14.4216   1
  17   0   1 61.6757 8.94319  -2
  17  -2  -1 61.6757 8.94319   1
  17   0  -3 55.8814 14.4284  -2
  17  -2  -1 55.8814 14.4284   1
 -17   0   3 49.2158 10.4247  -2
 -17   2   1 49.2158 10.4247   1
  16   0   1 29.5221 8.21611  -2
  16  -2  -1 29.5221 8.21611   1
  16   0  -3 36.5665 14.0871  -2
  16  -2  -1 36.5665 14.0871   1
 -16   0  -1 18.5522 14.0764  -2
 -16   2   1 18.5522 14.0764   1
 -16   0   3 43.4775 10.2648  -2
 -16   2   1 43.4775 10.2648   1
  15   0   1 232.758 13.8089  -2
  15  -2  -1 232.758 13.8089   1
  15   0  -3 205.309 15.1459  -2
  15  -2  -1 205.309 15.1459   1
 -15   0   3 222.233 15.7481  -2
 -15   2   1 222.233 15.7481   1
 -15   0  -1 229.819 17.1858  -2
 -15   2   1 229.819 17.1858   1
  14   0   1 20.1068 6.49884  -2
  14  -2  -1 20.1068 6.49884   1
  14   0  -3 36.0197 5.73995  -2
  14  -2  -1 36.0197 5.73995   1
 -14   2   1 -6.7045 12.9204   2
 -14   0  -1 59.6431 11.2252  -2
 -14   2   1 59.6431 11.2252   1
 -14   0   3 56.6697 13.3894  -2
 -14   2   1 56.6697 13.3894   1
  13   0  -3 303.758 18.6973  -2
  13  -2  -1 303.758 18.6973   1
  13   0   1 309.995 15.1549  -2
  13  -2  -1 309.995 15.1549   1
  13  -2  -1 225.630 33.0969   1
 -13   0  -1 341.873 22.8095  -2
 -13   2   1 341.873 22.8095   1
 -13   2   1 258.830 34.3240   1
 -13   0   3 341.429 19.7286  -2
 -13   2   1 341.429 19.7286   1
  12   0   1 31.5601 8.39938  -2
  12  -2  -1 31.5601 8.39938   1
  12  -2  -1 24.1280 6.12461   1
  12  -2  -1 10.8643 8.85297   2
  12   0  -3 -3.0559 13.1660  -2
  12  -2  -1 -3.0559 13.1660   1
 -12   0  -1 55.6633 17.0703  -2
 -12   2   1 55.6633 17.0703   1
 -12   0   3 24.7944 9.07564  -2
 -12   2   1 24.7944 9.07564   1
 -12   2   1 5.52137 4.05485   2
 -12   2   1 26.0737 7.57172   1
  11  -2  -1 39.0340 4.22300   2
  11   0   1 260.201 28.8133  -2
  11  -2  -1 260.201 28.8133   1
  11   0  -3 153.607 11.8290  -2
  11  -2  -1 153.607 11.8290   1
  11  -2  -1 186.006 9.01068   1
 -11   2   1 177.714 9.91601   1
 -11   2   1 20.9754 5.53703   2
 -11   0   3 164.957 21.0269  -2
 -11   2   1 164.957 21.0269   1
  10  -2  -1 36.7051 2.74113   1
  10   0  -3 18.9582 12.6883  -2
  10  -2  -1 18.9582 12.6883   1
  10  -2  -1 2.38267 1.00074   2
 -10   2   1 43.2389 5.07517   1
 -10   2   1 8.11347 2.48106   2
 -10   0   3 70.3578 13.9888  -2
 -10   2   1 70.3578 13.9888   1
   9  -2  -1 18.7992 1.70775   2
   9  -2  -1 220.264 6.96420   1
   9   0  -3 281.638 28.7518  -2
   9  -2  -1 281.638 28.7518   1
  -9   2   1 13.8656 2.46140   2
  -9   2   1 186.921 8.64550   1
   8  -2  -1 115.474 3.88373   2
   8  -2  -1 1041.73 27.5980   1
  -8   2   1 999.163 31.4585   1
  -8   2   1 106.108 5.10301   2
   7  -2  -1 1469.45 45.3904   1
   7  -2  -1 157.990 4.88382   2
  -7   2   1 149.326 6.16882   2
  -7   2   1 1601.00 48.3495   1
  -7  -1  -2 1583.26 139.720  -2
  -7   2   1 1583.26 139.720   1
   6  -2  -1 174.782 5.90970   2
   6   1   2 1659.34 144.827  -2
   6  -2  -1 1659.34 144.827   1
   6  -2  -1 1665.73 61.0450   1
  -6   2   1 173.948 7.13409   2
  -6  -1  -2 1650.20 146.125  -2
  -6   2   1 1650.20 146.125   1
  -6   2   1 1607.53 50.8206   1
   5  -2  -1 94.8972 3.98360   2
   5   1   2 985.652 61.4569  -2
   5  -2  -1 985.652 61.4569   1
   5  -1  -2 853.046 76.3589  -2
   5  -2  -1 853.046 76.3589   1
   5  -2  -1 856.328 37.4942   1
  -5   2   1 1049.12 30.7972   1
  -5   2   1 113.626 4.74200   2
  -5  -1  -2 1114.53 92.4015  -2
  -5   2   1 1114.53 92.4015   1
   4  -2  -1 134.334 5.61394   2
   4  -2  -1 1457.41 91.4828   1
  -4   2   1 1594.08 64.6383   1
  -4   2   1 154.385 5.20241   2
   3  -2  -1 1426.71 81.5834   1
   3  -2  -1 137.136 6.37362   2
  -3   2   1 138.672 5.17481   2
  -3   2   1 1364.53 57.2127   1
   2   1   2 222.730 8.20427  -2
   2  -2  -1 222.730 8.20427   1
   2  -2  -1 9.64660 0.93249   2
   2  -1  -2 124.284 12.4224  -2
   2  -2  -1 124.284 12.4224   1
  -2   1   2 107.951 8.86308  -2
  -2   2   1 107.951 8.86308   1
  -2   2   1 11.0389 1.19456   2
  -2  -1  -2 127.366 7.45113  -2
  -2   2   1 127.366 7.45113   1
   1  -2  -1 136.729 7.63246   2
  -1   2   1 133.131 9.26700   2
  -1  -1  -2 0.26532 1.97483  -2
  -1  -2  -1 0.26532 1.97483   1
  -2  -1  -2 271.259 16.7111  -2
  -2  -2  -1 271.259 16.7111   1
  -2  -2  -1 84.4422 4.71584   2
   2   1   2 392.714 28.5181  -2
   2   2   1 392.714 28.5181   1
   2  -1  -2 652.646 58.1148  -2
   2   2   1 652.646 58.1148   1
   2   2   1 17.4910 5.11814   2
  -3  -2  -1 249.407 11.1261   2
  -3  -2  -1 2359.98 136.686   1
  -3  -1  -2 2725.70 155.240  -2
  -3  -2  -1 2725.70 155.240   1
   3   2   1 252.033 13.6267   2
   3   1   2 2553.67 154.366  -2
   3   2   1 2553.67 154.366   1
   3   2   1 2413.16 136.868   1
  -4  -2  -1 259.144 10.0103   2
  -4  -2  -1 2473.95 99.9101   1
   4   2   1 251.967 8.97669   2
   4   2   1 2422.44 99.8484   1
  -5  -2  -1 14.6965 2.19280   2
  -5  -2  -1 151.547 6.15989   1
  -5  -1  -2 277.974 28.4078  -2
  -5  -2  -1 277.974 28.4078   1
   5   2   1 171.803 6.72533   1
   5   2   1 14.7661 1.93879   2
   5  -1  -2 169.191 17.5578  -2
   5   2   1 169.191 17.5578   1
   5   1   2 324.678 28.7454  -2
   5   2   1 324.678 28.7454   1
  -6  -2  -1 44.2938 3.25308   2
  -6  -2  -1 379.087 12.4143   1
  -6  -1  -2 416.016 38.7521  -2
  -6  -2  -1 416.016 38.7521   1
   6   2   1 46.1824 2.67898   2
   6   2   1 369.504 12.4019   1
   6   1   2 405.705 38.5483  -2
   6   2   1 405.705 38.5483   1
  -7  -2  -1 1015.06 31.1400   1
  -7  -2  -1 96.7986 5.81118   2
  -7  -1  -2 979.676 87.6143  -2
  -7  -2  -1 979.676 87.6143   1
   7   2   1 902.323 25.3613   1
   7   2   1 91.3170 3.69206   2
  -8  -2  -1 293.789 11.8283   1
  -8  -2  -1 31.4190 3.96019   2
  -8  -1  -2 350.702 34.6021  -2
  -8  -2  -1 350.702 34.6021   1
   8   2   1 32.8571 2.62966   2
   8   2   1 292.626 9.31746   1
  -9  -2  -1 668.156 22.0405   1
  -9  -2  -1 51.5941 3.88615   2
   9   2   1 52.9427 2.67878   2
   9   2   1 678.419 19.0959   1
 -10  -2  -1 10.6087 2.92776   2
 -10  -2  -1 26.3932 4.81297   1
  10   2   1 20.2874 2.92296   1
  10   2   1 2.89328 1.58330   2
 -11   2   3 285.673 30.0757  -2
 -11  -2  -1 285.673 30.0757   1
 -11  -2  -1 30.0098 4.19803   2
 -11  -2  -1 267.438 12.1777   1
  11   2   1 26.7521 2.70812   2
  11   2   1 265.684 9.83810   1
  11  -2  -3 288.721 19.5104  -2
  11   2   1 288.721 19.5104   1
 -12  -2  -1 106.574 11.0526   1
 -12  -2  -1 22.6445 6.19641   2
 -12   2   3 152.176 18.7912  -2
 -12  -2  -1 152.176 18.7912   1
 -12  -2  -1 178.074 23.6973  -2
 -12  -2  -1 178.074 23.6973   1
  12  -2  -3 108.116 9.29169  -2
  12   2   1 108.116 9.29169   1
  12   1   1 188.239 22.3705  -2
  12   2   1 188.239 22.3705   1
  12   2   1 162.328 24.2916  -2
  12   2   1 162.328 24.2916   1
  12   2   1 111.170 10.5096   1
  12   2   1 16.3493 5.77931   2
 -13  -2  -1 24.6105 12.1147   1
 -13  -2  -1 46.8375 10.8218  -2
 -13  -2  -1 46.8375 10.8218   1
 -13  -2  -1 2.09547 12.8992   2
 -13   2   3 38.5153 14.1910  -2
 -13  -2  -1 38.5153 14.1910   1
  13  -2  -3 36.6040 6.61856  -2
  13   2   1 36.6040 6.61856   1
  13   2   1 41.5735 10.3171   1
  13   2   1 28.3133 9.99664  -2
  13   2   1 28.3133 9.99664   1
  13   2   1 1.10819 13.4398   2
 -14   2   3 31.7461 9.61256  -2
 -14  -2  -1 31.7461 9.61256   1
 -14  -2  -1 14.7973 16.6130   1
 -14  -2  -1 26.5970 10.6457  -2
 -14  -2  -1 26.5970 10.6457   1
 -14  -2  -1 -0.7449 13.0379   2
  14   2   1 11.9361 7.93856  -2
  14   2   1 11.9361 7.93856   1
  14  -2  -3 32.0135 6.44849  -2
  14   2   1 32.0135 6.44849   1
 -15   2   3 4.41257 8.75504  -2
 -15  -2  -1 4.41257 8.75504   1
 -15  -2  -1 -21.223 34.2266  -2
 -15  -2  -1 -21.223 34.2266   1
  15  -2  -3 0.06552 5.80579  -2
  15   2   1 0.06552 5.80579   1
 -16  -2  -1 2.51368 15.0171  -2
 -16  -2  -1 2.51368 15.0171   1
 -16   2   3 3.25193 9.31483  -2
 -16  -2  -1 3.25193 9.31483   1
  16   2   1 -8.5166 6.70318  -2
  16   2   1 -8.5166 6.70318   1
  16  -2  -3 0.55324 4.64938  -2
  16   2   1 0.55324 4.64938   1
 -17   2   3 15.8463 10.0076  -2
 -17  -2  -1 15.8463 10.0076   1
  17  -2  -3 9.31324 5.50251  -2
  17   2   1 9.31324 5.50251   1
  17   2   1 17.7213 10.0180  -2
  17   2   1 17.7213 10.0180   1
 -18  -2  -1 34.5867 16.1039  -2
 -18  -2  -1 34.5867 16.1039   1
  18   2   1 13.3998 7.88385  -2
  18   2   1 13.3998 7.88385   1
  18  -2  -3 7.65418 12.8306  -2
  18   2   1 7.65418 12.8306   1
 -19  -2  -1 114.574 20.9364  -2
 -19  -2  -1 114.574 20.9364   1
 -19   2   3 90.1458 17.1808  -2
 -19  -2  -1 90.1458 17.1808   1
  19   2   1 115.917 20.8943  -2
  19   2   1 115.917 20.8943   1
 -20  -2  -1 38.3958 17.3357  -2
 -20  -2  -1 38.3958 17.3357   1
 -20   2   3 32.9019 14.2287  -2
 -20  -2  -1 32.9019 14.2287   1
 -21  -2  -1 41.5147 16.4985  -2
 -21  -2  -1 41.5147 16.4985   1
 -21   2   3 62.0998 20.6495  -2
 -21  -2  -1 62.0998 20.6495   1
 -22  -2  -1 15.1220 16.2261  -2
 -22  -2  -1 15.1220 16.2261   1
 -22   2   3 38.9410 22.2630  -2
 -22  -2  -1 38.9410 22.2630   1
 -22   0  -2 22.2190 20.4533  -2
 -22   3   1 22.2190 20.4533   1
 -21   0   4 30.5446 18.0811  -2
 -21   3   1 30.5446 18.0811   1
 -21   0  -2 37.3269 21.2573  -2
 -21   3   1 37.3269 21.2573   1
 -20   0  -2 23.2320 18.3298  -2
 -20   3   1 23.2320 18.3298   1
 -20   0   4 36.0744 17.5875  -2
 -20   3   1 36.0744 17.5875   1
 -19   0   4 14.9209 13.1097  -2
 -19   3   1 14.9209 13.1097   1
  18   0   2 8.96218 8.32427  -2
  18  -3  -1 8.96218 8.32427   1
  17   0   2 9.25117 7.86129  -2
  17  -3  -1 9.25117 7.86129   1
 -17   0   4 10.8863 9.00348  -2
 -17   3   1 10.8863 9.00348   1
  16   0   2 104.562 8.80413  -2
  16  -3  -1 104.562 8.80413   1
 -16   0  -2 97.3372 17.0769  -2
 -16   3   1 97.3372 17.0769   1
 -16   0   4 94.4603 12.1142  -2
 -16   3   1 94.4603 12.1142   1
  15   0   2 29.0192 8.78346  -2
  15  -3  -1 29.0192 8.78346   1
  15   0  -4 13.0018 14.1885  -2
  15  -3  -1 13.0018 14.1885   1
 -15   0  -2 42.4229 14.1969  -2
 -15   3   1 42.4229 14.1969   1
 -15   0   4 32.2221 9.19775  -2
 -15   3   1 32.2221 9.19775   1
  14   0  -4 318.489 16.3152  -2
  14  -3  -1 318.489 16.3152   1
  14   0   2 325.501 25.3825  -2
  14  -3  -1 325.501 25.3825   1
 -14   0  -2 353.915 32.4058  -2
 -14   3   1 353.915 32.4058   1
 -14   3   1 14.3331 13.9920   2
 -14   0   4 352.020 26.5637  -2
 -14   3   1 352.020 26.5637   1
 -14   3   1 298.006 38.8207   1
  13   0   2 24.2263 7.65639  -2
  13  -3  -1 24.2263 7.65639   1
  13  -3  -1 8.45751 13.6659   1
  13   0  -4 17.6332 8.43653  -2
  13  -3  -1 17.6332 8.43653   1
  13  -3  -1 0.09923 12.3327   2
 -13   0   4 21.3631 8.97824  -2
 -13   3   1 21.3631 8.97824   1
 -13   0  -2 74.1943 10.5914  -2
 -13   3   1 74.1943 10.5914   1
 -13   3   1 -7.0808 12.2144   2
  12   0  -4 14.1881 3.19721  -2
  12  -3  -1 14.1881 3.19721   1
  12  -3  -1 14.5353 5.98767   1
  12  -3  -1 12.6289 6.94703   2
  12   0   2 4.50994 7.63162  -2
  12  -3  -1 4.50994 7.63162   1
 -12   0  -2 13.9741 15.4222  -2
 -12   3   1 13.9741 15.4222   1
 -12   3   1 17.1284 5.70427   1
 -12   3   1 10.0708 4.20718   2
 -12   0   4 35.4391 8.65528  -2
 -12   3   1 35.4391 8.65528   1
  11  -3  -1 6.46947 1.67052   1
  11  -3  -1 10.2053 2.42805   2
 -11   3   1 3.56178 4.23061   1
 -11   3   1 15.3253 3.11578   2
  10  -3  -1 39.8181 2.25750   2
  10  -3  -1 398.082 12.3706   1
 -10   3   1 336.873 14.8391   1
 -10   3   1 32.9216 3.95181   2
 -10   0   4 381.130 37.1483  -2
 -10   3   1 381.130 37.1483   1
   9  -3  -1 33.4931 2.95350   1
   9  -3  -1 1.35692 1.52735   2
   9   0  -4 28.1839 12.5392  -2
   9  -3  -1 28.1839 12.5392   1
  -9   3   1 3.81738 2.17774   2
  -9   3   1 39.8325 4.28812   1
   8  -3  -1 87.3909 3.35635   2
   8  -3  -1 953.441 27.8362   1
  -8   3   1 91.5672 4.54518   2
  -8   3   1 977.405 29.8950   1
   7  -3  -1 7.73451 1.21845   2
   7  -3  -1 106.756 4.68813   1
  -7  -1  -3 138.313 18.0768  -2
  -7   3   1 138.313 18.0768   1
  -7   3   1 8.54535 1.87171   2
  -7   3   1 111.644 5.95471   1
   6  -3  -1 43.3770 2.51557   2
   6  -3  -1 439.398 18.5767   1
   6   1   3 698.579 42.2229  -2
   6  -3  -1 698.579 42.2229   1
  -6   3   1 45.7376 4.62562   2
  -6   3   1 482.847 14.9370   1
  -6  -1  -3 711.005 63.4792  -2
  -6   3   1 711.005 63.4792   1
   5  -3  -1 106.072 4.38928   2
   5  -1  -3 1153.29 102.877  -2
   5  -3  -1 1153.29 102.877   1
   5  -3  -1 1061.52 52.5269   1
   5   1   3 1059.79 62.8771  -2
   5  -3  -1 1059.79 62.8771   1
  -5   3   1 1101.08 37.0069   1
  -5   3   1 111.551 4.77072   2
  -5  -1  -3 1050.32 94.2620  -2
  -5   3   1 1050.32 94.2620   1
   4  -3  -1 3720.98 206.096   1
   4  -3  -1 384.985 16.4959   2
  -4   3   1 380.755 12.6031   2
  -4   3   1 3546.24 145.167   1
   3  -3  -1 160.459 9.76063   1
   3  -1  -3 174.805 18.4238  -2
   3  -3  -1 174.805 18.4238   1
   3  -3  -1 19.1040 1.68648   2
   3   1   3 194.837 8.91338  -2
   3  -3  -1 194.837 8.91338   1
  -3   1   3 194.096 13.1474  -2
  -3   3   1 194.096 13.1474   1
  -3  -1  -3 208.935 12.4217  -2
  -3   3   1 208.935 12.4217   1
  -3   3   1 183.172 10.4220   1
  -3   3   1 20.7878 2.34674   2
   2  -3  -1 212.749 28.2332   1
   2   1   3 745.299 47.1808  -2
   2  -3  -1 745.299 47.1808   1
   2  -3  -1 71.8257 4.37605   2
  -2  -1  -3 802.838 45.0646  -2
  -2   3   1 802.838 45.0646   1
  -2   3   1 69.0504 3.67575   2
  -2   3   1 773.267 30.9559   1
   1   1   3 2196.97 130.642  -2
   1  -3  -1 2196.97 130.642   1
   1  -3  -1 246.590 13.6209   2
   1  -3  -1 2115.63 118.839   1
  -1   3   1 245.884 18.9440   2
  -1   1   3 2391.66 161.942  -2
  -1   3   1 2391.66 161.942   1
   0   1   3 594.290 27.0488  -2
   0  -3  -1 594.290 27.0488   1
   0  -1  -3 728.951 44.2981  -2
   0  -3  -1 728.951 44.2981   1
   0  -1  -3 221.098 31.7019  -2
   0   3   1 221.098 31.7019   1
   0   1   3 847.051 48.0414  -2
   0   3   1 847.051 48.0414   1
  -1   1   3 1637.33 98.7835  -2
  -1  -3  -1 1637.33 98.7835   1
  -2  -3  -1 1896.97 109.114   1
  -2  -3  -1 244.040 12.9073   2
  -2  -1  -3 2051.29 122.659  -2
  -2  -3  -1 2051.29 122.659   1
  -3  -3  -1 10.0843 2.09912   2
  -3  -3  -1 108.834 6.02895   1
  -3  -1  -3 139.613 8.83735  -2
  -3  -3  -1 139.613 8.83735   1
  -3   1   3 122.709 10.9908  -2
  -3  -3  -1 122.709 10.9908   1
   3   3   1 2.10922 1.86861   2
   3  -1  -3 109.101 8.27614  -2
   3   3   1 109.101 8.27614   1
   3   1   3 115.084 9.38229  -2
   3   3   1 115.084 9.38229   1
  -4   1   3 607.023 47.0396  -2
  -4  -3  -1 607.023 47.0396   1
  -4  -3  -1 39.0717 4.81960   2
  -4  -3  -1 343.547 15.2236   1
  -4  -1  -3 506.560 21.9878  -2
  -4  -3  -1 506.560 21.9878   1
   4   3   1 33.4603 5.62360   2
   4   1   3 437.938 28.6363  -2
   4   3   1 437.938 28.6363   1
   4   3   1 299.957 17.0594   1
   4  -1  -3 526.997 34.6750  -2
   4   3   1 526.997 34.6750   1
  -5  -1  -3 244.929 26.2767  -2
  -5  -3  -1 244.929 26.2767   1
  -5  -3  -1 247.681 8.42889   1
  -5  -3  -1 23.5824 4.58343   2
   5   3   1 240.886 10.3524   1
   5   3   1 34.1244 2.56399   2
   5   1   3 295.873 26.5612  -2
   5   3   1 295.873 26.5612   1
   5  -1  -3 336.377 21.3099  -2
   5   3   1 336.377 21.3099   1
  -6  -3  -1 17.3518 1.54914   2
  -6  -3  -1 10.4737 1.75313   1
  -6  -1  -3 233.747 23.8446  -2
  -6  -3  -1 233.747 23.8446   1
   6   3   1 21.4317 2.07781   1
   6   3   1 0.76252 1.38308   2
   6   1   3 258.208 23.9975  -2
   6   3   1 258.208 23.9975   1
  -7  -3  -1 338.552 11.6160   1
  -7  -3  -1 21.7822 2.41747   2
  -7  -1  -3 331.108 33.3405  -2
  -7  -3  -1 331.108 33.3405   1
   7   3   1 28.7556 2.04653   2
   7   3   1 334.792 10.7435   1
   7   1   3 346.178 33.0692  -2
   7   3   1 346.178 33.0692   1
  -8  -3  -1 98.0980 5.33819   2
  -8  -1  -3 1073.28 95.7115  -2
  -8  -3  -1 1073.28 95.7115   1
  -8  -3  -1 1070.63 33.6485   1
   8   3   1 91.6079 3.74907   2
   8   3   1 983.272 29.2293   1
  -9  -3  -1 5.32696 2.53773   2
  -9  -3  -1 70.0539 5.07287   1
   9   3   1 2.47111 1.41627   2
   9   3   1 66.6306 3.93550   1
 -10  -3  -1 282.061 11.5968   1
 -10  -3  -1 21.3456 3.91937   2
  10   3   1 312.950 10.4768   1
  10   3   1 23.0748 2.40750   2
 -11  -3  -1 63.4398 6.26070   1
 -11  -3  -1 8.84331 3.01151   2
 -11   2   4 79.8836 14.1339  -2
 -11  -3  -1 79.8836 14.1339   1
  11   3   1 63.8193 5.27102   1
  11  -2  -4 52.3734 8.01408  -2
  11   3   1 52.3734 8.01408   1
  11   3   1 7.57151 1.86724   2
 -12   2   4 89.1332 11.4283  -2
 -12  -3  -1 89.1332 11.4283   1
 -12  -3  -1 91.8382 9.16376   1
 -12  -3  -1 6.85405 6.11194   2
  12   3   1 120.722 7.43381   1
  12   2   2 152.368 23.2287  -2
  12   3   1 152.368 23.2287   1
  12  -2  -4 119.628 10.3123  -2
  12   3   1 119.628 10.3123   1
  12   3   1 19.5274 5.06430   2
 -13  -3  -1 -0.4800 4.52862   2
 -13   2   4 8.67143 13.1195  -2
 -13  -3  -1 8.67143 13.1195   1
 -13  -3  -1 15.7222 5.87719   1
  13  -2  -4 4.40576 6.23098  -2
  13   3   1 4.40576 6.23098   1
  13   1   2 47.3506 16.3400  -2
  13   3   1 47.3506 16.3400   1
  13   2   2 10.5945 7.27135  -2
  13   3   1 10.5945 7.27135   1
  13   3   1 17.8315 16.8917   1
  13   3   1 -0.5284 11.5299   2
 -14  -3  -1 15.9240 16.6571   1
 -14   2   4 19.8955 9.51789  -2
 -14  -3  -1 19.8955 9.51789   1
 -14  -2  -2 5.49848 13.0919  -2
 -14  -3  -1 5.49848 13.0919   1
 -14  -3  -1 -5.4863 12.6705   2
  14   3   1 -0.1617 13.2690   2
  14  -2  -4 21.4915 6.31563  -2
  14   3   1 21.4915 6.31563   1
  14   3   1 19.7506 18.5894   1
  14   2   2 1.86528 11.8046  -2
  14   3   1 1.86528 11.8046   1
 -15   2   4 2.18382 12.1863  -2
 -15  -3  -1 2.18382 12.1863   1
  15  -2  -4 -0.2580 6.15897  -2
  15   3   1 -0.2580 6.15897   1
 -16   2   4 37.4565 10.0347  -2
 -16  -3  -1 37.4565 10.0347   1
 -16  -2  -2 28.2271 39.4583  -2
 -16  -3  -1 28.2271 39.4583   1
  16   2   2 27.0034 8.01314  -2
  16   3   1 27.0034 8.01314   1
  16  -2  -4 28.9699 4.78526  -2
  16   3   1 28.9699 4.78526   1
 -17   2   4 9.49810 9.13711  -2
 -17  -3  -1 9.49810 9.13711   1
  17   2   2 12.3809 10.6679  -2
  17   3   1 12.3809 10.6679   1
  18   2   2 51.1627 9.82534  -2
  18   3   1 51.1627 9.82534   1
  18  -2  -4 51.2965 13.7043  -2
  18   3   1 51.2965 13.7043   1
 -19   2   4 32.1896 13.1171  -2
 -19  -3  -1 32.1896 13.1171   1
  19   2   2 23.0267 8.70411  -2
  19   3   1 23.0267 8.70411   1
 -20   2   4 54.2518 16.3578  -2
 -20  -3  -1 54.2518 16.3578   1
 -20  -2  -2 77.7899 19.6865  -2
 -20  -3  -1 77.7899 19.6865   1
 -21  -2  -2 36.6695 18.8835  -2
 -21  -3  -1 36.6695 18.8835   1
 -21   2   4 53.8567 21.5367  -2
 -21  -3  -1 53.8567 21.5367   1
 -22   2   4 49.3445 22.7229  -2
 -22  -3  -1 49.3445 22.7229   1
 -21   0  -3 44.5876 22.2895  -2
 -21   4   1 44.5876 22.2895   1
 -21   0   5 44.8875 18.7718  -2
 -21   4   1 44.8875 18.7718   1
 -20   0   5 38.6128 18.3154  -2
 -20   4   1 38.6128 18.3154   1
 -19   0   5 32.8232 13.6232  -2
 -19   4   1 32.8232 13.6232   1
  17   0   3 26.7579 9.23857  -2
  17  -4  -1 26.7579 9.23857   1
  17   0  -5 1.10306 11.7017  -2
  17  -4  -1 1.10306 11.7017   1
 -17   0   5 12.3541 9.03976  -2
 -17   4   1 12.3541 9.03976   1
  16   0   3 8.12799 6.39810  -2
  16  -4  -1 8.12799 6.39810   1
 -16   0   5 0.85881 12.1335  -2
 -16   4   1 0.85881 12.1335   1
  15   0   3 84.0030 8.49080  -2
  15  -4  -1 84.0030 8.49080   1
  15   0  -5 60.7892 9.82615  -2
  15  -4  -1 60.7892 9.82615   1
 -15   0  -3 72.9267 15.6967  -2
 -15   4   1 72.9267 15.6967   1
 -15   0   5 63.8262 13.6355  -2
 -15   4   1 63.8262 13.6355   1
  14   0  -5 13.6761 8.04749  -2
  14  -4  -1 13.6761 8.04749   1
  14   0   3 11.5415 8.38449  -2
  14  -4  -1 11.5415 8.38449   1
  14  -4  -1 7.45333 14.9156   1
 -14   0   5 40.9058 9.68893  -2
 -14   4   1 40.9058 9.68893   1
 -14   0  -3 45.0858 14.8722  -2
 -14   4   1 45.0858 14.8722   1
 -14   4   1 -0.6486 12.8920   2
 -14   4   1 9.75737 17.2683   1
  13   0  -5 207.997 14.2519  -2
  13  -4  -1 207.997 14.2519   1
  13  -4  -1 180.384 16.7743   1
  13   0   3 191.205 19.7541  -2
  13  -4  -1 191.205 19.7541   1
  13  -4  -1 16.5684 15.2609   2
 -13   4   1 173.701 31.2763   1
 -13   0   5 195.208 14.6937  -2
 -13   4   1 195.208 14.6937   1
 -13   0  -3 188.068 21.5465  -2
 -13   4   1 188.068 21.5465   1
 -13   4   1 4.58275 14.0557   2
  12   0  -5 25.8784 4.18632  -2
  12  -4  -1 25.8784 4.18632   1
  12  -4  -1 27.4574 5.99352   1
  12  -4  -1 0.54049 4.70007   2
 -12   4   1 23.7187 8.46357   1
 -12   0   5 36.4841 9.37055  -2
 -12   4   1 36.4841 9.37055   1
 -12   4   1 1.78428 4.49692   2
  11  -4  -1 26.2635 4.36397   1
  11  -4  -1 0.15494 7.36910   2
  11   0  -5 32.5749 4.38453  -2
  11  -4  -1 32.5749 4.38453   1
 -11   4   1 20.2809 4.98017   1
 -11   0   5 32.7896 7.93074  -2
 -11   4   1 32.7896 7.93074   1
 -11   4   1 1.53991 6.97042   2
  10  -4  -1 8.79035 1.99804   2
  10  -4  -1 132.067 6.33932   1
 -10   4   1 131.166 7.79407   1
 -10   0   5 140.515 18.4647  -2
 -10   4   1 140.515 18.4647   1
 -10   4   1 6.04969 2.63517   2
   9  -4  -1 468.888 15.1869   1
   9  -4  -1 44.3136 3.44778   2
   9   0  -5 489.494 45.3290  -2
   9  -4  -1 489.494 45.3290   1
  -9   4   1 413.526 15.3772   1
  -9   4   1 39.3590 3.87997   2
   8  -4  -1 555.034 16.6554   1
   8  -4  -1 47.7549 2.75828   2
   8   0  -5 567.516 51.6688  -2
   8  -4  -1 567.516 51.6688   1
  -8   4   1 48.9813 3.45938   2
  -8   4   1 542.694 19.5634   1
  -8  -1  -4 584.374 54.6568  -2
  -8   4   1 584.374 54.6568   1
   7  -4  -1 6.73922 0.93003   2
   7  -4  -1 72.4085 4.29982   1
   7   1   4 111.399 12.6474  -2
   7  -4  -1 111.399 12.6474   1
  -7   4   1 84.6083 4.14912   1
  -7   4   1 11.4488 2.43233   2
  -7  -1  -4 108.066 15.6436  -2
  -7   4   1 108.066 15.6436   1
   6  -4  -1 2.97003 0.99754   2
   6  -4  -1 18.2460 2.22058   1
   6   1   4 13.0867 6.10101  -2
   6  -4  -1 13.0867 6.10101   1
  -6   4   1 25.6355 2.32233   1
  -6   4   1 9.33144 0.89931   2
  -6  -1  -4 11.7456 9.81499  -2
  -6   4   1 11.7456 9.81499   1
   5  -4  -1 366.877 13.9068   1
   5   1   4 638.907 25.0203  -2
   5  -4  -1 638.907 25.0203   1
   5  -4  -1 43.3454 2.77265   2
   5  -1  -4 552.606 50.0987  -2
   5  -4  -1 552.606 50.0987   1
  -5  -1  -4 543.715 35.9866  -2
  -5   4   1 543.715 35.9866   1
  -5   4   1 361.260 12.9163   1
  -5   4   1 32.5544 2.50871   2
   4   1   4 398.922 16.9721  -2
   4  -4  -1 398.922 16.9721   1
   4  -1  -4 390.048 36.4850  -2
   4  -4  -1 390.048 36.4850   1
   4  -4  -1 35.5436 2.49231   2
   4  -4  -1 343.985 19.3427   1
  -4   1   4 391.377 25.1123  -2
  -4   4   1 391.377 25.1123   1
  -4  -1  -4 411.479 16.7448  -2
  -4   4   1 411.479 16.7448   1
  -4   4   1 35.6713 3.07490   2
  -4   4   1 351.629 18.6694   1
   3  -4  -1 120.777 7.22911   2
   3  -4  -1 359.056 47.8363   1
   3   1   4 1196.69 100.730  -2
   3  -4  -1 1196.69 100.730   1
  -3   4   1 122.837 6.38262   2
  -3  -1  -4 1292.79 61.6266  -2
  -3   4   1 1292.79 61.6266   1
  -3   4   1 1321.86 52.0573   1
   2  -4  -1 10.6275 1.83817   2
   2  -1  -4 132.847 14.8193  -2
   2  -4  -1 132.847 14.8193   1
   2   1   4 106.574 6.28759  -2
   2  -4  -1 106.574 6.28759   1
   2  -4  -1 92.7292 6.35733   1
  -2   1   4 161.603 8.52272  -2
  -2   4   1 161.603 8.52272   1
  -2  -1  -4 121.390 6.67304  -2
  -2   4   1 121.390 6.67304   1
  -2   4   1 116.773 9.38976   1
  -2   4   1 12.2307 2.59278   2
   1   1   4 362.654 14.1062  -2
   1  -4  -1 362.654 14.1062   1
   1  -1  -4 471.846 27.3525  -2
   1  -4  -1 471.846 27.3525   1
   1  -4  -1 41.0687 4.21821   2
  -1   1   4 603.283 28.6288  -2
  -1   4   1 603.283 28.6288   1
  -1  -1  -4 482.546 25.8592  -2
  -1   4   1 482.546 25.8592   1
   0   1   4 3173.94 188.886  -2
   0  -4  -1 3173.94 188.886   1
   0  -1  -4 3214.39 202.586  -2
   0  -4  -1 3214.39 202.586   1
   0   1   4 3271.06 203.248  -2
   0   4   1 3271.06 203.248   1
  -1  -1  -4 1783.08 108.798  -2
  -1  -4  -1 1783.08 108.798   1
  -1   1   4 2253.47 133.467  -2
  -1  -4  -1 2253.47 133.467   1
  -2  -1  -4 399.924 20.9540  -2
  -2  -4  -1 399.924 20.9540   1
  -2  -4  -1 91.9241 8.56998   2
  -2   1   4 392.863 17.7349  -2
  -2  -4  -1 392.863 17.7349   1
   2   1   4 400.658 24.6071  -2
   2   4   1 400.658 24.6071   1
   2  -1  -4 405.313 33.7699  -2
   2   4   1 405.313 33.7699   1
  -3  -1  -4 974.044 42.9424  -2
  -3  -4  -1 974.044 42.9424   1
  -3  -4  -1 937.178 57.2867   1
  -3   1   4 966.477 54.7861  -2
  -3  -4  -1 966.477 54.7861   1
   3   1   4 1049.30 59.9728  -2
   3   4   1 1049.30 59.9728   1
  -4  -1  -4 234.152 12.7288  -2
  -4  -4  -1 234.152 12.7288   1
  -4  -4  -1 22.2029 3.58286   2
  -4  -4  -1 194.945 8.79379   1
  -4   1   4 245.282 21.9994  -2
  -4  -4  -1 245.282 21.9994   1
   4   4   1 15.1553 2.19206   2
   4   1   4 280.859 16.3002  -2
   4   4   1 280.859 16.3002   1
   4  -1  -4 263.538 16.8273  -2
   4   4   1 263.538 16.8273   1
   4   4   1 129.394 10.7797   1
  -5  -4  -1 505.566 23.6001   1
  -5  -1  -4 711.724 33.2040  -2
  -5  -4  -1 711.724 33.2040   1
  -5  -4  -1 52.2244 4.05410   2
  -5   1   4 607.404 53.9576  -2
  -5  -4  -1 607.404 53.9576   1
   5   4   1 67.8401 3.82654   2
   5  -1  -4 689.810 40.9827  -2
   5   4   1 689.810 40.9827   1
   5   1   4 797.536 33.5428  -2
   5   4   1 797.536 33.5428   1
   5   4   1 609.400 37.7473   1
  -6  -1  -4 1148.24 59.6590  -2
  -6  -4  -1 1148.24 59.6590   1
  -6  -4  -1 1107.81 37.9902   1
  -6  -4  -1 131.045 6.64787   2
   6   4   1 132.466 5.11402   2
   6   4   1 1164.96 40.2229   1
   6   1   4 1141.73 66.7974  -2
   6   4   1 1141.73 66.7974   1
  -7  -4  -1 340.680 11.1312   1
  -7  -4  -1 28.9959 2.76169   2
  -7  -1  -4 385.166 37.4375  -2
  -7  -4  -1 385.166 37.4375   1
   7   4   1 288.734 12.1278   1
   7   4   1 29.7186 2.49835   2
   7   1   4 397.116 33.3136  -2
   7   4   1 397.116 33.3136   1
  -8  -4  -1 26.1239 2.49762   2
  -8  -4  -1 326.770 11.3743   1
  -8  -1  -4 327.738 32.7959  -2
  -8  -4  -1 327.738 32.7959   1
   8   4   1 27.5265 2.17339   2
   8   4   1 309.486 10.6478   1
   8   1   4 323.870 28.7969  -2
   8   4   1 323.870 28.7969   1
  -9  -4  -1 505.209 18.6316   1
  -9  -4  -1 39.3361 4.63497   2
  -9  -1  -4 600.505 57.6428  -2
  -9  -4  -1 600.505 57.6428   1
   9   4   1 506.325 17.0186   1
   9   1   4 648.935 51.5490  -2
   9   4   1 648.935 51.5490   1
   9  -2  -5 563.951 51.5039  -2
   9   4   1 563.951 51.5039   1
   9   4   1 42.6154 2.99677   2
 -10  -4  -1 11.4882 3.36998   2
 -10  -4  -1 117.119 6.51866   1
  10   4   1 113.472 5.94143   1
  10   4   1 12.1227 1.94827   2
  10  -2  -5 70.7983 13.2339  -2
  10   4   1 70.7983 13.2339   1
  10   1   3 144.494 20.1785  -2
  10   4   1 144.494 20.1785   1
 -11  -4  -1 19.1392 4.01878   2
 -11  -4  -1 261.380 14.1927   1
 -11   2   5 307.081 21.0706  -2
 -11  -4  -1 307.081 21.0706   1
  11   4   1 19.6040 4.10379   2
  11   4   1 280.379 13.8080   1
  11  -2  -5 313.406 16.5536  -2
  11   4   1 313.406 16.5536   1
  11   1   3 265.743 29.9592  -2
  11   4   1 265.743 29.9592   1
 -12  -4  -1 6.66019 5.24612   1
 -12   2   5 13.0642 8.71233  -2
 -12  -4  -1 13.0642 8.71233   1
 -12  -4  -1 -0.6493 4.39713   2
 -12  -1  -3 7.57345 13.3363  -2
 -12  -4  -1 7.57345 13.3363   1
  12  -2  -5 4.02000 6.24882  -2
  12   4   1 4.02000 6.24882   1
  12   4   1 0.42122 4.22585   2
  12   4   1 4.99750 3.53535   1
 -13  -4  -1 -2.7838 4.44478   2
 -13  -4  -1 3.26683 5.46605   1
  13   4   1 1.10827 13.9348   1
  13  -2  -5 3.04187 6.83878  -2
  13   4   1 3.04187 6.83878   1
  13   4   1 4.46248 12.7360   2
  13   2   3 -1.0262 12.1445  -2
  13   4   1 -1.0262 12.1445   1
 -14  -4  -1 -1.5199 16.4611   1
 -14   2   5 1.86053 11.0117  -2
 -14  -4  -1 1.86053 11.0117   1
 -14  -4  -1 -1.9069 12.7825   2
 -14  -2  -3 3.80468 13.0013  -2
 -14  -4  -1 3.80468 13.0013   1
  14   2   3 -1.9013 12.4542  -2
  14   4   1 -1.9013 12.4542   1
  14   4   1 9.96616 15.4650   1
  14  -2  -5 1.07039 6.50880  -2
  14   4   1 1.07039 6.50880   1
  14   4   1 -3.3585 14.5950   2
 -15  -2  -3 23.9392 15.0725  -2
 -15  -4  -1 23.9392 15.0725   1
 -15  -4  -1 1.12408 15.2486   2
 -15   2   5 46.9151 9.45426  -2
 -15  -4  -1 46.9151 9.45426   1
  15   2   3 38.7992 9.19229  -2
  15   4   1 38.7992 9.19229   1
  15  -2  -5 38.9463 6.74022  -2
  15   4   1 38.9463 6.74022   1
 -16   2   5 7.26600 9.23579  -2
 -16  -4  -1 7.26600 9.23579   1
 -16  -2  -3 -19.753 39.8176  -2
 -16  -4  -1 -19.753 39.8176   1
  16   2   3 18.2802 7.89921  -2
  16   4   1 18.2802 7.89921   1
 -17   2   5 59.9506 10.4994  -2
 -17  -4  -1 59.9506 10.4994   1
  17  -2  -5 49.4797 13.9788  -2
  17   4   1 49.4797 13.9788   1
  17   2   3 62.7277 13.5127  -2
  17   4   1 62.7277 13.5127   1
  18   2   3 1.19209 10.5745  -2
  18   4   1 1.19209 10.5745   1
 -19   2   5 17.1604 13.6187  -2
 -19  -4  -1 17.1604 13.6187   1
  19   2   3 1.96531 10.6229  -2
  19   4   1 1.96531 10.6229   1
 -20   2   5 24.9051 16.8309  -2
 -20  -4  -1 24.9051 16.8309   1
 -21   2   5 40.4150 18.7234  -2
 -21  -4  -1 40.4150 18.7234   1
 -22   2   5 51.9953 22.1579  -2
 -22  -4  -1 51.9953 22.1579   1
 -21   0   6 17.5895 18.7433  -2
 -21   5   1 17.5895 18.7433   1
 -21   0  -4 9.71680 20.1178  -2
 -21   5   1 9.71680 20.1178   1
 -20   0   6 30.9503 15.6998  -2
 -20   5   1 30.9503 15.6998   1
 -19   0   6 32.6667 17.0173  -2
 -19   5   1 32.6667 17.0173   1
  18   0   4 12.0334 9.30814  -2
  18  -5  -1 12.0334 9.30814   1
 -17   0   6 -2.1511 11.5054  -2
 -17   5   1 -2.1511 11.5054   1
  16   0   4 24.4527 6.96272  -2
  16  -5  -1 24.4527 6.96272   1
 -16   0   6 6.16799 10.9439  -2
 -16   5   1 6.16799 10.9439   1
 -16   0  -4 13.4212 40.3468  -2
 -16   5   1 13.4212 40.3468   1
  15   0   4 18.5420 11.1868  -2
  15  -5  -1 18.5420 11.1868   1
  15   0  -6 -0.8279 6.02284  -2
  15  -5  -1 -0.8279 6.02284   1
 -15   0  -4 15.7171 14.1002  -2
 -15   5   1 15.7171 14.1002   1
 -15   0   6 19.2379 12.0201  -2
 -15   5   1 19.2379 12.0201   1
 -15   5   1 2.13671 16.0236   2
  14   0   4 72.9673 17.2010  -2
  14  -5  -1 72.9673 17.2010   1
  14   0  -6 85.4155 15.3101  -2
  14  -5  -1 85.4155 15.3101   1
  14  -5  -1 86.7976 27.9345   1
 -14   0   6 104.308 10.7368  -2
 -14   5   1 104.308 10.7368   1
 -14   0  -4 117.189 17.3272  -2
 -14   5   1 117.189 17.3272   1
 -14   5   1 5.62923 12.6525   2
 -14   5   1 96.8320 29.5208   1
  13   0  -6 49.2635 5.80081  -2
  13  -5  -1 49.2635 5.80081   1
  13  -5  -1 35.7387 9.99092   1
  13   1   4 99.2657 19.4368  -2
  13  -5  -1 99.2657 19.4368   1
  13   0   4 73.5697 13.9015  -2
  13  -5  -1 73.5697 13.9015   1
 -13   0   6 77.7005 9.49025  -2
 -13   5   1 77.7005 9.49025   1
 -13   5   1 57.2649 10.5196   1
 -13   5   1 2.88755 13.1968   2
  12   0  -6 307.562 17.8803  -2
  12  -5  -1 307.562 17.8803   1
  12  -5  -1 15.3022 5.08006   2
  12  -5  -1 313.064 16.2445   1
  12   1   4 366.190 34.2875  -2
  12  -5  -1 366.190 34.2875   1
 -12   0   6 277.827 20.5131  -2
 -12   5   1 277.827 20.5131   1
 -12   5   1 249.197 17.1829   1
 -12   5   1 10.6200 4.89702   2
  11   0  -6 77.6830 7.58407  -2
  11  -5  -1 77.6830 7.58407   1
  11   1   4 34.5764 15.8545  -2
  11  -5  -1 34.5764 15.8545   1
  11  -5  -1 3.03048 2.60618   2
  11  -5  -1 72.7230 6.35738   1
 -11   5   1 7.83863 4.19377   2
 -11   5   1 78.3810 9.53479   1
 -11   0   6 104.835 10.8495  -2
 -11   5   1 104.835 10.8495   1
 -11  -1  -4 77.3467 16.7940  -2
 -11   5   1 77.3467 16.7940   1
  10   0  -6 276.511 19.2370  -2
  10  -5  -1 276.511 19.2370   1
  10  -5  -1 255.693 11.6182   1
  10  -5  -1 21.9614 3.97657   2
  10   1   4 241.425 27.2680  -2
  10  -5  -1 241.425 27.2680   1
 -10   5   1 23.1956 3.76284   2
 -10   5   1 297.361 14.0858   1
 -10   0   6 314.545 20.0865  -2
 -10   5   1 314.545 20.0865   1
   9  -5  -1 46.9975 3.63524   2
   9  -5  -1 359.251 11.7001   1
   9   0  -6 344.928 32.9314  -2
   9  -5  -1 344.928 32.9314   1
  -9   5   1 47.1401 4.17886   2
  -9   5   1 348.467 12.9781   1
   8  -5  -1 38.3364 2.33649   2
   8  -5  -1 227.936 7.02279   1
   8   0  -6 447.064 40.7029  -2
   8  -5  -1 447.064 40.7029   1
  -8   5   1 169.066 7.89075   1
  -8   5   1 35.1155 3.74292   2
  -8  -1  -5 220.619 24.4477  -2
  -8   5   1 220.619 24.4477   1
   7  -5  -1 12.1493 1.40187   2
   7  -5  -1 56.2980 3.36950   1
   7   1   5 74.0910 10.8385  -2
   7  -5  -1 74.0910 10.8385   1
  -7  -1  -5 71.7092 13.7144  -2
  -7   5   1 71.7092 13.7144   1
  -7   5   1 61.1751 3.71270   1
  -7   5   1 14.9750 1.90083   2
   6   1   5 292.403 13.1342  -2
   6  -5  -1 292.403 13.1342   1
   6  -5  -1 184.619 7.99696   1
   6  -5  -1 22.3743 2.49299   2
  -6   5   1 31.7561 2.25998   2
  -6   5   1 231.738 9.26517   1
  -6  -1  -5 301.360 15.8662  -2
  -6   5   1 301.360 15.8662   1
   5  -5  -1 11.9453 1.73977   2
   5  -5  -1 216.442 10.8734   1
   5   1   5 238.068 10.6476  -2
   5  -5  -1 238.068 10.6476   1
  -5   5   1 17.5094 1.80542   2
  -5   5   1 227.028 9.55933   1
  -5  -1  -5 226.183 12.9164  -2
  -5   5   1 226.183 12.9164   1
   4  -1  -5 718.972 66.6284  -2
   4  -5  -1 718.972 66.6284   1
   4  -5  -1 67.5742 3.86798   2
   4   1   5 653.052 27.6288  -2
   4  -5  -1 653.052 27.6288   1
   4  -5  -1 470.818 22.6864   1
  -4   5   1 70.4179 3.98906   2
  -4  -1  -5 703.520 26.6523  -2
  -4   5   1 703.520 26.6523   1
  -4   5   1 653.446 24.5974   1
  -4   1   5 725.920 59.8172  -2
  -4   5   1 725.920 59.8172   1
   3   1   5 123.649 5.79415  -2
   3  -5  -1 123.649 5.79415   1
   3  -1  -5 112.837 9.66782  -2
   3  -5  -1 112.837 9.66782   1
   3  -5  -1 98.4368 6.78190   1
   3  -5  -1 6.78906 1.74714   2
  -3   1   5 96.2842 5.79386  -2
  -3   5   1 96.2842 5.79386   1
  -3   5   1 6.17209 1.84622   2
  -3   5   1 88.7513 10.1622   1
  -3  -1  -5 104.344 6.64396  -2
  -3   5   1 104.344 6.64396   1
   2  -1  -5 240.422 18.0046  -2
   2  -5  -1 240.422 18.0046   1
   2   1   5 253.705 10.0352  -2
   2  -5  -1 253.705 10.0352   1
   2  -5  -1 205.476 16.1649   1
   2  -5  -1 16.7434 3.47847   2
  -2  -1  -5 316.298 16.4779  -2
  -2   5   1 316.298 16.4779   1
  -2   5   1 256.122 16.8776   1
  -2   1   5 319.125 15.1815  -2
  -2   5   1 319.125 15.1815   1
  -2   5   1 21.4271 3.68358   2
   1   1   5 1106.22 52.6081  -2
   1  -5  -1 1106.22 52.6081   1
   1  -1  -5 979.268 61.8114  -2
   1  -5  -1 979.268 61.8114   1
  -1   1   5 1007.86 49.4034  -2
  -1   5   1 1007.86 49.4034   1
  -1  -1  -5 1035.81 87.5106  -2
  -1   5   1 1035.81 87.5106   1
   0  -1  -5 2394.97 138.969  -2
   0  -5  -1 2394.97 138.969   1
   0   1   5 2323.68 134.358  -2
   0  -5  -1 2323.68 134.358   1
   0   1   5 2109.92 136.286  -2
   0   5   1 2109.92 136.286   1
  -1  -1  -5 1334.28 78.5364  -2
  -1  -5  -1 1334.28 78.5364   1
  -1   1   5 1122.42 87.7261  -2
  -1  -5  -1 1122.42 87.7261   1
   1  -1  -5 1053.41 87.2401  -2
   1   5   1 1053.41 87.2401   1
   1   1   5 1232.69 102.441  -2
   1   5   1 1232.69 102.441   1
  -2  -1  -5 560.951 35.9029  -2
  -2  -5  -1 560.951 35.9029   1
  -2   1   5 2151.42 127.112  -2
  -2  -5  -1 2151.42 127.112   1
  -3  -5  -1 126.651 8.62303   1
  -3  -1  -5 173.254 9.96178  -2
  -3  -5  -1 173.254 9.96178   1
  -3  -5  -1 10.6651 2.80822   2
  -3   1   5 134.203 8.90081  -2
  -3  -5  -1 134.203 8.90081   1
   3   1   5 219.145 10.3860  -2
   3   5   1 219.145 10.3860   1
  -4  -1  -5 1968.29 90.5921  -2
  -4  -5  -1 1968.29 90.5921   1
  -4  -5  -1 190.983 9.73508   2
  -4  -5  -1 1991.12 116.949   1
   4   1   5 1810.57 167.092  -2
   4   5   1 1810.57 167.092   1
  -5  -1  -5 1245.72 53.4031  -2
  -5  -5  -1 1245.72 53.4031   1
  -5  -5  -1 124.016 5.97372   2
  -5  -5  -1 1234.61 50.1041   1
   5   5   1 100.541 5.06439   2
   5   1   5 1256.50 58.8138  -2
   5   5   1 1256.50 58.8138   1
   5   5   1 1208.41 60.4385   1
   5  -1  -5 1189.27 109.528  -2
   5   5   1 1189.27 109.528   1
  -6  -5  -1 96.0963 5.59494   1
  -6  -5  -1 10.4262 2.40557   2
  -6  -1  -5 176.346 11.5820  -2
  -6  -5  -1 176.346 11.5820   1
   6   5   1 109.625 5.38979   1
   6   5   1 11.0288 1.86035   2
   6   1   5 213.448 11.1610  -2
   6   5   1 213.448 11.1610   1
  -7  -1  -5 43.7822 9.70228  -2
  -7  -5  -1 43.7822 9.70228   1
  -7  -5  -1 29.2103 3.59080   1
  -7  -5  -1 4.36972 1.79853   2
   7   5   1 39.0957 3.91129   1
   7   5   1 4.50974 1.38307   2
   7   1   5 50.6761 7.32549  -2
   7   5   1 50.6761 7.32549   1
  -8  -5  -1 265.525 10.4014   1
  -8  -5  -1 22.4195 4.15450   2
  -8  -1  -5 302.567 34.4457  -2
  -8  -5  -1 302.567 34.4457   1
   8   1   5 378.191 21.7962  -2
   8   5   1 378.191 21.7962   1
   8   5   1 310.613 12.0708   1
   8   5   1 31.8133 2.66331   2
  -9  -5  -1 226.363 8.94449   1
  -9  -5  -1 23.4734 2.90587   2
  -9  -1  -5 268.859 29.2576  -2
  -9  -5  -1 268.859 29.2576   1
   9  -2  -6 224.714 23.4056  -2
   9   5   1 224.714 23.4056   1
   9   5   1 25.2256 2.50890   2
   9   5   1 221.350 9.01573   1
 -10  -5  -1 24.1988 3.75636   2
 -10  -5  -1 215.100 9.59351   1
 -10   2   6 256.121 15.9729  -2
 -10  -5  -1 256.121 15.9729   1
  10   5   1 18.2868 2.53883   2
  10   1   5 203.592 20.8567  -2
  10   5   1 203.592 20.8567   1
  10   1   4 155.635 21.8467  -2
  10   5   1 155.635 21.8467   1
  10   5   1 155.946 8.68472   1
  10  -2  -6 191.124 24.1965  -2
  10   5   1 191.124 24.1965   1
 -11  -5  -1 2.36494 3.01550   2
 -11  -5  -1 68.9416 7.62900   1
 -11   2   6 67.7053 9.77393  -2
 -11  -5  -1 67.7053 9.77393   1
  11   5   1 2.27861 2.82785   2
  11  -2  -6 50.4050 7.30439  -2
  11   5   1 50.4050 7.30439   1
  11   5   1 60.3881 10.7173   1
  11   1   5 75.3802 13.9682  -2
  11   5   1 75.3802 13.9682   1
  11   1   4 60.3832 16.8343  -2
  11   5   1 60.3832 16.8343   1
 -12  -5  -1 27.7276 5.72244   2
 -12  -5  -1 350.038 20.0049   1
 -12   2   6 388.085 25.2086  -2
 -12  -5  -1 388.085 25.2086   1
 -12  -1  -4 380.926 41.2013  -2
 -12  -5  -1 380.926 41.2013   1
  12  -2  -6 377.868 17.8838  -2
  12   5   1 377.868 17.8838   1
  12   5   1 32.3920 5.94989   2
  12   5   1 358.513 24.0397   1
  12   1   4 423.402 36.9765  -2
  12   5   1 423.402 36.9765   1
 -13  -5  -1 32.8715 9.56911   1
 -13   2   6 39.4950 9.02192  -2
 -13  -5  -1 39.4950 9.02192   1
 -13  -5  -1 1.80735 4.81301   2
  13   5   1 40.7819 17.3037   1
  13  -2  -6 39.9609 5.73700  -2
  13   5   1 39.9609 5.73700   1
  13   1   4 54.3532 17.3108  -2
  13   5   1 54.3532 17.3108   1
  13   2   4 6.65645 11.6271  -2
  13   5   1 6.65645 11.6271   1
  13   5   1 1.01869 12.6307   2
 -14   2   6 10.3445 10.7499  -2
 -14  -5  -1 10.3445 10.7499   1
 -14  -2  -4 35.5603 15.1757  -2
 -14  -5  -1 35.5603 15.1757   1
 -14  -5  -1 -8.4561 12.9256   2
 -14  -5  -1 13.1953 19.2490   1
  14  -2  -6 24.4488 5.09314  -2
  14   5   1 24.4488 5.09314   1
  14   2   4 10.1657 9.28467  -2
  14   5   1 10.1657 9.28467   1
  14   5   1 1.30935 13.6646   2
  14   5   1 20.9899 19.0485   1
 -15  -5  -1 -0.2910 19.9878   1
 -15   2   6 12.4710 8.85979  -2
 -15  -5  -1 12.4710 8.85979   1
 -15  -5  -1 -4.8179 15.7744   2
  15   2   4 19.2852 12.2449  -2
  15   5   1 19.2852 12.2449   1
 -16   2   6 44.6463 9.81302  -2
 -16  -5  -1 44.6463 9.81302   1
 -16  -2  -4 23.7081 40.0565  -2
 -16  -5  -1 23.7081 40.0565   1
 -16  -5  -1 11.3152 18.8446   2
  16  -2  -6 30.0456 13.6139  -2
  16   5   1 30.0456 13.6139   1
  16   2   4 41.3711 9.48977  -2
  16   5   1 41.3711 9.48977   1
 -17   2   6 10.1404 11.6072  -2
 -17  -5  -1 10.1404 11.6072   1
 -17  -2  -4 3.03378 46.2878  -2
 -17  -5  -1 3.03378 46.2878   1
  17   2   4 4.79046 12.3387  -2
  17   5   1 4.79046 12.3387   1
 -18   2   6 17.1300 13.0112  -2
 -18  -5  -1 17.1300 13.0112   1
  18   2   4 4.51668 12.2274  -2
  18   5   1 4.51668 12.2274   1
 -19   2   6 -1.0586 14.9901  -2
 -19  -5  -1 -1.0586 14.9901   1
 -20   2   6 25.1038 17.1883  -2
 -20  -5  -1 25.1038 17.1883   1
 -21   0   7 24.4735 17.4234  -2
 -21   6   1 24.4735 17.4234   1
 -21   0  -5 13.9262 19.6925  -2
 -21   6   1 13.9262 19.6925   1
 -20   0   7 39.0426 17.7474  -2
 -20   6   1 39.0426 17.7474   1
  19   0   5 5.52662 19.0103  -2
  19  -6  -1 5.52662 19.0103   1
 -19   0   7 57.9119 17.2604  -2
 -19   6   1 57.9119 17.2604   1
  18   0   5 19.6799 10.3956  -2
  18  -6  -1 19.6799 10.3956   1
 -18   0   7 36.3571 15.0186  -2
 -18   6   1 36.3571 15.0186   1
  17   0   5 42.2303 13.5205  -2
  17  -6  -1 42.2303 13.5205   1
 -17   0   7 33.8300 12.5234  -2
 -17   6   1 33.8300 12.5234   1
 -16   0  -5 -16.685 41.9131  -2
 -16   6   1 -16.685 41.9131   1
 -16   0   7 -0.2076 10.5434  -2
 -16   6   1 -0.2076 10.5434   1
  15   0   5 -1.2219 13.3173  -2
  15  -6  -1 -1.2219 13.3173   1
  15   0  -7 0.02993 10.9335  -2
  15  -6  -1 0.02993 10.9335   1
 -15   0   7 17.2719 10.8627  -2
 -15   6   1 17.2719 10.8627   1
  14   0   5 79.0745 16.9757  -2
  14  -6  -1 79.0745 16.9757   1
  14  -6  -1 61.9292 19.8094   1
  14   0  -7 71.5321 13.3600  -2
  14  -6  -1 71.5321 13.3600   1
 -14   0   7 86.3224 9.97039  -2
 -14   6   1 86.3224 9.97039   1
 -14   0  -5 88.0763 16.8843  -2
 -14   6   1 88.0763 16.8843   1
 -14   6   1 85.2569 30.3029   1
 -14   6   1 5.59502 14.6389   2
  13  -6  -1 185.099 16.5524   1
  13   0  -7 181.068 17.1949  -2
  13  -6  -1 181.068 17.1949   1
  13  -6  -1 4.71719 12.8849   2
  13   1   5 220.508 26.0725  -2
  13  -6  -1 220.508 26.0725   1
 -13   0   7 181.324 13.3519  -2
 -13   6   1 181.324 13.3519   1
 -13   6   1 11.3653 14.0596   2
 -13   6   1 161.774 16.2239   1
  12   0  -7 130.101 9.79349  -2
  12  -6  -1 130.101 9.79349   1
  12  -6  -1 112.018 13.1416   1
  12  -6  -1 6.44703 3.04439   2
  12   1   5 166.665 22.0130  -2
  12  -6  -1 166.665 22.0130   1
 -12   0   7 158.714 12.0895  -2
 -12   6   1 158.714 12.0895   1
 -12   6   1 8.62310 4.94291   2
 -12   6   1 114.736 13.2006   1
  11  -6  -1 14.5249 3.17627   2
  11   1   5 234.777 29.9773  -2
  11  -6  -1 234.777 29.9773   1
  11  -6  -1 253.562 12.6875   1
  11   0  -7 241.018 18.8745  -2
  11  -6  -1 241.018 18.8745   1
 -11   0   7 278.496 18.7318  -2
 -11   6   1 278.496 18.7318   1
 -11   6   1 269.579 16.1238   1
 -11   6   1 14.3247 4.01278   2
 -11  -1  -5 300.071 30.6214  -2
 -11   6   1 300.071 30.6214   1
  10  -6  -1 57.8170 5.57418   1
  10  -6  -1 14.6343 3.57853   2
  10   1   5 47.4428 15.0567  -2
  10  -6  -1 47.4428 15.0567   1
  10   0  -7 51.8466 6.11997  -2
  10  -6  -1 51.8466 6.11997   1
 -10   0   7 71.7874 8.76321  -2
 -10   6   1 71.7874 8.76321   1
 -10   6   1 69.0197 7.22444   1
 -10   6   1 9.97014 2.70887   2
   9  -6  -1 0.25486 1.21380   2
   9  -6  -1 -1.6915 3.23065   1
   9   0  -7 26.8674 7.74054  -2
   9  -6  -1 26.8674 7.74054   1
  -9   6   1 5.31508 1.84103   1
  -9   6   1 1.16394 2.69800   2
  -9  -1  -6 17.4130 13.0442  -2
  -9   6   1 17.4130 13.0442   1
  -9   0   7 20.8953 8.03268  -2
  -9   6   1 20.8953 8.03268   1
   8  -6  -1 349.402 14.5616   1
   8   0  -7 322.169 30.5864  -2
   8  -6  -1 322.169 30.5864   1
   8   1   6 423.983 36.9523  -2
   8  -6  -1 423.983 36.9523   1
   8   1   5 407.097 39.8146  -2
   8  -6  -1 407.097 39.8146   1
   8  -6  -1 54.0584 3.58607   2
  -8   6   1 344.387 12.1613   1
  -8   6   1 56.6506 3.45220   2
  -8  -1  -6 452.468 42.5332  -2
  -8   6   1 452.468 42.5332   1
   7  -6  -1 339.747 12.1139   1
   7   1   6 471.726 20.9525  -2
   7  -6  -1 471.726 20.9525   1
   7  -6  -1 55.9863 3.49874   2
   7   1   6 807.047 73.4101  -2
   7  -7  -1 807.047 73.4101  -1
   7  -6  -1 807.047 73.4101   1
  -7   6   1 47.1909 3.21651   2
  -7   6   1 323.742 14.1784   1
  -7  -1  -6 362.335 26.9412  -2
  -7   6   1 362.335 26.9412   1
   6  -6  -1 114.065 6.42610   1
   6   1   6 209.534 9.95715  -2
   6  -6  -1 209.534 9.95715   1
   6  -6  -1 10.6176 2.00715   2
  -6   6   1 113.822 6.19873   1
  -6   6   1 12.1351 1.59686   2
  -6  -1  -6 196.599 12.3321  -2
  -6   6   1 196.599 12.3321   1
   5  -6  -1 168.016 7.33490   2
   5  -6  -1 1214.11 65.6305   1
   5   1   6 1877.07 111.853  -2
   5  -6  -1 1877.07 111.853   1
  -5   6   1 171.274 6.70004   2
  -5  -1  -6 1932.55 65.9295  -2
  -5   6   1 1932.55 65.9295   1
  -5   6   1 1845.11 87.3126   1
   4  -6  -1 1.78911 1.71952   2
   4  -6  -1 38.3435 4.68240   1
   4   1   6 55.7038 4.37630  -2
   4  -6  -1 55.7038 4.37630   1
  -4   6   1 53.1129 3.38468   1
  -4   6   1 2.98795 1.48598   2
  -4  -1  -6 66.1271 5.28786  -2
  -4   6   1 66.1271 5.28786   1
   3  -1  -6 231.068 23.2130  -2
   3  -6  -1 231.068 23.2130   1
   3   1   6 201.044 9.76875  -2
   3  -6  -1 201.044 9.76875   1
   3  -6  -1 13.4565 2.66084   2
   3  -6  -1 192.213 12.1849   1
  -3  -1  -6 252.881 11.7381  -2
  -3   6   1 252.881 11.7381   1
  -3   1   6 295.216 14.3082  -2
  -3   6   1 295.216 14.3082   1
  -3   6   1 18.3917 3.39849   2
  -3   6   1 258.289 17.5345   1
   2  -6  -1 16.6669 4.83745   1
   2   1   6 26.8001 2.53122  -2
   2  -6  -1 26.8001 2.53122   1
   2  -1  -6 16.2501 2.85311  -2
   2  -6  -1 16.2501 2.85311   1
  -2  -1  -6 22.3400 4.11700  -2
  -2   6   1 22.3400 4.11700   1
  -2   1   6 11.6972 3.63795  -2
  -2   6   1 11.6972 3.63795   1
  -2   6   1 9.99280 3.47401   1
   1   1   6 478.443 20.7060  -2
   1  -6  -1 478.443 20.7060   1
   1  -1  -6 429.476 24.4010  -2
   1  -6  -1 429.476 24.4010   1
  -1  -1  -6 531.156 24.7548  -2
  -1   6   1 531.156 24.7548   1
  -1   1   6 499.151 19.1624  -2
  -1   6   1 499.151 19.1624   1
   0   1   6 147.593 7.78588  -2
   0  -6  -1 147.593 7.78588   1
   0  -1  -6 158.351 9.87519  -2
   0  -6  -1 158.351 9.87519   1
   0   1   6 144.838 6.68517  -2
   0   6   1 144.838 6.68517   1
   0  -1  -6 123.745 7.71316  -2
   0   6   1 123.745 7.71316   1
  -1  -1  -6 2594.95 153.223  -2
  -1  -6  -1 2594.95 153.223   1
   1  -1  -6 1.16509 4.73590  -2
   1   6   1 1.16509 4.73590   1
  -2  -1  -6 32.8250 3.68822  -2
  -2  -6  -1 32.8250 3.68822   1
  -2   1   6 4.08365 3.61210  -2
  -2  -6  -1 4.08365 3.61210   1
   2   1   6 35.6735 2.88298  -2
   2   6   1 35.6735 2.88298   1
   2  -1  -6 2.43285 2.91426  -2
   2   6   1 2.43285 2.91426   1
  -3  -6  -1 143.759 13.0436   1
  -3  -6  -1 8.80900 3.24022   2
  -3  -1  -6 165.549 8.43305  -2
  -3  -6  -1 165.549 8.43305   1
  -3   1   6 198.756 11.3075  -2
  -3  -6  -1 198.756 11.3075   1
   3  -1  -6 154.119 11.0304  -2
   3   6   1 154.119 11.0304   1
   3   6   1 18.7846 6.82518   1
   3   1   6 132.542 8.11095  -2
   3   6   1 132.542 8.11095   1
  -4  -6  -1 320.661 18.5063   1
  -4   1   6 333.910 19.7036  -2
  -4  -6  -1 333.910 19.7036   1
  -4  -1  -6 333.228 16.2093  -2
  -4  -6  -1 333.228 16.2093   1
  -4  -6  -1 26.3523 4.73902   2
   4   6   1 309.738 18.0575   1
   4   1   6 334.800 16.7241  -2
   4   6   1 334.800 16.7241   1
   4  -1  -6 327.888 37.6384  -2
   4   6   1 327.888 37.6384   1
  -5  -6  -1 79.4522 4.15346   2
  -5  -1  -6 913.181 39.9629  -2
  -5  -6  -1 913.181 39.9629   1
  -5  -6  -1 782.128 33.9431   1
  -5   1   6 846.818 68.2798  -2
  -5  -6  -1 846.818 68.2798   1
   5   1   6 917.896 43.3880  -2
   5   6   1 917.896 43.3880   1
   5   6   1 79.6942 4.82063   2
   5   6   1 781.594 36.5694   1
  -6  -1  -6 55.4185 8.90511  -2
  -6  -6  -1 55.4185 8.90511   1
  -6  -6  -1 -1.2584 4.06605   2
  -6  -6  -1 11.0656 2.55161   1
   6   6   1 12.2186 2.98030   1
   6   6   1 -0.3258 1.62546   2
   6   1   6 51.7773 6.48704  -2
   6   6   1 51.7773 6.48704   1
  -7  -6  -1 35.5882 2.68342   2
  -7  -6  -1 428.227 16.9581   1
  -7  -1  -6 454.325 21.9747  -2
  -7  -6  -1 454.325 21.9747   1
   7   1   6 410.232 27.1877  -2
   7   6   1 410.232 27.1877   1
   7   6   1 25.5098 3.05637   2
   7   6   1 380.091 19.6181   1
  -8  -6  -1 7.29220 2.24634   1
  -8  -6  -1 -0.2223 1.39336   2
  -8  -1  -6 96.1632 9.57557  -2
  -8  -6  -1 96.1632 9.57557   1
   8   6   1 -1.4000 2.29165   2
   8   1   6 86.9191 12.5528  -2
   8   6   1 86.9191 12.5528   1
   8   6   1 10.2647 2.31102   1
  -9  -6  -1 115.801 5.82100   1
  -9  -6  -1 8.26299 1.64663   2
  -9  -1  -6 146.886 20.7526  -2
  -9  -6  -1 146.886 20.7526   1
   9   6   1 115.939 8.95927   1
   9   6   1 9.86276 1.97833   2
   9   1   5 112.509 18.5140  -2
   9   6   1 112.509 18.5140   1
   9   1   6 143.600 11.8318  -2
   9   6   1 143.600 11.8318   1
   9  -2  -7 149.685 16.9865  -2
   9   6   1 149.685 16.9865   1
 -10   2   7 108.942 8.20968  -2
 -10  -6  -1 108.942 8.20968   1
 -10  -6  -1 103.669 9.79564   1
 -10  -6  -1 5.89702 2.67964   2
 -10  -1  -5 165.843 20.7557  -2
 -10  -6  -1 165.843 20.7557   1
  10   6   1 95.4458 7.29198   1
  10   6   1 7.70247 2.36220   2
  10   1   6 132.767 16.7741  -2
  10   6   1 132.767 16.7741   1
  10   1   5 118.327 20.7064  -2
  10   6   1 118.327 20.7064   1
  10  -2  -7 110.656 14.8515  -2
  10   6   1 110.656 14.8515   1
 -11   2   7 275.338 19.0972  -2
 -11  -6  -1 275.338 19.0972   1
 -11  -6  -1 264.535 16.1969   1
 -11  -6  -1 38.4002 5.93782   2
 -11  -1  -5 266.585 29.6065  -2
 -11  -6  -1 266.585 29.6065   1
  11   1   6 323.258 30.0873  -2
  11   6   1 323.258 30.0873   1
  11  -2  -7 262.226 20.0479  -2
  11   6   1 262.226 20.0479   1
  11   6   1 252.303 19.2139   1
  11   6   1 36.5156 5.80462   2
  11   1   5 249.877 29.8957  -2
  11   6   1 249.877 29.8957   1
 -12  -6  -1 42.4690 8.24732   1
 -12  -1  -5 75.3993 17.8798  -2
 -12  -6  -1 75.3993 17.8798   1
 -12   2   7 41.0653 9.10439  -2
 -12  -6  -1 41.0653 9.10439   1
 -12  -6  -1 3.07632 3.71044   2
  12   1   5 40.9423 11.8073  -2
  12   6   1 40.9423 11.8073   1
  12  -2  -7 33.5716 5.37490  -2
  12   6   1 33.5716 5.37490   1
  12   6   1 39.6326 8.94405   1
  12   6   1 2.39893 3.19618   2
 -13  -6  -1 68.6642 11.1409   1
 -13  -6  -1 2.61341 4.67502   2
 -13   2   7 87.2207 10.2086  -2
 -13  -6  -1 87.2207 10.2086   1
  13  -2  -7 94.4707 7.12497  -2
  13   6   1 94.4707 7.12497   1
  13   6   1 10.4976 14.2892   2
  13   6   1 83.2087 11.6367   1
  13   1   5 122.155 20.4727  -2
  13   6   1 122.155 20.4727   1
 -14   2   7 61.2018 11.6901  -2
 -14  -6  -1 61.2018 11.6901   1
 -14  -6  -1 6.39721 13.9179   2
 -14  -6  -1 47.2040 20.2221   1
  14  -2  -7 69.2343 6.43531  -2
  14   6   1 69.2343 6.43531   1
  14   6   1 -1.5040 13.5555   2
  14   6   1 66.7738 22.2332   1
 -15  -6  -1 13.0255 19.4537   1
 -15   2   7 43.7890 9.26893  -2
 -15  -6  -1 43.7890 9.26893   1
 -15  -6  -1 4.70841 16.6005   2
  15   6   1 26.9033 17.9295   1
  15  -2  -7 34.4703 8.45088  -2
  15   6   1 34.4703 8.45088   1
  15   2   5 10.4232 14.4116  -2
  15   6   1 10.4232 14.4116   1
 -16  -2  -5 26.1424 45.7772  -2
 -16  -6  -1 26.1424 45.7772   1
 -16   2   7 48.4141 9.65154  -2
 -16  -6  -1 48.4141 9.65154   1
  16   2   5 29.3517 10.5698  -2
  16   6   1 29.3517 10.5698   1
  16  -2  -7 29.9810 8.80727  -2
  16   6   1 29.9810 8.80727   1
 -17   2   7 45.7185 13.0878  -2
 -17  -6  -1 45.7185 13.0878   1
  17   2   5 54.8563 15.0437  -2
  17   6   1 54.8563 15.0437   1
 -18   2   7 23.3839 14.3497  -2
 -18  -6  -1 23.3839 14.3497   1
  18   2   5 5.19908 13.4237  -2
  18   6   1 5.19908 13.4237   1
  19   2   5 5.90505 10.5272  -2
  19   6   1 5.90505 10.5272   1
 -20   2   7 21.6056 15.6682  -2
 -20  -6  -1 21.6056 15.6682   1
 -21   2   7 53.1448 18.8107  -2
 -21  -6  -1 53.1448 18.8107   1
 -20   0   8 59.5288 18.1741  -2
 -20   7   1 59.5288 18.1741   1
  19   0   6 15.2516 9.55620  -2
  19  -7  -1 15.2516 9.55620   1
  18   0   6 68.7215 13.3743  -2
  18  -7  -1 68.7215 13.3743   1
 -18   0   8 91.2932 17.6717  -2
 -18   7   1 91.2932 17.6717   1
  17   0   6 11.8006 13.4400  -2
  17  -7  -1 11.8006 13.4400   1
 -17   0   8 14.5307 13.3230  -2
 -17   7   1 14.5307 13.3230   1
  16   0   6 -6.6505 14.2663  -2
  16  -7  -1 -6.6505 14.2663   1
 -16   0   8 19.3090 11.0273  -2
 -16   7   1 19.3090 11.0273   1
 -15   0  -6 -22.952 39.1513  -2
 -15   7   1 -22.952 39.1513   1
 -15   0   8 1.39312 9.69341  -2
 -15   7   1 1.39312 9.69341   1
 -15   7   1 -1.3121 16.2728   2
  14   0  -8 73.5013 8.74734  -2
  14  -7  -1 73.5013 8.74734   1
  14  -7  -1 66.1971 22.5156   1
 -14   7   1 33.8521 20.6377   1
 -14   7   1 -4.1296 15.0768   2
 -14   0   8 68.4731 9.76892  -2
 -14   7   1 68.4731 9.76892   1
  13   0  -8 17.4898 6.56280  -2
  13  -7  -1 17.4898 6.56280   1
  13   1   6 33.0836 11.4344  -2
  13  -7  -1 33.0836 11.4344   1
  13  -7  -1 22.9292 17.9640   1
  13  -7  -1 0.40983 13.0294   2
 -13   7   1 -3.6469 4.81447   2
 -13   0   8 23.5475 7.74502  -2
 -13   7   1 23.5475 7.74502   1
 -13   7   1 5.37225 6.44166   1
  12  -7  -1 15.9670 3.79432   2
  12   0  -8 114.448 7.59847  -2
  12  -7  -1 114.448 7.59847   1
  12   1   6 131.395 11.5236  -2
  12  -7  -1 131.395 11.5236   1
  12  -7  -1 109.437 25.9625   1
 -12   7   1 18.1545 5.42366   2
 -12   0   8 140.310 11.2762  -2
 -12   7   1 140.310 11.2762   1
 -12   7   1 129.834 13.7504   1
  11  -7  -1 42.8008 5.84787   1
  11   0  -8 34.4302 10.2869  -2
  11  -7  -1 34.4302 10.2869   1
  11  -7  -1 2.27157 2.64803   2
  11   1   6 20.1532 16.3362  -2
  11  -7  -1 20.1532 16.3362   1
 -11   7   1 51.6654 8.09798   1
 -11   7   1 2.80388 3.71352   2
 -11  -1  -6 57.8482 16.0245  -2
 -11   7   1 57.8482 16.0245   1
 -11   0   8 56.4302 9.16753  -2
 -11   7   1 56.4302 9.16753   1
  10   1   7 58.5298 14.5266  -2
  10  -7  -1 58.5298 14.5266   1
  10   0  -8 70.9068 8.84010  -2
  10  -7  -1 70.9068 8.84010   1
  10   1   6 73.6663 17.5369  -2
  10  -7  -1 73.6663 17.5369   1
  10  -7  -1 4.08809 2.00859   2
  10  -7  -1 79.3707 8.08065   1
 -10   7   1 107.156 9.65392   1
 -10   0   8 105.945 7.19275  -2
 -10   7   1 105.945 7.19275   1
 -10   7   1 7.39100 3.02592   2
 -10  -1  -6 118.531 19.1475  -2
 -10   7   1 118.531 19.1475   1
   9   1   6 75.1546 16.5598  -2
   9  -7  -1 75.1546 16.5598   1
   9   1   7 119.134 9.01894  -2
   9  -7  -1 119.134 9.01894   1
   9  -7  -1 7.99108 1.46276   2
   9   0  -8 78.8420 7.47947  -2
   9  -7  -1 78.8420 7.47947   1
   9  -7  -1 75.1774 24.7308   1
  -9   7   1 102.818 7.83720   1
  -9   7   1 8.04898 1.42882   2
  -9   0   8 67.2936 8.09584  -2
  -9   7   1 67.2936 8.09584   1
  -9  -1  -7 111.645 14.5165  -2
  -9   7   1 111.645 14.5165   1
   8   1   6 139.072 19.1792  -2
   8  -7  -1 139.072 19.1792   1
   8  -7  -1 8.94362 1.74833   2
   8   1   7 99.6968 7.65473  -2
   8  -7  -1 99.6968 7.65473   1
   8  -7  -1 56.5023 5.51214   1
   8   0  -8 129.514 14.9739  -2
   8  -7  -1 129.514 14.9739   1
  -8  -1  -7 55.5441 9.67298  -2
  -8   7   1 55.5441 9.67298   1
  -8   7   1 2.69031 1.33376   2
  -8   7   1 64.9023 4.88560   1
   7   1   7 376.407 22.6110  -2
   7  -7  -1 376.407 22.6110   1
   7  -7  -1 34.3755 2.96374   2
   7   0  -8 241.255 23.4653  -2
   7  -7  -1 241.255 23.4653   1
   7   1   6 807.047 73.4101  -2
   7  -7  -1 807.047 73.4101  -1
   7  -6  -1 807.047 73.4101   1
   7  -7  -1 216.035 11.5456   1
  -7   7   1 35.9623 2.67148   2
  -7  -1  -7 375.437 19.8359  -2
  -7   7   1 375.437 19.8359   1
  -7   7   1 280.068 11.3520   1
   6  -7  -1 198.671 8.13815   2
   6   1   7 2112.90 111.930  -2
   6  -7  -1 2112.90 111.930   1
   6  -7  -1 2139.52 116.692   1
  -6   7   1 177.201 6.90960   2
  -6   7   1 1853.55 91.1603   1
  -6  -1  -7 2030.50 79.6464  -2
  -6   7   1 2030.50 79.6464   1
   5   1   7 1211.65 48.6879  -2
   5  -7  -1 1211.65 48.6879   1
   5  -7  -1 110.059 5.07982   2
   5  -7  -1 1114.07 44.9077   1
  -5  -1  -7 1213.90 43.2704  -2
  -5   7   1 1213.90 43.2704   1
  -5   7   1 102.887 4.49801   2
  -5   7   1 1075.25 44.9297   1
   4  -7  -1 2036.99 123.027   1
   4   1   7 2255.76 132.958  -2
   4  -7  -1 2255.76 132.958   1
   4  -7  -1 201.833 9.84756   2
  -4  -1  -7 2291.99 106.403  -2
  -4   7   1 2291.99 106.403   1
  -4   7   1 212.502 7.87857   2
  -4   7   1 2195.51 123.598   1
   3  -7  -1 22.0903 2.96350   2
   3  -7  -1 255.978 14.6075   1
   3  -1  -7 244.666 22.6101  -2
   3  -7  -1 244.666 22.6101   1
   3   1   7 286.844 12.5539  -2
   3  -7  -1 286.844 12.5539   1
  -3   7   1 252.149 12.2400   1
  -3   1   7 276.221 17.1618  -2
  -3   7   1 276.221 17.1618   1
  -3  -1  -7 296.004 14.8358  -2
  -3   7   1 296.004 14.8358   1
  -3   7   1 20.5925 4.80800   2
   2   1   7 905.159 33.5838  -2
   2  -7  -1 905.159 33.5838   1
   2  -7  -1 109.150 11.1413   2
   2  -1  -7 903.655 90.6251  -2
   2  -7  -1 903.655 90.6251   1
   2  -7  -1 987.930 59.4178   1
  -2   1   7 1213.33 47.4819  -2
  -2   7   1 1213.33 47.4819   1
  -2  -1  -7 1145.84 47.8880  -2
  -2   7   1 1145.84 47.8880   1
  -2   7   1 154.585 11.6468   2
   1   1   7 93.2897 4.75389  -2
   1  -7  -1 93.2897 4.75389   1
   1  -1  -7 78.4012 6.85038  -2
   1  -7  -1 78.4012 6.85038   1
  -1   1   7 75.9210 4.30575  -2
  -1   7   1 75.9210 4.30575   1
  -1  -1  -7 82.5044 5.53059  -2
  -1   7   1 82.5044 5.53059   1
   0  -1  -7 488.053 22.4474  -2
   0  -7  -1 488.053 22.4474   1
   0   1   7 452.170 16.9760  -2
   0  -7  -1 452.170 16.9760   1
   0   1   7 352.689 15.7873  -2
   0   7   1 352.689 15.7873   1
   0  -1  -7 329.342 19.5032  -2
   0   7   1 329.342 19.5032   1
  -1   1   7 109.067 5.60089  -2
  -1  -7  -1 109.067 5.60089   1
  -1  -1  -7 112.409 12.5800  -2
  -1  -7  -1 112.409 12.5800   1
   1   1   7 102.096 5.24354  -2
   1   7   1 102.096 5.24354   1
   1  -1  -7 96.6863 6.06526  -2
   1   7   1 96.6863 6.06526   1
  -2   1   7 485.924 21.3885  -2
  -2  -7  -1 485.924 21.3885   1
  -2  -1  -7 493.955 26.0953  -2
  -2  -7  -1 493.955 26.0953   1
   2   1   7 450.462 19.2603  -2
   2   7   1 450.462 19.2603   1
   2  -1  -7 454.780 27.3278  -2
   2   7   1 454.780 27.3278   1
  -3   1   7 194.341 11.6870  -2
  -3  -7  -1 194.341 11.6870   1
  -3  -1  -7 188.696 8.44899  -2
  -3  -7  -1 188.696 8.44899   1
  -3  -7  -1 22.8491 5.47952   2
  -3  -7  -1 163.971 18.4167   1
   3  -1  -7 157.779 11.4269  -2
   3   7   1 157.779 11.4269   1
   3   1   7 187.389 8.60132  -2
   3   7   1 187.389 8.60132   1
  -4  -1  -7 1214.84 49.8121  -2
  -4  -7  -1 1214.84 49.8121   1
  -4  -7  -1 83.7072 6.86849   2
  -4   1   7 1012.19 56.5408  -2
  -4  -7  -1 1012.19 56.5408   1
  -4  -7  -1 891.392 56.1238   1
   4   7   1 820.058 46.3868   1
   4   1   7 1114.09 54.6644  -2
   4   7   1 1114.09 54.6644   1
   4   7   1 65.3855 5.01515   2
  -5   1   7 45.4209 9.10318  -2
  -5  -7  -1 45.4209 9.10318   1
  -5  -7  -1 34.5913 3.63540   1
  -5  -7  -1 0.06182 1.43750   2
  -5  -1  -7 86.5410 9.67403  -2
  -5  -7  -1 86.5410 9.67403   1
   5   1   7 68.7268 6.05323  -2
   5   7   1 68.7268 6.05323   1
   5   7   1 37.6220 3.11252   1
   5   7   1 -0.4538 1.16512   2
  -6  -7  -1 66.2122 3.55727   2
  -6  -1  -7 856.735 37.5263  -2
  -6  -7  -1 856.735 37.5263   1
  -6  -7  -1 806.526 30.2388   1
   6   7   1 61.1171 4.49764   2
   6   7   1 756.441 36.5564   1
   6   1   7 785.233 65.7743  -2
   6   7   1 785.233 65.7743   1
  -7  -7  -1 12.4286 2.10132   2
  -7  -7  -1 141.008 7.23025   1
  -7  -1  -7 189.435 13.6256  -2
  -7  -7  -1 189.435 13.6256   1
   7   1   7 177.273 11.3057  -2
   7   7   1 177.273 11.3057   1
   7   7   1 6.55955 1.38730   2
   7   7   1 131.663 7.09872   1
  -8  -7  -1 50.9859 3.36418   2
  -8  -7  -1 642.996 25.7811   1
  -8  -1  -7 699.887 33.1486  -2
  -8  -7  -1 699.887 33.1486   1
   8   1   7 715.891 40.5567  -2
   8   7   1 715.891 40.5567   1
   8   7   1 49.2452 3.64597   2
   8  -2  -8 701.041 62.6696  -2
   8   7   1 701.041 62.6696   1
   8   7   1 662.314 35.5299   1
  -9  -7  -1 41.4045 4.40992   1
  -9  -1  -7 68.2670 8.67627  -2
  -9  -7  -1 68.2670 8.67627   1
  -9  -7  -1 0.33854 1.60632   2
   9  -2  -8 71.7070 11.1343  -2
   9   7   1 71.7070 11.1343   1
   9   7   1 2.19831 1.64715   2
   9   7   1 39.1793 5.88967   1
   9   1   7 65.2348 9.05696  -2
   9   7   1 65.2348 9.05696   1
   9   1   6 24.1068 14.3092  -2
   9   7   1 24.1068 14.3092   1
 -10  -7  -1 162.186 17.3407   1
 -10   2   8 196.935 11.4407  -2
 -10  -7  -1 196.935 11.4407   1
 -10  -7  -1 14.1552 4.69397   2
 -10  -1  -7 180.751 18.5926  -2
 -10  -7  -1 180.751 18.5926   1
  10  -2  -8 189.928 12.4357  -2
  10   7   1 189.928 12.4357   1
  10   1   7 174.547 14.2120  -2
  10   7   1 174.547 14.2120   1
  10   7   1 23.7458 6.63251   2
  10   1   6 141.914 21.8000  -2
  10   7   1 141.914 21.8000   1
  10   7   1 158.706 24.3133   1
 -11   2   8 61.7887 6.67707  -2
 -11  -7  -1 61.7887 6.67707   1
 -11  -1  -6 105.606 18.2721  -2
 -11  -7  -1 105.606 18.2721   1
 -11  -7  -1 70.0376 9.41881   1
 -11  -7  -1 6.82336 4.24863   2
  11   1   7 69.6784 15.0345  -2
  11   7   1 69.6784 15.0345   1
  11   1   6 67.1079 18.8099  -2
  11   7   1 67.1079 18.8099   1
  11  -2  -8 46.1233 7.23462  -2
  11   7   1 46.1233 7.23462   1
  11   7   1 7.86933 6.59734   2
  11   7   1 72.3825 11.1142   1
 -12  -7  -1 32.3264 9.17339   1
 -12  -7  -1 9.75409 4.82197   2
 -12   2   8 58.5704 8.60520  -2
 -12  -7  -1 58.5704 8.60520   1
 -12  -1  -6 26.7509 17.0006  -2
 -12  -7  -1 26.7509 17.0006   1
  12  -2  -8 83.7779 9.25719  -2
  12   7   1 83.7779 9.25719   1
  12   7   1 1.30303 12.0527   2
  12   1   6 22.6073 8.60501  -2
  12   7   1 22.6073 8.60501   1
  12   7   1 61.0939 19.6886   1
 -13   2   8 15.5536 27.1664  -2
 -13  -7  -1 15.5536 27.1664   1
 -13  -7  -1 1.35464 6.20404   1
 -13  -7  -1 3.53611 4.61501   2
  13   7   1 -1.5001 13.1607   2
  13  -2  -8 -4.3011 6.10075  -2
  13   7   1 -4.3011 6.10075   1
  13   7   1 1.02669 4.47536   1
 -14  -7  -1 54.4141 21.8389   1
 -14   2   8 62.7448 9.24591  -2
 -14  -7  -1 62.7448 9.24591   1
 -14  -7  -1 -1.9368 13.2905   2
  14   1   6 9.25580 16.5193  -2
  14   7   1 9.25580 16.5193   1
  14  -2  -8 36.0303 4.80419  -2
  14   7   1 36.0303 4.80419   1
  14   7   1 39.0921 17.9386   1
  14   7   1 4.64465 14.9234   2
 -15  -7  -1 9.72650 17.8207   2
 -15  -7  -1 -1.4201 19.7221   1
 -15   2   8 38.0776 10.9228  -2
 -15  -7  -1 38.0776 10.9228   1
  15  -2  -8 13.1187 5.37601  -2
  15   7   1 13.1187 5.37601   1
  15   7   1 28.3039 20.4533   1
 -16   2   8 72.2979 10.0751  -2
 -16  -7  -1 72.2979 10.0751   1
 -16  -7  -1 9.82521 18.3251   2
  16  -2  -8 53.2372 13.4241  -2
  16   7   1 53.2372 13.4241   1
  16   2   6 97.4688 18.3210  -2
  16   7   1 97.4688 18.3210   1
 -17   2   8 30.9783 11.8938  -2
 -17  -7  -1 30.9783 11.8938   1
  17   2   6 28.1122 15.3052  -2
  17   7   1 28.1122 15.3052   1
 -18   2   8 43.6281 15.0584  -2
 -18  -7  -1 43.6281 15.0584   1
  18   2   6 24.3852 14.6116  -2
  18   7   1 24.3852 14.6116   1
  19   2   6 4.03006 11.1393  -2
  19   7   1 4.03006 11.1393   1
 -20   2   8 44.7518 17.0738  -2
 -20  -7  -1 44.7518 17.0738   1
 -20   0   9 44.5841 17.1279  -2
 -20   8   1 44.5841 17.1279   1
  19   0   7 23.7266 11.8781  -2
  19  -8  -1 23.7266 11.8781   1
  18   0   7 10.6861 14.1081  -2
  18  -8  -1 10.6861 14.1081   1
 -18   0   9 35.8097 14.3382  -2
 -18   8   1 35.8097 14.3382   1
 -17   0   9 33.4330 13.3351  -2
 -17   8   1 33.4330 13.3351   1
 -16   0   9 16.0270 11.0740  -2
 -16   8   1 16.0270 11.0740   1
  15   0  -9 51.4126 8.33379  -2
  15  -8  -1 51.4126 8.33379   1
 -15   0   9 44.3843 8.80963  -2
 -15   8   1 44.3843 8.80963   1
 -15   8   1 39.7562 24.7747   1
 -15   8   1 8.44026 18.5403   2
  14   0  -9 1.37000 6.56457  -2
  14  -8  -1 1.37000 6.56457   1
  14  -8  -1 -1.5604 15.5205   2
  14   1   7 8.89525 17.0567  -2
  14  -8  -1 8.89525 17.0567   1
 -14   0   9 14.3999 9.97574  -2
 -14   8   1 14.3999 9.97574   1
 -14   8   1 0.90018 16.3619   2
 -14   8   1 2.73635 18.4692   1
  13   1   7 21.3609 11.2325  -2
  13  -8  -1 21.3609 11.2325   1
  13  -8  -1 -7.6849 13.7489   2
  13   0  -9 42.4026 7.42782  -2
  13  -8  -1 42.4026 7.42782   1
 -13   0   9 51.2939 8.21292  -2
 -13   8   1 51.2939 8.21292   1
 -13  -1  -7 45.7859 16.6078  -2
 -13   8   1 45.7859 16.6078   1
 -13   8   1 41.3470 20.6669   1
 -13   8   1 2.93747 4.76673   2
  12  -8  -1 0.48665 4.21597   2
  12  -8  -1 5.07114 5.03912   1
 -12   8   1 5.00712 5.80091   1
 -12   8   1 2.21961 3.63916   2
 -12   0   9 4.19066 8.93794  -2
 -12   8   1 4.19066 8.93794   1
 -12  -1  -7 41.0025 14.4671  -2
 -12   8   1 41.0025 14.4671   1
  11  -8  -1 12.5838 6.45394   2
  11   0  -9 166.334 12.2778  -2
  11  -8  -1 166.334 12.2778   1
  11   1   7 132.416 11.8416  -2
  11  -8  -1 132.416 11.8416   1
  11  -8  -1 149.500 16.0173   1
 -11   8   1 9.66958 5.73225   2
 -11   8   1 121.501 13.6253   1
 -11   0   9 155.850 9.33654  -2
 -11   8   1 155.850 9.33654   1
 -11  -1  -7 150.526 22.4822  -2
 -11   8   1 150.526 22.4822   1
  10  -8  -1 3.09229 4.17426   2
 -10   8   1 -1.2746 6.52980   2
 -10   8   1 2.40911 10.1319   1
   9   0  -9 83.3261 6.60916  -2
   9  -8  -1 83.3261 6.60916   1
   9  -8  -1 1.24095 2.67186   2
   9   1   8 73.1608 8.04747  -2
   9  -8  -1 73.1608 8.04747   1
   9   1   7 60.7363 16.0614  -2
   9  -8  -1 60.7363 16.0614   1
   9  -8  -1 -1.4112 7.00973   1
  -9  -1  -8 84.4337 11.7561  -2
  -9   8   1 84.4337 11.7561   1
  -9   8   1 3.84490 1.50457   2
  -9   0   9 94.8452 6.95438  -2
  -9   8   1 94.8452 6.95438   1
  -9   8   1 93.5606 17.5095   1
   8   1   8 2.33820 5.60349  -2
   8  -8  -1 2.33820 5.60349   1
   8  -8  -1 6.73770 8.03368   1
   8   0  -9 6.54893 7.35254  -2
   8  -8  -1 6.54893 7.35254   1
  -8   8   1 10.8553 2.18125   1
  -8   8   1 -0.3876 2.53336   2
  -8  -1  -8 7.36066 6.72372  -2
  -8   8   1 7.36066 6.72372   1
   7  -8  -1 12.8097 2.12647   2
   7  -8  -1 193.192 8.17892   1
   7   1   8 213.844 11.3196  -2
   7  -8  -1 213.844 11.3196   1
   7   1   7 262.824 28.1591  -2
   7  -8  -1 262.824 28.1591   1
  -7   8   1 8.54360 1.38580   2
  -7   8   1 142.100 8.07910   1
  -7  -1  -8 168.156 12.3245  -2
  -7   8   1 168.156 12.3245   1
   6   1   8 484.479 20.7511  -2
   6  -8  -1 484.479 20.7511   1
   6  -8  -1 29.2613 2.81326   2
   6  -8  -1 449.170 20.3713   1
  -6  -1  -8 494.390 23.8446  -2
  -6   8   1 494.390 23.8446   1
  -6   8   1 455.398 18.2065   1
  -6   8   1 30.6162 2.63260   2
   5   1   8 881.912 40.8943  -2
   5  -8  -1 881.912 40.8943   1
   5  -8  -1 61.8919 3.58665   2
   5  -8  -1 635.813 26.0502   1
  -5   8   1 54.4616 3.28288   2
  -5   8   1 577.931 23.3069   1
  -5  -1  -8 852.137 51.1872  -2
  -5   8   1 852.137 51.1872   1
   4   1   8 826.497 39.4366  -2
   4  -8  -1 826.497 39.4366   1
   4  -8  -1 78.3625 4.95805   2
   4  -8  -1 848.306 34.3862   1
  -4  -1  -8 862.696 50.7004  -2
  -4   8   1 862.696 50.7004   1
  -4   8   1 86.3359 4.53653   2
  -4   8   1 809.154 31.8154   1
  -4   1   8 895.397 70.2202  -2
  -4   8   1 895.397 70.2202   1
   3  -8  -1 242.324 11.7587   2
   3   1   8 2476.74 178.557  -2
   3  -8  -1 2476.74 178.557   1
   3  -8  -1 2175.26 129.118   1
  -3   8   1 2283.51 129.659   1
  -3  -1  -8 2159.55 133.257  -2
  -3   8   1 2159.55 133.257   1
  -3   8   1 232.376 19.7438   2
   2  -1  -8 1430.38 70.8672  -2
   2  -8  -1 1430.38 70.8672   1
   2   1   8 1396.61 63.9465  -2
   2  -8  -1 1396.61 63.9465   1
  -2  -1  -8 1267.64 108.603  -2
  -2   8   1 1267.64 108.603   1
  -2   1   8 1509.88 70.9280  -2
  -2   8   1 1509.88 70.9280   1
   1   1   8 424.402 16.0389  -2
   1  -8  -1 424.402 16.0389   1
   1  -1  -8 494.511 28.4911  -2
   1  -8  -1 494.511 28.4911   1
  -1   1   8 594.037 24.3110  -2
  -1   8   1 594.037 24.3110   1
  -1  -1  -8 495.232 26.0609  -2
  -1   8   1 495.232 26.0609   1
  -1   8   1 459.625 40.3751   1
   0  -1  -8 1122.61 52.5577  -2
   0  -8  -1 1122.61 52.5577   1
   0   1   8 1031.37 36.0628  -2
   0  -8  -1 1031.37 36.0628   1
   0   1   8 1078.23 45.2271  -2
   0   8   1 1078.23 45.2271   1
   0  -1  -8 1009.71 59.1703  -2
   0   8   1 1009.71 59.1703   1
  -1   1   8 232.640 9.29472  -2
  -1  -8  -1 232.640 9.29472   1
  -1  -1  -8 168.356 11.0138  -2
  -1  -8  -1 168.356 11.0138   1
   1  -1  -8 135.820 9.25829  -2
   1   8   1 135.820 9.25829   1
   1   1   8 115.500 5.67449  -2
   1   8   1 115.500 5.67449   1
  -2  -1  -8 586.579 30.3865  -2
  -2  -8  -1 586.579 30.3865   1
  -2   1   8 531.495 23.0789  -2
  -2  -8  -1 531.495 23.0789   1
   2  -1  -8 471.955 29.2259  -2
   2   8   1 471.955 29.2259   1
   2   1   8 525.175 22.4723  -2
   2   8   1 525.175 22.4723   1
  -3   1   8 1903.16 143.637  -2
  -3  -8  -1 1903.16 143.637   1
  -3  -1  -8 1967.20 89.4023  -2
  -3  -8  -1 1967.20 89.4023   1
  -3  -8  -1 1682.39 101.103   1
   3   1   8 1794.30 109.932  -2
   3   8   1 1794.30 109.932   1
   3  -1  -8 1726.13 144.570  -2
   3   8   1 1726.13 144.570   1
  -4  -1  -8 462.455 26.5102  -2
  -4  -8  -1 462.455 26.5102   1
  -4   1   8 507.991 29.2508  -2
  -4  -8  -1 507.991 29.2508   1
  -4  -8  -1 65.5544 7.53199   2
  -4  -8  -1 432.178 32.1026   1
   4   1   8 459.157 22.2322  -2
   4   8   1 459.157 22.2322   1
   4   8   1 34.0597 6.44522   2
   4   8   1 412.480 23.7934   1
  -5  -8  -1 728.798 38.4777   1
  -5  -8  -1 66.2566 3.75045   2
  -5  -1  -8 930.076 53.3164  -2
  -5  -8  -1 930.076 53.3164   1
   5   8   1 58.7268 4.44248   2
   5   1   8 890.370 41.2077  -2
   5   8   1 890.370 41.2077   1
   5   8   1 645.650 38.1646   1
  -6  -8  -1 6.56192 1.74618   2
  -6  -8  -1 76.9178 4.79214   1
  -6  -1  -8 113.140 9.63371  -2
  -6  -8  -1 113.140 9.63371   1
   6   1   8 103.343 6.67605  -2
   6   8   1 103.343 6.67605   1
   6   8   1 65.1720 5.67591   1
   6   8   1 2.55074 1.45967   2
  -7  -8  -1 46.8794 3.18496   2
  -7  -1  -8 615.864 29.4385  -2
  -7  -8  -1 615.864 29.4385   1
  -7  -8  -1 565.306 22.9310   1
   7   8   1 580.166 27.0510   1
   7   8   1 40.4877 3.08212   2
   7   1   8 632.488 36.0078  -2
   7   8   1 632.488 36.0078   1
  -8  -1  -8 78.8592 8.94458  -2
  -8  -8  -1 78.8592 8.94458   1
  -8  -8  -1 1.78729 1.56889   2
  -8  -8  -1 77.9746 5.77396   1
   8   8   1 1.67867 1.03499   2
   8   8   1 94.3560 6.81095   1
   8   1   8 87.3627 9.67102  -2
   8   8   1 87.3627 9.67102   1
   8   1   8 317.004 35.4698  -2
   8   9   1 317.004 35.4698  -1
   8   8   1 317.004 35.4698   1
   8  -2  -9 99.9808 12.3071  -2
   8   8   1 99.9808 12.3071   1
  -9   2   9 278.114 27.5966  -2
  -9  -8  -1 278.114 27.5966   1
  -9  -8  -1 228.640 16.3146   1
  -9  -8  -1 18.6622 3.40276   2
  -9  -1  -8 243.626 19.5849  -2
  -9  -8  -1 243.626 19.5849   1
   9  -2  -9 315.248 15.8263  -2
   9   8   1 315.248 15.8263   1
   9   8   1 269.787 32.8185   1
   9   1   8 293.746 18.5559  -2
   9   8   1 293.746 18.5559   1
   9   1   7 297.767 32.1449  -2
   9   8   1 297.767 32.1449   1
   9   8   1 30.1024 3.88697   2
 -10   2   9 74.0862 6.96638  -2
 -10  -8  -1 74.0862 6.96638   1
 -10  -8  -1 81.1196 20.1516   1
 -10  -1  -8 58.3845 10.7870  -2
 -10  -8  -1 58.3845 10.7870   1
 -10  -8  -1 7.24955 4.23097   2
  10   1   8 52.4616 7.50068  -2
  10   8   1 52.4616 7.50068   1
  10   8   1 78.7982 20.9815   1
  10  -2  -9 81.9983 7.83214  -2
  10   8   1 81.9983 7.83214   1
  10   8   1 1.96150 4.37329   2
  10   1   7 71.8452 17.9226  -2
  10   8   1 71.8452 17.9226   1
 -11  -8  -1 7.34318 11.5223   2
 -11   2   9 89.6522 7.61282  -2
 -11  -8  -1 89.6522 7.61282   1
 -11  -1  -8 59.2605 11.6219  -2
 -11  -8  -1 59.2605 11.6219   1
 -11  -1  -7 47.8265 16.9167  -2
 -11  -8  -1 47.8265 16.9167   1
 -11  -8  -1 63.0711 20.7277   1
  11   8   1 8.54007 12.8059   2
  11   1   7 26.7581 10.5093  -2
  11   8   1 26.7581 10.5093   1
  11   1   8 57.7964 14.8606  -2
  11   8   1 57.7964 14.8606   1
  11  -2  -9 107.314 8.45385  -2
  11   8   1 107.314 8.45385   1
  11   8   1 64.6952 22.1003   1
 -12  -1  -8 64.2781 13.9772  -2
 -12  -8  -1 64.2781 13.9772   1
 -12   2   9 54.6011 6.27853  -2
 -12  -8  -1 54.6011 6.27853   1
 -12  -8  -1 33.6678 8.70350   2
 -12  -8  -1 51.7830 18.3161   1
 -12  -1  -7 76.7930 19.3200  -2
 -12  -8  -1 76.7930 19.3200   1
  12   8   1 6.52214 13.8650   2
  12  -2  -9 60.5500 8.88838  -2
  12   8   1 60.5500 8.88838   1
  12   1   7 75.2678 12.2228  -2
  12   8   1 75.2678 12.2228   1
  12   8   1 93.3766 24.6465   1
 -13  -8  -1 16.9464 7.94982   2
 -13  -1  -7 35.6664 15.8563  -2
 -13  -8  -1 35.6664 15.8563   1
 -13   2   9 73.8094 9.02727  -2
 -13  -8  -1 73.8094 9.02727   1
 -13  -8  -1 63.2640 21.8134   1
  13  -2  -9 65.8772 7.13496  -2
  13   8   1 65.8772 7.13496   1
  13   8   1 46.6796 10.0007   1
  13   1   7 1.08961 15.7971  -2
  13   8   1 1.08961 15.7971   1
  13   8   1 3.34698 13.1422   2
 -14  -8  -1 12.4071 16.0282   2
 -14   2   9 16.2747 7.89481  -2
 -14  -8  -1 16.2747 7.89481   1
 -14  -8  -1 9.95809 19.7929   1
  14   8   1 13.9171 16.4245   1
  14  -2  -9 11.3230 5.03880  -2
  14   8   1 11.3230 5.03880   1
  14   8   1 0.90822 15.4760   2
  14   1   7 3.83052 16.4901  -2
  14   8   1 3.83052 16.4901   1
 -15   2   9 92.9939 13.4372  -2
 -15  -8  -1 92.9939 13.4372   1
 -15  -8  -1 49.6894 24.1731   1
 -15  -8  -1 -2.4844 18.4423   2
  15   8   1 87.0128 30.8723   1
  15  -2  -9 72.2041 12.9899  -2
  15   8   1 72.2041 12.9899   1
 -16   2   9 26.2904 11.1257  -2
 -16  -8  -1 26.2904 11.1257   1
 -16  -8  -1 -5.8834 24.7029   2
 -17   2   9 35.5340 13.0644  -2
 -17  -8  -1 35.5340 13.0644   1
  17   2   7 16.8897 15.9426  -2
  17   8   1 16.8897 15.9426   1
 -18   2   9 20.3688 14.4199  -2
 -18  -8  -1 20.3688 14.4199   1
  18   2   7 -1.4307 14.7710  -2
  18   8   1 -1.4307 14.7710   1
 -18   0  10 40.5204 14.5447  -2
 -18   9   1 40.5204 14.5447   1
 -17   0  10 22.3355 13.0622  -2
 -17   9   1 22.3355 13.0622   1
 -16   0  10 22.8695 11.3533  -2
 -16   9   1 22.8695 11.3533   1
  15   0 -10 17.7130 7.12782  -2
  15  -9  -1 17.7130 7.12782   1
 -15   9   1 8.82647 20.1478   2
 -15   0  10 12.2432 7.70170  -2
 -15   9   1 12.2432 7.70170   1
 -15   9   1 14.6409 25.0142   1
  14   0 -10 53.4178 7.70680  -2
  14  -9  -1 53.4178 7.70680   1
  14   1   8 30.4972 17.4446  -2
  14  -9  -1 30.4972 17.4446   1
  14  -9  -1 -8.8399 16.2233   2
 -14   0  10 47.2294 8.37828  -2
 -14   9   1 47.2294 8.37828   1
 -14   9   1 26.0537 21.3612   1
 -14   9   1 -7.8117 16.8767   2
  13  -9  -1 5.54540 14.4360   2
  13   0 -10 -1.5561 7.81321  -2
  13  -9  -1 -1.5561 7.81321   1
  13   1   8 6.52496 13.9577  -2
  13  -9  -1 6.52496 13.9577   1
 -13   9   1 1.26270 18.1658   1
 -13   9   1 -4.1071 5.34597   2
 -13   0  10 1.69956 8.94083  -2
 -13   9   1 1.69956 8.94083   1
 -13  -1  -8 7.23614 14.0072  -2
 -13   9   1 7.23614 14.0072   1
  12   1   8 43.7500 10.9160  -2
  12  -9  -1 43.7500 10.9160   1
  12   0 -10 52.2951 10.8248  -2
  12  -9  -1 52.2951 10.8248   1
  12  -9  -1 -0.6627 12.6031   2
 -12   9   1 6.25246 6.33120   2
 -12   9   1 44.5753 10.0147   1
 -12   0  10 42.7867 7.95550  -2
 -12   9   1 42.7867 7.95550   1
 -12  -1  -8 56.7952 18.0675  -2
 -12   9   1 56.7952 18.0675   1
  11   0 -10 7.81002 6.29489  -2
  11  -9  -1 7.81002 6.29489   1
  11  -9  -1 12.2613 6.46366   2
  11   1   8 16.6001 15.8621  -2
  11  -9  -1 16.6001 15.8621   1
 -11   0  10 15.0360 5.05093  -2
 -11   9   1 15.0360 5.05093   1
 -11   9   1 14.7961 11.2157   1
 -11  -1  -8 52.0066 15.6913  -2
 -11   9   1 52.0066 15.6913   1
 -11  -1  -9 39.1632 13.3626  -2
 -11   9   1 39.1632 13.3626   1
 -11   9   1 9.02921 13.3212   2
  10   1   9 375.667 22.9536  -2
  10  -9  -1 375.667 22.9536   1
  10   0 -10 413.092 19.8913  -2
  10  -9  -1 413.092 19.8913   1
  10  -9  -1 44.1740 8.68052   2
  10   1   8 305.887 33.7485  -2
  10  -9  -1 305.887 33.7485   1
 -10  -1  -9 314.480 20.6133  -2
 -10   9   1 314.480 20.6133   1
 -10   0  10 384.928 17.8211  -2
 -10   9   1 384.928 17.8211   1
   9   1   8 -3.3959 13.5312  -2
   9  -9  -1 -3.3959 13.5312   1
   9   1   9 -1.0189 7.76382  -2
   9  -9  -1 -1.0189 7.76382   1
   9   0 -10 5.78314 18.6342  -2
   9  -9  -1 5.78314 18.6342   1
   9  -9  -1 18.0849 6.94774   2
  -9   9   1 -1.3252 7.65069   2
  -9  -1  -9 -0.8409 8.85288  -2
  -9   9   1 -0.8409 8.85288   1
  -9   9   1 4.47509 10.1001   1
   8   0 -10 274.380 16.8887  -2
   8  -9  -1 274.380 16.8887   1
   8   1   9 292.927 16.4111  -2
   8  -9  -1 292.927 16.4111   1
   8  -9  -1 15.7031 2.89217   2
   8   1   8 218.273 25.9347  -2
   8  -9  -1 218.273 25.9347   1
   8  -9  -1 238.524 26.2163   1
  -8   9   1 23.8489 3.03975   2
  -8  -1  -9 343.573 18.4099  -2
  -8   9   1 343.573 18.4099   1
  -8   9   1 301.490 14.7020   1
   7   1   9 112.405 8.61903  -2
   7  -9  -1 112.405 8.61903   1
   7  -9  -1 128.137 7.59698   1
   7  -9  -1 5.26378 1.52269   2
   7   1   8 134.595 19.2699  -2
   7  -9  -1 134.595 19.2699   1
  -7   9   1 7.98707 1.43281   2
  -7  -1  -9 123.184 9.10046  -2
  -7   9   1 123.184 9.10046   1
  -7   9   1 122.825 7.09331   1
   6   1   9 53.9637 5.26607  -2
   6  -9  -1 53.9637 5.26607   1
   6  -9  -1 12.3935 2.68802   1
  -6   9   1 -1.2958 1.62650   2
  -6  -1  -9 50.9859 6.84357  -2
  -6   9   1 50.9859 6.84357   1
  -6   9   1 12.7795 2.32331   1
   5  -9  -1 380.804 16.9325   1
   5  -9  -1 27.9009 3.06632   2
   5   1   9 377.697 18.1764  -2
   5  -9  -1 377.697 18.1764   1
  -5   9   1 355.358 15.0029   1
  -5   9   1 29.7392 2.59098   2
  -5  -1  -9 363.526 23.2592  -2
  -5   9   1 363.526 23.2592   1
   4   1   9 981.899 38.4388  -2
   4  -9  -1 981.899 38.4388   1
   4  -9  -1 884.298 34.3736   1
   4  -9  -1 104.959 5.77448   2
  -4   9   1 105.706 4.92375   2
  -4  -1  -9 906.469 44.9974  -2
  -4   9   1 906.469 44.9974   1
  -4   9   1 769.717 31.6169   1
  -4   1   9 975.775 76.1534  -2
  -4   9   1 975.775 76.1534   1
   3  -9  -1 83.7729 5.86886   2
   3  -9  -1 792.734 33.0259   1
   3   1   9 807.509 32.6924  -2
   3  -9  -1 807.509 32.6924   1
  -3   9   1 88.8437 9.12124   2
  -3   1   9 850.920 42.7730  -2
  -3   9   1 850.920 42.7730   1
  -3   9   1 797.133 46.5795   1
  -3  -1  -9 798.090 48.4994  -2
  -3   9   1 798.090 48.4994   1
   2   1   9 1929.10 89.1046  -2
   2  -9  -1 1929.10 89.1046   1
   2  -1  -9 2392.32 117.493  -2
   2  -9  -1 2392.32 117.493   1
  -2   1   9 2594.25 117.744  -2
  -2   9   1 2594.25 117.744   1
  -2  -1  -9 1781.91 148.762  -2
  -2   9   1 1781.91 148.762   1
   1   1   9 609.731 24.4785  -2
   1  -9  -1 609.731 24.4785   1
   1  -1  -9 635.389 32.5898  -2
   1  -9  -1 635.389 32.5898   1
  -1  -1  -9 656.731 35.8754  -2
  -1   9   1 656.731 35.8754   1
  -1   1   9 614.586 24.3826  -2
  -1   9   1 614.586 24.3826   1
   0   1   9 423.759 16.9328  -2
   0  -9  -1 423.759 16.9328   1
   0  -1  -9 469.131 25.9185  -2
   0  -9  -1 469.131 25.9185   1
   0  -1  -9 457.987 19.2093  -2
   0   9   1 457.987 19.2093   1
   0   1   9 514.496 16.9549  -2
   0   9   1 514.496 16.9549   1
  -1   1   9 270.925 12.1965  -2
  -1  -9  -1 270.925 12.1965   1
  -1  -1  -9 323.773 19.9851  -2
  -1  -9  -1 323.773 19.9851   1
   1  -1  -9 258.068 13.6860  -2
   1   9   1 258.068 13.6860   1
   1   1   9 310.018 11.8393  -2
   1   9   1 310.018 11.8393   1
  -2   1   9 1343.29 52.4794  -2
  -2  -9  -1 1343.29 52.4794   1
  -2  -1  -9 964.909 46.6299  -2
  -2  -9  -1 964.909 46.6299   1
   2   1   9 816.818 40.9112  -2
   2   9   1 816.818 40.9112   1
   2  -1  -9 1181.01 52.2614  -2
   2   9   1 1181.01 52.2614   1
  -3   1   9 169.337 10.1415  -2
  -3  -9  -1 169.337 10.1415   1
  -3  -1  -9 176.814 13.3774  -2
  -3  -9  -1 176.814 13.3774   1
   3  -1  -9 156.080 9.71247  -2
   3   9   1 156.080 9.71247   1
   3   1   9 168.792 8.23368  -2
   3   9   1 168.792 8.23368   1
  -4  -9  -1 163.511 12.4251   1
  -4  -1  -9 250.205 13.7450  -2
  -4  -9  -1 250.205 13.7450   1
  -4   1   9 354.026 29.0633  -2
  -4  -9  -1 354.026 29.0633   1
   4   1   9 279.595 11.9597  -2
   4   9   1 279.595 11.9597   1
   4   9   1 182.994 9.62681   1
   4   9   1 29.9814 4.09129   2
  -5  -9  -1 14.5889 2.51958   2
  -5  -1  -9 104.617 6.89702  -2
  -5  -9  -1 104.617 6.89702   1
  -5   1   9 156.757 15.5255  -2
  -5  -9  -1 156.757 15.5255   1
  -5  -9  -1 110.559 8.99079   1
   5   9   1 7.40880 1.94115   2
   5   1   9 126.570 7.43131  -2
   5   9   1 126.570 7.43131   1
   5   9   1 74.1424 5.80983   1
  -6  -9  -1 9.07325 1.92595   2
  -6  -9  -1 149.959 8.85161   1
  -6  -1  -9 169.917 9.73390  -2
  -6  -9  -1 169.917 9.73390   1
   6   9   1 5.94654 1.89074   2
   6   9   1 129.056 9.53010   1
   6   1   9 189.820 9.29432  -2
   6   9   1 189.820 9.29432   1
  -7  -9  -1 11.7504 2.23913   2
  -7  -9  -1 121.105 7.84012   1
  -7  -1  -9 113.315 9.41225  -2
  -7  -9  -1 113.315 9.41225   1
  -7   2   9 199.015 20.2353  -2
  -7  -9  -1 199.015 20.2353   1
   7   1   9 100.512 7.98837  -2
   7   9   1 100.512 7.98837   1
   7   9   1 88.1377 7.05647   1
   7   9   1 11.1835 2.42468   2
  -8  -9  -1 23.2910 2.83415   2
  -8  -9  -1 217.516 12.3226   1
  -8  -1  -9 248.251 15.9363  -2
  -8  -9  -1 248.251 15.9363   1
   8   9   1 25.3101 3.22504   2
   8  -2 -10 262.645 17.0677  -2
   8   9   1 262.645 17.0677   1
   8   9   1 225.018 19.6323   1
   8   1   9 291.896 14.7132  -2
   8   9   1 291.896 14.7132   1
   8   1   8 317.004 35.4698  -2
   8   9   1 317.004 35.4698  -1
   8   8   1 317.004 35.4698   1
  -9  -9  -1 5.84777 2.82186   2
  -9  -9  -1 49.9702 7.32821   1
  -9   2  10 71.6453 13.5739  -2
  -9  -9  -1 71.6453 13.5739   1
  -9  -1  -9 24.7487 9.46931  -2
  -9  -9  -1 24.7487 9.46931   1
   9   1   9 24.4015 6.72709  -2
   9   9   1 24.4015 6.72709   1
   9  -2 -10 62.2703 6.09175  -2
   9   9   1 62.2703 6.09175   1
   9   9   1 2.39633 2.43269   2
 -10  -9  -1 4.28250 10.3462   2
 -10  -1  -9 60.0432 11.2497  -2
 -10  -9  -1 60.0432 11.2497   1
 -10  -9  -1 80.1561 20.4528   1
 -10   2  10 98.8573 7.70102  -2
 -10  -9  -1 98.8573 7.70102   1
  10   1   9 61.3599 10.5389  -2
  10   9   1 61.3599 10.5389   1
  10  -2 -10 99.3515 7.43850  -2
  10   9   1 99.3515 7.43850   1
  10   1   8 44.4231 17.8655  -2
  10   9   1 44.4231 17.8655   1
 -11   2  10 9.40220 5.22385  -2
 -11  -9  -1 9.40220 5.22385   1
 -11  -1  -9 19.4856 10.8977  -2
 -11  -9  -1 19.4856 10.8977   1
 -11  -1  -8 36.2523 16.8348  -2
 -11  -9  -1 36.2523 16.8348   1
  11  -2 -10 13.3706 4.99177  -2
  11   9   1 13.3706 4.99177   1
  11   1   9 2.71347 13.3054  -2
  11   9   1 2.71347 13.3054   1
  11   9   1 23.8416 15.1473   1
  11   9   1 5.60555 4.99267   2
  11   1   8 11.8085 16.5029  -2
  11   9   1 11.8085 16.5029   1
 -12  -9  -1 26.4046 9.96183   2
 -12   2  10 43.3590 5.84208  -2
 -12  -9  -1 43.3590 5.84208   1
 -12  -1  -8 17.2339 15.6414  -2
 -12  -9  -1 17.2339 15.6414   1
 -12  -9  -1 23.2041 17.4279   1
  12  -2 -10 42.5288 5.42970  -2
  12   9   1 42.5288 5.42970   1
  12   9   1 4.31096 14.6751   2
  12   9   1 22.1350 14.9411   1
 -13  -1  -8 28.2222 16.7159  -2
 -13  -9  -1 28.2222 16.7159   1
 -13  -9  -1 9.62766 15.4806   2
 -13   2  10 14.7862 7.40942  -2
 -13  -9  -1 14.7862 7.40942   1
 -13  -9  -1 3.34674 18.6674   1
  13   1   8 31.5702 10.8465  -2
  13   9   1 31.5702 10.8465   1
  13  -2 -10 10.9475 5.84209  -2
  13   9   1 10.9475 5.84209   1
  13   9   1 34.3584 17.9289   1
  13   9   1 2.19725 15.1105   2
 -14  -9  -1 147.738 35.3143   1
 -14   2  10 150.943 12.7248  -2
 -14  -9  -1 150.943 12.7248   1
 -14  -9  -1 18.5755 18.8157   2
  14  -2 -10 129.403 8.73095  -2
  14   9   1 129.403 8.73095   1
  14   9   1 150.418 31.7484   1
  14   9   1 7.71762 14.7376   2
  14   1   8 186.317 25.0129  -2
  14   9   1 186.317 25.0129   1
 -15  -9  -1 -0.8738 20.7243   2
 -15   2  10 33.5388 10.3046  -2
 -15  -9  -1 33.5388 10.3046   1
  15  -2 -10 31.2262 7.58156  -2
  15   9   1 31.2262 7.58156   1
  15   9   1 21.9036 18.0895   1
  15   9   1 14.1849 18.2442   2
 -16   2  10 41.4007 11.5752  -2
 -16  -9  -1 41.4007 11.5752   1
 -18   2  10 14.7829 12.2653  -2
 -18  -9  -1 14.7829 12.2653   1
 -19   2  10 31.1418 14.0953  -2
 -19  -9  -1 31.1418 14.0953   1
  19   0   9 15.9215 12.6278  -2
  19 -10  -1 15.9215 12.6278   1
 -18   0  11 22.5966 13.0992  -2
 -18  10   1 22.5966 13.0992   1
 -17   0  11 11.7016 11.8100  -2
 -17  10   1 11.7016 11.8100   1
 -16   0  11 9.34215 10.9942  -2
 -16  10   1 9.34215 10.9942   1
 -15   0  11 24.7388 8.12184  -2
 -15  10   1 24.7388 8.12184   1
 -15  10   1 13.2644 21.8749   2
  14   0 -11 9.57621 6.33626  -2
  14 -10  -1 9.57621 6.33626   1
  14   1   9 -4.5051 16.3603  -2
  14 -10  -1 -4.5051 16.3603   1
  14 -10  -1 3.70546 17.4990   2
 -14  10   1 -0.5500 22.8053   1
 -14   0  11 1.33183 6.79307  -2
 -14  10   1 1.33183 6.79307   1
  13   0 -11 86.1667 11.1685  -2
  13 -10  -1 86.1667 11.1685   1
  13   1   9 75.1909 13.2937  -2
  13 -10  -1 75.1909 13.2937   1
  13 -10  -1 8.44404 16.0897   2
 -13   0  11 79.6913 9.19734  -2
 -13  10   1 79.6913 9.19734   1
 -13  -1  -9 75.2035 19.3390  -2
 -13  10   1 75.2035 19.3390   1
 -13  10   1 55.0134 23.4367   1
 -13  10   1 -0.9904 14.6402   2
  12   0 -11 35.8391 6.50423  -2
  12 -10  -1 35.8391 6.50423   1
  12   1   9 40.4141 14.2894  -2
  12 -10  -1 40.4141 14.2894   1
 -12   0  11 40.7505 5.37404  -2
 -12  10   1 40.7505 5.37404   1
 -12  -1  -9 33.1861 17.5150  -2
 -12  10   1 33.1861 17.5150   1
 -12  10   1 20.1539 12.3543   1
 -12  10   1 -3.3715 13.2906   2
  11   0 -11 239.554 12.4725  -2
  11 -10  -1 239.554 12.4725   1
  11   1   9 239.079 31.3910  -2
  11 -10  -1 239.079 31.3910   1
  11 -10  -1 57.2336 9.52035   2
 -11  -1  -9 289.466 31.5155  -2
 -11  10   1 289.466 31.5155   1
 -11  -1 -10 259.058 28.0179  -2
 -11  10   1 259.058 28.0179   1
 -11   0  11 282.664 13.4364  -2
 -11  10   1 282.664 13.4364   1
  10   1  10 53.3324 10.6832  -2
  10 -10  -1 53.3324 10.6832   1
  10   0 -11 30.5076 6.24946  -2
  10 -10  -1 30.5076 6.24946   1
  10 -10  -1 17.0986 5.14320   2
  10   1   9 35.4547 16.4746  -2
  10 -10  -1 35.4547 16.4746   1
 -10  -1 -10 41.6030 10.9112  -2
 -10  10   1 41.6030 10.9112   1
 -10   0  11 34.0762 5.71942  -2
 -10  10   1 34.0762 5.71942   1
   9   1  10 366.892 19.0930  -2
   9 -10  -1 366.892 19.0930   1
   9   0 -11 324.772 17.3697  -2
   9 -10  -1 324.772 17.3697   1
   9   1   9 285.831 32.3595  -2
   9 -10  -1 285.831 32.3595   1
  -9  -1 -10 363.850 21.0032  -2
  -9  10   1 363.850 21.0032   1
  -9   0  11 342.554 17.3154  -2
  -9  10   1 342.554 17.3154   1
  -9  10   1 28.3412 11.1667   2
  -9  10   1 296.696 30.0750   1
   8   1  10 13.8605 7.80697  -2
   8 -10  -1 13.8605 7.80697   1
   8   1   9 27.3491 15.6596  -2
   8   1  10 27.3491 15.6596  -2
   8 -10  -1 27.3491 15.6596   1
   8 -10  -1 6.69426 10.3637   1
  -8  10   1 -1.7792 5.45722   2
  -8  -1 -10 6.85440 8.10145  -2
  -8  10   1 6.85440 8.10145   1
  -8  10   1 6.17980 3.33173   1
   7   0 -11 250.434 15.6832  -2
   7 -10  -1 250.434 15.6832   1
   7 -10  -1 13.6965 2.34903   2
   7   1   9 220.688 24.9265  -2
   7   1  10 220.688 24.9265  -2
   7 -10  -1 220.688 24.9265   1
   7   1  10 301.443 16.2121  -2
   7 -10  -1 301.443 16.2121   1
   7 -10  -1 240.535 25.6303   1
  -7  -1 -10 325.066 15.5299  -2
  -7  10   1 325.066 15.5299   1
  -7  10   1 17.1389 2.60940   2
  -7  10   1 286.503 12.4279   1
   6 -10  -1 43.0994 4.37182   1
   6   1  10 44.7017 5.39715  -2
   6 -10  -1 44.7017 5.39715   1
   6 -10  -1 -0.1762 1.45914   2
  -6  10   1 1.68455 1.38648   2
  -6  10   1 43.7128 3.89687   1
  -6  -1 -10 50.3815 7.12432  -2
  -6  10   1 50.3815 7.12432   1
   5 -10  -1 299.281 12.6061   1
   5   1  10 314.814 14.7420  -2
   5 -10  -1 314.814 14.7420   1
   5 -10  -1 25.6457 2.96563   2
  -5  10   1 20.1402 2.51759   2
  -5  -1 -10 251.108 18.7008  -2
  -5  10   1 251.108 18.7008   1
  -5  10   1 223.528 9.82940   1
   4   1  10 160.165 8.13078  -2
   4 -10  -1 160.165 8.13078   1
   4 -10  -1 146.470 8.19337   1
   4 -10  -1 12.2157 2.52112   2
  -4  -1 -10 155.030 7.86608  -2
  -4  10   1 155.030 7.86608   1
  -4  10   1 15.9508 2.46106   2
  -4  10   1 152.670 7.40346   1
  -4   1  10 173.959 16.6728  -2
  -4  10   1 173.959 16.6728   1
   3 -10  -1 1131.07 54.8536   1
   3   1  10 1107.75 44.2793  -2
   3 -10  -1 1107.75 44.2793   1
   3 -10  -1 107.872 7.48366   2
  -3  10   1 1128.40 47.9342   1
  -3  -1 -10 1084.97 65.5449  -2
  -3  10   1 1084.97 65.5449   1
  -3  10   1 104.796 8.41938   2
  -3   1  10 1232.54 95.9490  -2
  -3  10   1 1232.54 95.9490   1
   2   1  10 205.870 8.68386  -2
   2 -10  -1 205.870 8.68386   1
   2  -1 -10 224.169 15.6278  -2
   2 -10  -1 224.169 15.6278   1
  -2  -1 -10 192.816 12.0114  -2
  -2  10   1 192.816 12.0114   1
  -2   1  10 239.063 12.5220  -2
  -2  10   1 239.063 12.5220   1
  -2  10   1 205.148 18.8040   1
   1   1  10 789.626 27.9335  -2
   1 -10  -1 789.626 27.9335   1
   1  -1 -10 752.762 39.3122  -2
   1 -10  -1 752.762 39.3122   1
  -1  10   1 678.896 59.1856   1
  -1   1  10 780.230 38.5922  -2
  -1  10   1 780.230 38.5922   1
  -1  -1 -10 833.571 36.8260  -2
  -1  10   1 833.571 36.8260   1
   0   1  10 44.1047 4.25341  -2
   0 -10  -1 44.1047 4.25341   1
   0  -1 -10 56.6836 8.41547  -2
   0 -10  -1 56.6836 8.41547   1
   0  -1 -10 35.9159 5.00038  -2
   0  10   1 35.9159 5.00038   1
   0   1  10 53.3127 4.07755  -2
   0  10   1 53.3127 4.07755   1
  -1   1  10 664.024 30.4847  -2
  -1 -10  -1 664.024 30.4847   1
  -1  -1 -10 778.104 40.9336  -2
  -1 -10  -1 778.104 40.9336   1
   1   1  10 744.985 30.8180  -2
   1  10   1 744.985 30.8180   1
   1  -1 -10 668.710 29.6105  -2
   1  10   1 668.710 29.6105   1
  -2   1  10 12.8668 6.21978  -2
  -2 -10  -1 12.8668 6.21978   1
  -2  -1 -10 7.87995 12.3047  -2
  -2 -10  -1 7.87995 12.3047   1
   2   1  10 2.48580 3.70141  -2
   2  10   1 2.48580 3.70141   1
   2  -1 -10 10.0653 4.66306  -2
   2  10   1 10.0653 4.66306   1
  -3   1  10 822.974 41.8145  -2
  -3 -10  -1 822.974 41.8145   1
  -3  -1 -10 784.104 41.4670  -2
  -3 -10  -1 784.104 41.4670   1
   3   1  10 752.144 31.0354  -2
   3  10   1 752.144 31.0354   1
   3  -1 -10 796.766 41.6273  -2
   3  10   1 796.766 41.6273   1
   3  10   1 708.657 57.3174   1
  -4  -1 -10 50.3549 7.27973  -2
  -4 -10  -1 50.3549 7.27973   1
  -4 -10  -1 3.33322 2.50780   2
  -4   1  10 68.5749 10.5639  -2
  -4 -10  -1 68.5749 10.5639   1
  -4 -10  -1 45.8891 7.06781   1
   4   1  10 50.2772 4.83929  -2
   4  10   1 50.2772 4.83929   1
   4  10   1 2.16514 2.05157   2
   4  10   1 43.3182 4.70754   1
  -5 -10  -1 12.0557 2.32330   2
  -5  -1 -10 186.180 9.78115  -2
  -5 -10  -1 186.180 9.78115   1
  -5 -10  -1 185.919 10.5239   1
   5  10   1 8.54309 2.07614   2
   5   1  10 182.481 9.08974  -2
   5  10   1 182.481 9.08974   1
   5  10   1 181.962 10.1596   1
  -6 -10  -1 7.17765 1.88961   2
  -6 -10  -1 24.0423 4.76130   1
  -6  -1 -10 24.5795 5.16866  -2
  -6 -10  -1 24.5795 5.16866   1
   6   1  10 24.9104 4.62654  -2
   6  10   1 24.9104 4.62654   1
   6  10   1 8.02995 1.72016   2
   6  10   1 19.9957 3.40130   1
  -7  -1 -10 142.920 10.9980  -2
  -7 -10  -1 142.920 10.9980   1
  -7 -10  -1 104.222 7.91284   1
  -7 -10  -1 12.6598 2.68235   2
   7   1  10 177.195 10.1074  -2
   7  10   1 177.195 10.1074   1
   7  10   1 31.9547 3.57208   2
   7  10   1 121.800 12.4916   1
   7  -2 -11 196.421 18.0357  -2
   7  10   1 196.421 18.0357   1
  -8 -10  -1 -0.9028 2.49310   2
  -8 -10  -1 6.38336 2.46901   1
  -8  -1 -10 -7.3978 7.46883  -2
  -8 -10  -1 -7.3978 7.46883   1
   8  -2 -11 4.81239 8.44310  -2
   8  10   1 4.81239 8.44310   1
   8  10   1 -0.2279 7.29946   1
   8   1   9 22.8241 15.5527  -2
   8   1  10 22.8241 15.5527  -2
   8  10   1 22.8241 15.5527   1
   8   1  10 -0.9764 6.68330  -2
   8  10   1 -0.9764 6.68330   1
   8  10   1 0.51940 2.02034   2
  -9 -10  -1 2.23839 2.26056   2
  -9   2  11 33.5883 5.33833  -2
  -9 -10  -1 33.5883 5.33833   1
  -9  -1 -10 37.8175 9.83911  -2
  -9 -10  -1 37.8175 9.83911   1
  -9 -10  -1 29.0945 12.7837   1
   9   1  10 47.1080 6.98098  -2
   9  10   1 47.1080 6.98098   1
   9  -2 -11 20.3694 6.89406  -2
   9  10   1 20.3694 6.89406   1
 -10  -1 -10 -12.515 26.4833  -2
 -10 -10  -1 -12.515 26.4833   1
 -10   2  11 7.83880 10.6089  -2
 -10 -10  -1 7.83880 10.6089   1
  10  -2 -11 10.3946 4.60889  -2
  10  10   1 10.3946 4.60889   1
 -11   2  11 101.863 7.44931  -2
 -11 -10  -1 101.863 7.44931   1
 -11  -1 -10 59.4188 31.4795  -2
 -11 -10  -1 59.4188 31.4795   1
  11  -2 -11 94.0418 7.32591  -2
  11  10   1 94.0418 7.32591   1
 -12   2  11 20.4853 5.20691  -2
 -12 -10  -1 20.4853 5.20691   1
 -12  -1  -9 12.3109 15.5181  -2
 -12 -10  -1 12.3109 15.5181   1
 -12  -1 -10 6.31448 33.3893  -2
 -12 -10  -1 6.31448 33.3893   1
  12  -2 -11 21.6453 4.96265  -2
  12  10   1 21.6453 4.96265   1
 -13   2  11 98.8054 7.91852  -2
 -13 -10  -1 98.8054 7.91852   1
 -13  -1  -9 116.864 22.5891  -2
 -13 -10  -1 116.864 22.5891   1
 -13 -10  -1 70.7512 24.7314   1
  13  -2 -11 100.318 8.72879  -2
  13  10   1 100.318 8.72879   1
  13  10   1 -5.6105 13.4997   2
 -14 -10  -1 3.18108 19.2815   2
 -14   2  11 7.11956 6.98167  -2
 -14 -10  -1 7.11956 6.98167   1
  14  -2 -11 8.13217 4.58055  -2
  14  10   1 8.13217 4.58055   1
  14  10   1 -1.6020 16.0363   2
 -15   2  11 84.8310 12.5516  -2
 -15 -10  -1 84.8310 12.5516   1
  15  10   1 -1.7943 19.2342   2
  15   1   9 118.841 21.7834  -2
  15  10   1 118.841 21.7834   1
 -16   2  11 4.82215 9.57174  -2
 -16 -10  -1 4.82215 9.57174   1
 -17   2  11 20.9033 11.4485  -2
 -17 -10  -1 20.9033 11.4485   1
 -17   0  12 12.2799 11.6066  -2
 -17  11   1 12.2799 11.6066   1
 -16   0  12 21.0055 10.6850  -2
 -16  11   1 21.0055 10.6850   1
 -15   0  12 -1.3296 8.71425  -2
 -15  11   1 -1.3296 8.71425   1
  14   0 -12 70.9456 7.92859  -2
  14 -11  -1 70.9456 7.92859   1
  14 -11  -1 0.24537 17.1620   2
  14   1  10 21.2028 17.2936  -2
  14 -11  -1 21.2028 17.2936   1
 -14   0  12 63.8115 8.51359  -2
 -14  11   1 63.8115 8.51359   1
 -14  11   1 -7.6989 19.8811   2
  13   0 -12 22.7990 7.92957  -2
  13 -11  -1 22.7990 7.92957   1
  13   1  10 -7.1222 16.0205  -2
  13 -11  -1 -7.1222 16.0205   1
 -13  11   1 -0.5702 15.8475   2
 -13  11   1 3.87832 20.1400   1
 -13   0  12 17.2300 6.43999  -2
 -13  11   1 17.2300 6.43999   1
  12   0 -12 171.484 11.4152  -2
  12 -11  -1 171.484 11.4152   1
  12   1  10 197.574 23.2898  -2
  12 -11  -1 197.574 23.2898   1
 -12   0  12 170.342 10.1745  -2
 -12  11   1 170.342 10.1745   1
 -12  11   1 144.720 33.0308   1
 -12  -1 -10 188.618 26.1855  -2
 -12  11   1 188.618 26.1855   1
 -12  11   1 2.51882 7.01907   2
  11 -11  -1 6.17011 4.70264   2
  11   0 -12 92.5022 8.28206  -2
  11 -11  -1 92.5022 8.28206   1
 -11   0  12 89.7966 7.06245  -2
 -11  11   1 89.7966 7.06245   1
 -11  -1 -11 62.2396 34.4814  -2
 -11  11   1 62.2396 34.4814   1
  10   0 -12 363.487 19.7704  -2
  10 -11  -1 363.487 19.7704   1
  10   1  11 407.057 26.1340  -2
  10 -11  -1 407.057 26.1340   1
  10   1  10 370.546 39.2810  -2
  10 -11  -1 370.546 39.2810   1
 -10  -1 -11 403.702 23.4983  -2
 -10  11   1 403.702 23.4983   1
 -10   0  12 410.895 17.9071  -2
 -10  11   1 410.895 17.9071   1
   9   1  11 11.1116 9.14179  -2
   9 -11  -1 11.1116 9.14179   1
   9   0 -12 -4.1198 21.2931  -2
   9 -11  -1 -4.1198 21.2931   1
  -9   0  12 -4.9607 7.94237  -2
  -9  11   1 -4.9607 7.94237   1
  -9  -1 -11 8.69604 8.93271  -2
  -9  11   1 8.69604 8.93271   1
   8   1  11 73.6447 8.01225  -2
   8 -11  -1 73.6447 8.01225   1
   8   0 -12 58.8085 6.72003  -2
   8 -11  -1 58.8085 6.72003   1
  -8  -1 -11 86.7473 10.2354  -2
  -8  11   1 86.7473 10.2354   1
  -8   0  12 75.1547 8.56751  -2
  -8  11   1 75.1547 8.56751   1
  -8  11   1 2.12748 7.76830   2
  -8  11   1 66.3892 17.5592   1
   7   0 -12 1.36469 5.77852  -2
   7 -11  -1 1.36469 5.77852   1
   7   1  11 9.60442 5.84679  -2
   7 -11  -1 9.60442 5.84679   1
   7 -11  -1 9.47604 10.1453   1
  -7  -1 -11 -1.3641 6.73046  -2
  -7  11   1 -1.3641 6.73046   1
  -7  11   1 11.3042 2.47009   1
  -7   0  11 58.8297 8.57535  -2
  -7  11   1 58.8297 8.57535   1
  -7  11   1 -0.8304 5.08338   2
   6 -11  -1 89.8141 7.17962   1
   6   1  11 86.0195 7.02753  -2
   6 -11  -1 86.0195 7.02753   1
   6 -11  -1 1.80625 1.60499   2
  -6  -1 -11 135.265 9.49887  -2
  -6  11   1 135.265 9.49887   1
  -6  11   1 6.40114 1.58733   2
  -6  11   1 133.157 5.67460   1
   5 -11  -1 130.458 7.71984   1
   5 -11  -1 7.74180 1.70907   2
   5   1  11 151.747 8.43641  -2
   5 -11  -1 151.747 8.43641   1
  -5  11   1 135.809 6.06804   1
  -5  11   1 10.0017 1.74957   2
  -5  -1 -11 166.678 12.3288  -2
  -5  11   1 166.678 12.3288   1
   4 -11  -1 35.6054 3.11664   2
   4 -11  -1 466.724 19.3911   1
   4   1  11 501.600 22.3094  -2
   4 -11  -1 501.600 22.3094   1
  -4  11   1 398.288 17.5018   1
  -4  -1 -11 406.439 27.3465  -2
  -4  11   1 406.439 27.3465   1
  -4  11   1 29.1304 3.03721   2
   3   1  11 372.762 15.4107  -2
   3 -11  -1 372.762 15.4107   1
   3 -11  -1 340.090 19.5124   1
   3 -11  -1 26.5060 4.39399   2
  -3  11   1 329.303 16.4286   1
  -3  11   1 22.7416 2.80908   2
  -3   1  11 341.557 21.8150  -2
  -3  11   1 341.557 21.8150   1
  -3  -1 -11 322.444 17.9661  -2
  -3  11   1 322.444 17.9661   1
   2   1  11 925.021 32.0945  -2
   2 -11  -1 925.021 32.0945   1
   2  -1 -11 855.300 43.6105  -2
   2 -11  -1 855.300 43.6105   1
  -2  -1 -11 942.501 42.1473  -2
  -2  11   1 942.501 42.1473   1
  -2   1  11 846.012 43.0080  -2
  -2  11   1 846.012 43.0080   1
  -2  11   1 754.018 65.4560   1
   1   1  11 664.954 23.7952  -2
   1 -11  -1 664.954 23.7952   1
   1  -1 -11 703.112 36.2500  -2
   1 -11  -1 703.112 36.2500   1
  -1   1  11 674.379 26.7660  -2
  -1  11   1 674.379 26.7660   1
  -1  -1 -11 683.705 31.7678  -2
  -1  11   1 683.705 31.7678   1
   0   1  11 898.164 32.5830  -2
   0 -11  -1 898.164 32.5830   1
   0  -1 -11 1020.88 61.9379  -2
   0 -11  -1 1020.88 61.9379   1
   0   1  11 966.879 32.3802  -2
   0  11   1 966.879 32.3802   1
   0  -1 -11 966.173 41.0026  -2
   0  11   1 966.173 41.0026   1
  -1   1  11 154.634 8.44902  -2
  -1 -11  -1 154.634 8.44902   1
  -1  -1 -11 181.697 14.4910  -2
  -1 -11  -1 181.697 14.4910   1
   1  -1 -11 159.284 9.79241  -2
   1  11   1 159.284 9.79241   1
   1   1  11 190.551 8.96056  -2
   1  11   1 190.551 8.96056   1
  -2   1  11 19.4558 5.58799  -2
  -2 -11  -1 19.4558 5.58799   1
  -2  -1 -11 102.594 10.9744  -2
  -2 -11  -1 102.594 10.9744   1
   2  -1 -11 17.2615 4.29793  -2
   2  11   1 17.2615 4.29793   1
   2   1  11 113.069 6.08945  -2
   2  11   1 113.069 6.08945   1
  -3 -11  -1 7.93746 7.90461   1
  -3  -1 -11 17.5767 8.40380  -2
  -3 -11  -1 17.5767 8.40380   1
   3   1  11 28.6225 3.75807  -2
   3  11   1 28.6225 3.75807   1
   3  -1 -11 3.04604 5.17947  -2
   3  11   1 3.04604 5.17947   1
   3  11   1 2.88140 4.20742   1
  -4 -11  -1 647.015 28.2780   1
  -4  -1 -11 640.219 27.7972  -2
  -4 -11  -1 640.219 27.7972   1
  -4 -11  -1 50.4071 3.70153   2
   4  11   1 50.3860 3.99098   2
   4   1  11 609.268 28.9441  -2
   4  11   1 609.268 28.9441   1
   4  11   1 622.620 27.9023   1
  -5 -11  -1 -0.0439 1.53841   2
  -5  -1 -11 10.1043 4.89508  -2
  -5 -11  -1 10.1043 4.89508   1
  -5 -11  -1 13.9519 3.13155   1
   5  11   1 15.8282 3.16719   1
   5   1  11 10.6517 4.19840  -2
   5  11   1 10.6517 4.19840   1
  -6  -1 -11 581.990 23.5292  -2
  -6 -11  -1 581.990 23.5292   1
  -6 -11  -1 48.1095 3.62894   2
  -6 -11  -1 572.187 25.9186   1
   6  11   1 558.394 25.5554   1
   6   1  11 597.396 24.7608  -2
   6  11   1 597.396 24.7608   1
   6  11   1 47.0826 3.84611   2
  -7 -11  -1 1.05876 2.55660   2
  -7 -11  -1 29.8693 5.50222   1
  -7  -1 -11 30.8414 6.11797  -2
  -7 -11  -1 30.8414 6.11797   1
   7   1  11 38.7595 6.25174  -2
   7  11   1 38.7595 6.25174   1
   7  -2 -12 48.1266 9.65895  -2
   7  11   1 48.1266 9.65895   1
   7  11   1 10.6004 2.12521   2
   7  11   1 30.5342 7.02246   1
  -8 -11  -1 12.4276 3.61921   2
  -8   2  12 143.825 18.2234  -2
  -8 -11  -1 143.825 18.2234   1
  -8  -1 -11 122.474 10.9008  -2
  -8 -11  -1 122.474 10.9008   1
  -8 -11  -1 97.3939 10.6641   1
   8   1  11 145.449 9.63942  -2
   8  11   1 145.449 9.63942   1
   8  11   1 21.5935 4.35190   2
   8  11   1 44.8113 15.9842   1
   8  -2 -12 171.318 12.1342  -2
   8  11   1 171.318 12.1342   1
  -9  -1 -11 3.32225 8.96681  -2
  -9 -11  -1 3.32225 8.96681   1
  -9 -11  -1 11.9488 3.62509   1
   9  -2 -12 8.12959 18.1256  -2
   9  11   1 8.12959 18.1256   1
 -10   2  12 12.8908 12.8440  -2
 -10 -11  -1 12.8908 12.8440   1
 -10  -1 -11 46.3826 19.0084  -2
 -10 -11  -1 46.3826 19.0084   1
  10   1  11 41.4910 9.98710  -2
  10  11   1 41.4910 9.98710   1
  10  -2 -12 27.4367 6.78098  -2
  10  11   1 27.4367 6.78098   1
 -11   2  12 16.2764 12.9761  -2
 -11 -11  -1 16.2764 12.9761   1
 -11  -1 -11 14.4544 30.9052  -2
 -11 -11  -1 14.4544 30.9052   1
  11  -2 -12 24.8242 6.95578  -2
  11  11   1 24.8242 6.95578   1
 -12  -1 -10 114.466 22.5456  -2
 -12 -11  -1 114.466 22.5456   1
 -12   2  12 105.770 10.2923  -2
 -12 -11  -1 105.770 10.2923   1
  12  -2 -12 112.753 9.65434  -2
  12  11   1 112.753 9.65434   1
 -13   2  12 34.8902 7.15458  -2
 -13 -11  -1 34.8902 7.15458   1
  13  -2 -12 31.9802 4.95656  -2
  13  11   1 31.9802 4.95656   1
 -14   2  12 32.7956 7.19984  -2
 -14 -11  -1 32.7956 7.19984   1
 -14  -1 -10 61.9708 18.8916  -2
 -14 -11  -1 61.9708 18.8916   1
  14   1  10 23.9884 17.3511  -2
  14  11   1 23.9884 17.3511   1
  14  11   1 15.7239 19.4609   2
  14  -2 -12 34.4277 7.11091  -2
  14  11   1 34.4277 7.11091   1
 -15   2  12 3.68733 7.91975  -2
 -15 -11  -1 3.68733 7.91975   1
  15   1  10 1.37913 16.7120  -2
  15  11   1 1.37913 16.7120   1
 -16   2  12 31.6886 10.1965  -2
 -16 -11  -1 31.6886 10.1965   1
  19   2  10 3.76171 16.4456  -2
  19  11   1 3.76171 16.4456   1
 -15   0  13 23.8832 8.85626  -2
 -15  12   1 23.8832 8.85626   1
  14 -12  -1 3.07557 18.6691   2
 -14   0  13 -1.0211 6.35026  -2
 -14  12   1 -1.0211 6.35026   1
  13   0 -13 66.7188 8.59053  -2
  13 -12  -1 66.7188 8.59053   1
  13 -12  -1 0.38878 16.5522   2
 -13   0  13 75.1370 5.90778  -2
 -13  12   1 75.1370 5.90778   1
 -12  -1 -11 20.3985 14.6869  -2
 -12  12   1 20.3985 14.6869   1
 -12   0  13 0.54328 5.60343  -2
 -12  12   1 0.54328 5.60343   1
  11   0 -13 238.867 20.6173  -2
  11 -12  -1 238.867 20.6173   1
 -11   0  13 212.580 12.3074  -2
 -11  12   1 212.580 12.3074   1
 -11  -1 -12 202.577 41.6220  -2
 -11  12   1 202.577 41.6220   1
  10   1  12 8.14734 14.0476  -2
  10 -12  -1 8.14734 14.0476   1
  10   0 -13 -5.6591 22.1303  -2
  10 -12  -1 -5.6591 22.1303   1
  10   1  11 10.4030 14.1604  -2
  10 -12  -1 10.4030 14.1604   1
 -10   0  13 -4.8242 10.1594  -2
 -10  12   1 -4.8242 10.1594   1
 -10  -1 -12 -2.3486 26.1028  -2
 -10  12   1 -2.3486 26.1028   1
   9   0 -13 72.7562 11.3172  -2
   9 -12  -1 72.7562 11.3172   1
   9   1  12 70.8467 11.3287  -2
   9 -12  -1 70.8467 11.3287   1
  -9   0  13 94.4367 12.7132  -2
  -9  12   1 94.4367 12.7132   1
  -9  -1 -12 106.958 11.5449  -2
  -9  12   1 106.958 11.5449   1
   8   1  12 43.1481 7.57777  -2
   8 -12  -1 43.1481 7.57777   1
   8   0 -13 24.4343 9.48360  -2
   8 -12  -1 24.4343 9.48360   1
  -8  -1 -12 48.0354 10.0611  -2
  -8  12   1 48.0354 10.0611   1
  -8   0  13 26.8129 9.48979  -2
  -8  12   1 26.8129 9.48979   1
   7   1  12 381.697 17.9426  -2
   7 -12  -1 381.697 17.9426   1
   7 -12  -1 22.2042 3.35006   2
   7   0 -13 389.383 23.7832  -2
   7 -12  -1 389.383 23.7832   1
  -7  12   1 285.093 18.9238   1
  -7  12   1 15.4923 3.52904   2
  -7  -1 -12 294.681 18.7803  -2
  -7  12   1 294.681 18.7803   1
  -7   0  13 298.864 30.6225  -2
  -7  12   1 298.864 30.6225   1
  -7   0  12 257.451 27.3795  -2
  -7  12   1 257.451 27.3795   1
   6 -12  -1 9.64862 2.56674   1
   6   1  12 1.97691 4.96553  -2
   6 -12  -1 1.97691 4.96553   1
  -6  -1 -12 9.22736 6.40895  -2
  -6  12   1 9.22736 6.40895   1
  -6  12   1 -1.8855 6.31781   2
  -6  12   1 5.84385 2.91296   1
   5 -12  -1 417.903 19.1970   1
   5   1  12 385.949 17.0337  -2
   5 -12  -1 385.949 17.0337   1
   5 -12  -1 26.1917 3.23515   2
  -5  12   1 420.848 19.8220   1
  -5  12   1 25.1035 3.06256   2
  -5  -1 -12 389.057 37.5783  -2
  -5  12   1 389.057 37.5783   1
   4 -12  -1 15.6355 4.47087   1
   4   1  12 13.7155 4.98062  -2
   4 -12  -1 13.7155 4.98062   1
   4 -12  -1 -0.9589 8.28990   2
  -4  12   1 18.1325 2.07372   1
  -4  12   1 -1.7334 2.55275   2
  -4  -1 -12 17.1218 7.30110  -2
  -4  12   1 17.1218 7.30110   1
   3   1  12 313.356 13.2421  -2
   3 -12  -1 313.356 13.2421   1
   3 -12  -1 18.8567 3.73937   2
   3 -12  -1 256.416 15.3118   1
  -3  12   1 16.1802 2.85155   2
  -3  12   1 210.023 9.05790   1
  -3  -1 -12 258.975 16.3966  -2
  -3  12   1 258.975 16.3966   1
   2  -1 -12 125.458 12.5220  -2
   2 -12  -1 125.458 12.5220   1
   2   1  12 122.421 6.55957  -2
   2 -12  -1 122.421 6.55957   1
  -2  -1 -12 117.194 9.72355  -2
  -2  12   1 117.194 9.72355   1
  -2   1  12 136.256 10.5547  -2
  -2  12   1 136.256 10.5547   1
  -2  12   1 84.5325 8.04300   1
   1   1  12 1130.80 39.7182  -2
   1 -12  -1 1130.80 39.7182   1
   1  -1 -12 1143.18 57.2730  -2
   1 -12  -1 1143.18 57.2730   1
  -1   1  12 1142.38 43.2063  -2
  -1  12   1 1142.38 43.2063   1
  -1  -1 -12 1223.83 52.2167  -2
  -1  12   1 1223.83 52.2167   1
   0   1  12 194.775 8.87640  -2
   0 -12  -1 194.775 8.87640   1
   0  -1 -12 189.696 22.2255  -2
   0 -12  -1 189.696 22.2255   1
   0   1  12 205.927 8.73160  -2
   0  12   1 205.927 8.73160   1
   0  -1 -12 195.951 16.0395  -2
   0  12   1 195.951 16.0395   1
  -1   1  12 330.627 14.0345  -2
  -1 -12  -1 330.627 14.0345   1
  -1  -1 -12 413.863 34.9903  -2
  -1 -12  -1 413.863 34.9903   1
   1  -1 -12 414.019 18.5304  -2
   1  12   1 414.019 18.5304   1
   1   1  12 440.955 18.5565  -2
   1  12   1 440.955 18.5565   1
  -2   1  12 123.619 9.28377  -2
  -2 -12  -1 123.619 9.28377   1
  -2  -1 -12 110.943 12.3465  -2
  -2 -12  -1 110.943 12.3465   1
   2  -1 -12 119.963 8.69868  -2
   2  12   1 119.963 8.69868   1
   2   1  12 128.102 6.97076  -2
   2  12   1 128.102 6.97076   1
  -3   1  12 272.874 17.9022  -2
  -3 -12  -1 272.874 17.9022   1
  -3 -12  -1 243.016 23.7408   1
  -3  -1 -12 295.339 19.7374  -2
  -3 -12  -1 295.339 19.7374   1
  -3 -12  -1 19.4245 9.25959   2
   3   1  12 251.322 13.6206  -2
   3  12   1 251.322 13.6206   1
   3  12   1 199.440 11.3067   1
  -4 -12  -1 62.2632 6.54059   1
  -4 -12  -1 11.5104 2.75923   2
  -4  -1 -12 75.3028 9.46024  -2
  -4 -12  -1 75.3028 9.46024   1
   4  12   1 6.93388 1.80496   2
   4  12   1 67.3044 5.76056   1
   4   1  12 77.0629 5.67266  -2
   4  12   1 77.0629 5.67266   1
  -5 -12  -1 48.5079 5.28402   2
  -5 -12  -1 644.474 28.4513   1
  -5  -1 -12 616.732 28.0272  -2
  -5 -12  -1 616.732 28.0272   1
   5  12   1 49.5334 4.20276   2
   5   1  12 615.962 25.7067  -2
   5  12   1 615.962 25.7067   1
   5  12   1 610.677 27.9711   1
  -6  -1 -12 21.5329 5.97919  -2
  -6 -12  -1 21.5329 5.97919   1
  -6 -12  -1 16.2791 3.89636   1
  -6 -12  -1 0.76320 2.39398   2
   6  12   1 20.8537 4.49194   1
   6   1  12 24.6773 5.18884  -2
   6  12   1 24.6773 5.18884   1
   6  12   1 5.10800 2.16430   2
  -7 -12  -1 46.2440 5.20284   2
  -7 -12  -1 509.174 24.2607   1
  -7  -1 -12 477.688 21.0950  -2
  -7 -12  -1 477.688 21.0950   1
   7  12   1 50.1460 4.61580   2
   7   1  12 540.849 24.7109  -2
   7  12   1 540.849 24.7109   1
   7  -2 -13 598.826 34.4965  -2
   7  12   1 598.826 34.4965   1
   7  12   1 518.424 41.5192   1
  -8   2  13 31.2376 8.15532  -2
  -8 -12  -1 31.2376 8.15532   1
  -8  -1 -12 13.1575 6.65288  -2
  -8 -12  -1 13.1575 6.65288   1
  -8 -12  -1 5.06635 6.49489   2
   8   1  12 21.1677 6.79916  -2
   8  12   1 21.1677 6.79916   1
   8  -2 -13 30.7300 6.97960  -2
   8  12   1 30.7300 6.97960   1
  -9  -1 -12 97.3455 28.5693  -2
  -9 -12  -1 97.3455 28.5693   1
  -9   2  13 87.3551 9.76249  -2
  -9 -12  -1 87.3551 9.76249   1
   9   1  12 93.3615 8.96261  -2
   9  12   1 93.3615 8.96261   1
   9  -2 -13 89.6053 8.53176  -2
   9  12   1 89.6053 8.53176   1
 -10   2  13 -5.0210 25.2881  -2
 -10 -12  -1 -5.0210 25.2881   1
 -10  -1 -12 -1.8163 28.4841  -2
 -10 -12  -1 -1.8163 28.4841   1
  10  12   1 3.66513 6.29048   2
 -11   2  13 22.4113 4.01275  -2
 -11 -12  -1 22.4113 4.01275   1
  11  -2 -13 25.9695 6.93927  -2
  11  12   1 25.9695 6.93927   1
 -12  -1 -11 -4.1394 16.2765  -2
 -12 -12  -1 -4.1394 16.2765   1
 -13   2  13 4.39176 13.0565  -2
 -13 -12  -1 4.39176 13.0565   1
  13  -2 -13 14.9135 5.75402  -2
  13  12   1 14.9135 5.75402   1
 -14  -1 -11 18.2392 15.8377  -2
 -14 -12  -1 18.2392 15.8377   1
 -14   2  13 0.69198 5.99680  -2
 -14 -12  -1 0.69198 5.99680   1
 -15   2  13 39.5783 8.19383  -2
 -15 -12  -1 39.5783 8.19383   1
  19   2  11 31.2781 19.3134  -2
  19  12   1 31.2781 19.3134   1
  16   1  12 6.27367 18.7439  -2
  16 -13  -1 6.27367 18.7439   1
 -14   0  14 30.7359 7.52219  -2
 -14  13   1 30.7359 7.52219   1
 -14  -1 -12 16.4757 16.3623  -2
 -14  13   1 16.4757 16.3623   1
  13   0 -14 16.7987 6.37095  -2
  13 -13  -1 16.7987 6.37095   1
 -13   0  14 21.7303 4.57875  -2
 -13  13   1 21.7303 4.57875   1
  12   0 -14 115.363 11.6070  -2
  12 -13  -1 115.363 11.6070   1
 -12   0  14 109.265 16.6942  -2
 -12  13   1 109.265 16.6942   1
  11   0 -14 16.7704 6.70885  -2
  11 -13  -1 16.7704 6.70885   1
 -11   0  14 0.90731 11.7314  -2
 -11  13   1 0.90731 11.7314   1
  10   0 -14 167.484 11.5398  -2
  10 -13  -1 167.484 11.5398   1
  10   1  13 106.599 17.8487  -2
  10 -13  -1 106.599 17.8487   1
 -10  -1 -13 111.426 36.0329  -2
 -10  13   1 111.426 36.0329   1
 -10   0  14 174.510 19.3237  -2
 -10  13   1 174.510 19.3237   1
 -10  13   1 153.737 14.1892   1
   9   0 -14 62.0843 6.65413  -2
   9 -13  -1 62.0843 6.65413   1
   9   1  13 53.9406 9.81781  -2
   9 -13  -1 53.9406 9.81781   1
  -9  -1 -13 44.2091 28.5313  -2
  -9  13   1 44.2091 28.5313   1
  -9   0  14 75.5911 8.80179  -2
  -9  13   1 75.5911 8.80179   1
   8   1  13 56.6188 7.97587  -2
   8 -13  -1 56.6188 7.97587   1
   8   0 -14 66.1882 6.42130  -2
   8 -13  -1 66.1882 6.42130   1
  -8   0  14 60.7102 8.37776  -2
  -8  13   1 60.7102 8.37776   1
  -8  -1 -13 53.6820 25.5444  -2
  -8  13   1 53.6820 25.5444   1
   7   1  13 110.039 9.48139  -2
   7 -13  -1 110.039 9.48139   1
   7   0 -14 88.1588 6.38603  -2
   7 -13  -1 88.1588 6.38603   1
   7 -13  -1 1.65765 2.80148   2
  -7  13   1 106.071 20.3010   1
  -7  -1 -13 129.483 10.8457  -2
  -7  13   1 129.483 10.8457   1
  -7  13   1 2.76483 3.59758   2
  -7   0  14 88.2264 9.14781  -2
  -7  13   1 88.2264 9.14781   1
   6   1  13 384.231 17.2085  -2
   6 -13  -1 384.231 17.2085   1
   6 -13  -1 15.2369 3.71884   2
   6 -13  -1 373.535 31.6951   1
   6   0 -14 377.051 33.9312  -2
   6 -13  -1 377.051 33.9312   1
  -6  13   1 17.7112 3.26738   2
  -6  -1 -13 376.733 20.3881  -2
  -6  13   1 376.733 20.3881   1
  -6  13   1 363.495 22.5712   1
  -6   0  14 371.478 32.2568  -2
  -6  13   1 371.478 32.2568   1
   5 -13  -1 8.81835 4.27884   1
  -5  13   1 7.06519 3.14160   1
  -5  13   1 -1.3503 2.69734   2
  -5  -1 -13 -1.8969 14.6534  -2
  -5  13   1 -1.8969 14.6534   1
   4 -13  -1 80.9534 9.36368   1
   4   1  13 134.837 7.62185  -2
   4 -13  -1 134.837 7.62185   1
   4 -13  -1 13.3988 3.21345   2
  -4  13   1 10.3993 2.31955   2
  -4  -1 -13 97.7009 10.7912  -2
  -4  13   1 97.7009 10.7912   1
  -4  13   1 59.3843 6.50390   1
   3 -13  -1 28.9553 7.11818   1
   3 -13  -1 1.31835 2.89915   2
   3   1  13 41.9341 5.84097  -2
   3 -13  -1 41.9341 5.84097   1
  -3  13   1 26.7265 2.53718   1
  -3  13   1 12.0802 2.15403   2
  -3  -1 -13 26.5134 7.72471  -2
  -3  13   1 26.5134 7.72471   1
   2 -13  -1 742.297 36.9517   1
   2   1  13 766.495 31.6537  -2
   2 -13  -1 766.495 31.6537   1
   2 -13  -1 77.3095 8.91079   2
  -2  13   1 673.214 30.7991   1
  -2  -1 -13 778.039 36.4968  -2
  -2  13   1 778.039 36.4968   1
  -2   1  13 804.505 66.1436  -2
  -2  13   1 804.505 66.1436   1
  -2  13   1 65.2960 14.5395   2
   1   1  13 103.424 6.31458  -2
   1 -13  -1 103.424 6.31458   1
   1  -1 -13 87.4781 18.5575  -2
   1 -13  -1 87.4781 18.5575   1
  -1   1  13 85.9224 6.42064  -2
  -1  13   1 85.9224 6.42064   1
  -1  -1 -13 99.6543 12.8184  -2
  -1  13   1 99.6543 12.8184   1
   0   1  13 520.485 20.2400  -2
   0 -13  -1 520.485 20.2400   1
   0  -1 -13 558.061 42.2690  -2
   0 -13  -1 558.061 42.2690   1
   0  -1 -13 591.872 33.0485  -2
   0  13   1 591.872 33.0485   1
   0   1  13 569.819 20.1581  -2
   0  13   1 569.819 20.1581   1
   0  13   1 589.622 52.0589   1
  -1 -13  -1 2.06536 5.99044   1
  -1   1  13 5.17969 3.86502  -2
  -1 -13  -1 5.17969 3.86502   1
  -1  -1 -13 16.3323 15.3664  -2
  -1 -13  -1 16.3323 15.3664   1
   1  -1 -13 -2.2223 17.0751  -2
   1  13   1 -2.2223 17.0751   1
   1   1  13 14.5433 3.83445  -2
   1  13   1 14.5433 3.83445   1
  -2   1  13 -3.4351 6.57344  -2
  -2 -13  -1 -3.4351 6.57344   1
  -2 -13  -1 6.48869 9.17479   1
  -2  -1 -13 16.1994 8.46499  -2
  -2 -13  -1 16.1994 8.46499   1
   2  -1 -13 8.09191 4.94100  -2
   2  13   1 8.09191 4.94100   1
   2   1  13 25.9507 4.30176  -2
   2  13   1 25.9507 4.30176   1
  -3  -1 -13 23.7001 10.0360  -2
  -3 -13  -1 23.7001 10.0360   1
  -3 -13  -1 22.2911 4.32819   1
  -3   1  13 -2.0062 11.2492  -2
  -3 -13  -1 -2.0062 11.2492   1
  -3 -13  -1 -1.9382 7.84197   2
   3  13   1 24.8900 3.52067   1
   3  13   1 -0.1244 8.76713   2
   3   1  13 37.0131 5.37138  -2
   3  13   1 37.0131 5.37138   1
  -4 -13  -1 203.651 9.70654   1
  -4 -13  -1 26.3754 3.70903   2
  -4  -1 -13 252.634 15.2053  -2
  -4 -13  -1 252.634 15.2053   1
   4   1  13 214.249 10.9529  -2
   4  13   1 214.249 10.9529   1
   4  13   1 14.1002 2.76674   2
   4  13   1 171.592 10.7045   1
  -5 -13  -1 109.846 8.55365   1
  -5  -1 -13 120.937 11.2182  -2
  -5 -13  -1 120.937 11.2182   1
  -5 -13  -1 5.42833 2.67903   2
   5   1  13 116.577 7.64056  -2
   5  13   1 116.577 7.64056   1
   5  13   1 4.33568 1.99772   2
   5  13   1 98.6425 7.61486   1
  -6 -13  -1 508.176 24.2025   1
  -6  -1 -13 520.388 26.0839  -2
  -6 -13  -1 520.388 26.0839   1
  -6 -13  -1 36.0468 5.12488   2
   6   1  13 550.568 23.0189  -2
   6  13   1 550.568 23.0189   1
   6  13   1 38.8036 4.26656   2
   6  13   1 506.475 29.4874   1
   6  -2 -14 544.231 43.2279  -2
   6  13   1 544.231 43.2279   1
  -7 -13  -1 10.9097 4.79671   2
  -7  -1 -13 165.349 10.9499  -2
  -7 -13  -1 165.349 10.9499   1
  -7 -13  -1 156.593 14.0895   1
  -7   2  14 164.604 19.6491  -2
  -7 -13  -1 164.604 19.6491   1
   7  13   1 166.390 14.1992   1
   7  13   1 10.8740 2.64459   2
   7   1  13 173.130 10.9446  -2
   7  13   1 173.130 10.9446   1
   7  -2 -14 168.175 16.2059  -2
   7  13   1 168.175 16.2059   1
  -8   2  14 200.834 13.8110  -2
  -8 -13  -1 200.834 13.8110   1
  -8  -1 -13 168.367 14.9505  -2
  -8 -13  -1 168.367 14.9505   1
   8  -2 -14 204.141 12.9550  -2
   8  13   1 204.141 12.9550   1
   8   1  13 201.904 12.1337  -2
   8  13   1 201.904 12.1337   1
  -9  -1 -13 -0.2792 25.8390  -2
  -9 -13  -1 -0.2792 25.8390   1
  -9   2  14 18.6988 26.4960  -2
  -9 -13  -1 18.6988 26.4960   1
   9  -2 -14 10.0835 7.60272  -2
   9  13   1 10.0835 7.60272   1
 -10   2  14 3.92258 12.1905  -2
 -10 -13  -1 3.92258 12.1905   1
  10  -2 -14 19.2013 6.55553  -2
  10  13   1 19.2013 6.55553   1
  11  -2 -14 6.61443 8.19177  -2
  11  13   1 6.61443 8.19177   1
 -12   2  14 13.1356 7.59396  -2
 -12 -13  -1 13.1356 7.59396   1
  12  -2 -14 16.1403 5.84318  -2
  12  13   1 16.1403 5.84318   1
 -13  -1 -12 3.74938 16.6235  -2
 -13 -13  -1 3.74938 16.6235   1
  13  -2 -14 1.20193 6.95230  -2
  13  13   1 1.20193 6.95230   1
 -14  -1 -12 26.3232 18.6477  -2
 -14 -13  -1 26.3232 18.6477   1
 -14   2  14 29.5577 6.03789  -2
 -14 -13  -1 29.5577 6.03789   1
  14  -2 -14 17.5315 7.74414  -2
  14  13   1 17.5315 7.74414   1
  15   1  12 -6.4182 17.1689  -2
  15  13   1 -6.4182 17.1689   1
  16   1  12 34.4318 20.4262  -2
  16  13   1 34.4318 20.4262   1
  16   1  13 -2.7895 18.4441  -2
  16 -14  -1 -2.7895 18.4441   1
  15   1  13 5.13504 18.3081  -2
  15 -14  -1 5.13504 18.3081   1
 -14  -1 -13 40.2725 18.2433  -2
 -14  14   1 40.2725 18.2433   1
 -13  -1 -13 65.9031 20.6828  -2
 -13  14   1 65.9031 20.6828   1
  12   0 -15 45.1001 7.03233  -2
  12 -14  -1 45.1001 7.03233   1
 -12  14   1 5.12426 1.02196   1
 -12   0  15 44.6032 13.5362  -2
 -12  14   1 44.6032 13.5362   1
  11   0 -15 151.669 13.5734  -2
  11 -14  -1 151.669 13.5734   1
 -11   0  15 151.013 12.2248  -2
 -11  14   1 151.013 12.2248   1
  10   1  14 45.1150 15.2936  -2
  10 -14  -1 45.1150 15.2936   1
  10   0 -15 48.1398 7.02495  -2
  10 -14  -1 48.1398 7.02495   1
 -10   0  15 53.3501 9.17823  -2
 -10  14   1 53.3501 9.17823   1
   9   0 -15 196.705 13.5577  -2
   9 -14  -1 196.705 13.5577   1
   9   1  14 151.454 19.7655  -2
   9 -14  -1 151.454 19.7655   1
  -9   0  15 229.152 15.3832  -2
  -9  14   1 229.152 15.3832   1
   8   0 -15 88.9911 13.2306  -2
   8 -14  -1 88.9911 13.2306   1
   8   1  14 88.8761 10.4086  -2
   8 -14  -1 88.8761 10.4086   1
  -8   0  15 105.676 9.65075  -2
  -8  14   1 105.676 9.65075   1
  -8  -1 -14 105.833 29.5678  -2
  -8  14   1 105.833 29.5678   1
   7   1  14 119.669 11.0410  -2
   7 -14  -1 119.669 11.0410   1
   7   0 -15 87.6813 13.0875  -2
   7 -14  -1 87.6813 13.0875   1
  -7   0  15 104.103 10.1469  -2
  -7  14   1 104.103 10.1469   1
  -7  -1 -14 92.5515 12.5927  -2
  -7  14   1 92.5515 12.5927   1
  -7  14   1 79.5504 10.6416   2
   6   1  14 77.5446 7.20882  -2
   6 -14  -1 77.5446 7.20882   1
   6   0 -15 52.4184 14.3162  -2
   6 -14  -1 52.4184 14.3162   1
   6 -14  -1 1.33074 1.83515   2
   6 -14  -1 80.7578 18.4723   1
  -6  -1 -14 71.6852 11.0117  -2
  -6  14   1 71.6852 11.0117   1
  -6  14   1 5.35701 2.33537   2
  -6   0  15 60.8960 12.7852  -2
  -6  14   1 60.8960 12.7852   1
  -6  14   1 88.1082 10.1144   1
   5 -14  -1 0.30531 1.95948   2
   5   1  14 82.7652 6.80854  -2
   5 -14  -1 82.7652 6.80854   1
   5 -14  -1 51.7119 9.39257   1
  -5  14   1 -0.3113 1.94834   2
  -5  -1 -14 88.7890 10.8737  -2
  -5  14   1 88.7890 10.8737   1
  -5  14   1 73.6582 6.94920   1
   4 -14  -1 21.2605 4.92653   1
   4 -14  -1 1.14621 1.88248   2
   4   1  14 9.26298 11.5318  -2
   4 -14  -1 9.26298 11.5318   1
  -4  14   1 4.94635 2.15885   2
  -4  14   1 19.0775 3.27166   1
  -4  -1 -14 -0.9791 11.6257  -2
  -4  14   1 -0.9791 11.6257   1
   3   1  14 463.875 21.6929  -2
   3 -14  -1 463.875 21.6929   1
   3 -14  -1 37.2065 4.67805   2
   3 -14  -1 421.311 22.4870   1
  -3  14   1 31.2437 3.95286   2
  -3  14   1 346.312 12.6460   1
  -3  -1 -14 396.962 29.0088  -2
  -3  14   1 396.962 29.0088   1
   2   1  14 205.253 10.8768  -2
   2 -14  -1 205.253 10.8768   1
   2 -14  -1 181.165 20.7567   1
   2 -14  -1 9.23840 9.30778   2
   2   0 -14 310.748 29.4998  -2
   2 -14  -1 310.748 29.4998   1
  -2  14   1 7.90288 3.86598   2
  -2  14   1 168.860 10.3435   1
  -2  -1 -14 244.923 19.1625  -2
  -2  14   1 244.923 19.1625   1
   1   1  14 601.140 22.5792  -2
   1 -14  -1 601.140 22.5792   1
   1  -1 -14 633.793 47.2063  -2
   1 -14  -1 633.793 47.2063   1
  -1   1  14 634.934 34.6922  -2
  -1  14   1 634.934 34.6922   1
  -1  -1 -14 662.856 36.6390  -2
  -1  14   1 662.856 36.6390   1
  -1  14   1 565.210 44.9187   1
   0  -1 -14 17.6897 17.8081  -2
   0 -14  -1 17.6897 17.8081   1
   0   1  14 14.7912 4.38837  -2
   0 -14  -1 14.7912 4.38837   1
   0  -1 -14 7.67949 19.7730  -2
   0  14   1 7.67949 19.7730   1
   0   1  14 9.13472 4.92069  -2
   0  14   1 9.13472 4.92069   1
  -1   1  14 203.201 9.40732  -2
  -1 -14  -1 203.201 9.40732   1
  -1  -1 -14 226.963 26.6167  -2
  -1 -14  -1 226.963 26.6167   1
   1  -1 -14 186.134 17.6569  -2
   1  14   1 186.134 17.6569   1
   1   1  14 195.731 10.0643  -2
   1  14   1 195.731 10.0643   1
  -2   1  14 -1.9363 11.8575  -2
  -2 -14  -1 -1.9363 11.8575   1
  -2  -1 -14 2.28730 18.6116  -2
  -2 -14  -1 2.28730 18.6116   1
  -2 -14  -1 5.52271 9.56973   1
   2   1  14 6.45246 6.31968  -2
   2  14   1 6.45246 6.31968   1
   2  -1 -14 -11.617 19.3331  -2
   2  14   1 -11.617 19.3331   1
  -3 -14  -1 280.161 13.0522   1
  -3 -14  -1 23.3055 4.55350   2
  -3  -1 -14 328.044 33.7580  -2
  -3 -14  -1 328.044 33.7580   1
   3  14   1 298.415 14.9988   1
   3   1  14 310.220 14.3018  -2
   3  14   1 310.220 14.3018   1
   3  14   1 23.5407 6.56530   2
  -4  -1 -14 20.0276 9.26958  -2
  -4 -14  -1 20.0276 9.26958   1
  -4 -14  -1 18.6673 3.84273   1
  -4 -14  -1 -1.6089 2.56052   2
  -4   2  14 17.3591 12.1658  -2
  -4 -14  -1 17.3591 12.1658   1
   4  -2 -14 14.7647 12.0802  -2
   4  14   1 14.7647 12.0802   1
   4  14   1 -0.0235 1.86377   2
   4   1  14 15.4665 4.57716  -2
   4  14   1 15.4665 4.57716   1
   4  14   1 17.4732 3.85325   1
  -5 -14  -1 71.5199 7.08709   1
  -5  -1 -14 106.511 11.4749  -2
  -5 -14  -1 106.511 11.4749   1
  -5 -14  -1 1.39619 2.83239   2
  -5   2  14 54.4855 14.9447  -2
  -5 -14  -1 54.4855 14.9447   1
   5  14   1 57.6383 6.38120   1
   5  14   1 -0.3602 2.92664   2
   5   1  14 103.873 7.03464  -2
   5  14   1 103.873 7.03464   1
  -6  -1 -14 164.272 13.7395  -2
  -6 -14  -1 164.272 13.7395   1
  -6 -14  -1 7.85080 3.13462   2
  -6 -14  -1 149.587 13.5204   1
  -6   2  14 172.486 20.5070  -2
  -6 -14  -1 172.486 20.5070   1
   6   1  14 166.437 9.51000  -2
   6  14   1 166.437 9.51000   1
   6  14   1 3.98708 2.56119   2
   6  14   1 140.937 22.6242   1
   6  -2 -14 168.348 20.6005  -2
   6  14   1 168.348 20.6005   1
  -7  -1 -14 216.870 16.1937  -2
  -7 -14  -1 216.870 16.1937   1
  -7   2  15 195.414 18.1663  -2
  -7 -14  -1 195.414 18.1663   1
  -7 -14  -1 15.7293 6.00755   2
   7   1  14 213.146 15.1250  -2
   7  14   1 213.146 15.1250   1
   7  14   1 15.8246 7.74592   2
   7  -2 -15 197.990 21.8620  -2
   7  14   1 197.990 21.8620   1
   7  14   1 189.560 26.0186   1
  -8   2  15 24.3637 7.75171  -2
  -8 -14  -1 24.3637 7.75171   1
  -8  -1 -14 19.9425 17.0745  -2
  -8 -14  -1 19.9425 17.0745   1
   8   1  14 30.8224 8.16782  -2
   8  14   1 30.8224 8.16782   1
   8  -2 -15 17.3813 12.3991  -2
   8  14   1 17.3813 12.3991   1
 -11   2  15 9.79564 10.8922  -2
 -11 -14  -1 9.79564 10.8922   1
  11  -2 -15 15.1748 10.4069  -2
  11  14   1 15.1748 10.4069   1
 -12   2  15 -0.8448 9.96628  -2
 -12 -14  -1 -0.8448 9.96628   1
  12  -2 -15 -0.4787 9.13989  -2
  12  14   1 -0.4787 9.13989   1
 -13  -1 -13 51.3224 20.8328  -2
 -13 -14  -1 51.3224 20.8328   1
  13  -2 -15 58.9077 10.7149  -2
  13  14   1 58.9077 10.7149   1
 -14  -1 -13 28.6931 17.1928  -2
 -14 -14  -1 28.6931 17.1928   1
  14  -2 -15 4.85689 7.85455  -2
  14  14   1 4.85689 7.85455   1
 -15  -1 -13 48.0885 20.4491  -2
 -15 -14  -1 48.0885 20.4491   1
  15   1  13 30.0439 18.5232  -2
  15  14   1 30.0439 18.5232   1
 -15  -1 -14 13.2109 14.5187  -2
 -15  15   1 13.2109 14.5187   1
 -14  -1 -14 47.2876 19.1158  -2
 -14  15   1 47.2876 19.1158   1
 -13  -1 -14 15.0679 16.3036  -2
 -13  15   1 15.0679 16.3036   1
  12   0 -16 36.7037 8.59085  -2
  12 -15  -1 36.7037 8.59085   1
 -11   0  16 9.35324 7.58345  -2
 -11  15   1 9.35324 7.58345   1
  10   1  15 235.807 25.5898  -2
  10 -15  -1 235.807 25.5898   1
 -10   0  16 234.292 16.5201  -2
 -10  15   1 234.292 16.5201   1
   9   1  15 27.7576 13.8451  -2
   9 -15  -1 27.7576 13.8451   1
  -9   0  16 30.1563 8.71899  -2
  -9  15   1 30.1563 8.71899   1
   8   1  15 133.844 12.3459  -2
   8 -15  -1 133.844 12.3459   1
   8   0 -16 137.159 18.4018  -2
   8 -15  -1 137.159 18.4018   1
  -8   0  16 151.881 12.8514  -2
  -8  15   1 151.881 12.8514   1
   7   1  15 131.712 11.9630  -2
   7 -15  -1 131.712 11.9630   1
   7   0 -16 123.196 17.5183  -2
   7 -15  -1 123.196 17.5183   1
  -7   0  16 117.882 10.6119  -2
  -7  15   1 117.882 10.6119   1
  -7  -1 -15 151.084 21.3003  -2
  -7  15   1 151.084 21.3003   1
   6   1  15 33.9122 7.00821  -2
   6 -15  -1 33.9122 7.00821   1
   6 -15  -1 49.6409 14.3139   1
   6 -15  -1 3.79448 3.85793   2
   6   0 -16 60.4802 15.2153  -2
   6 -15  -1 60.4802 15.2153   1
  -6  15   1 4.29432 3.31537   2
  -6   0  16 69.7898 9.11923  -2
  -6  15   1 69.7898 9.11923   1
  -6  -1 -15 50.9983 11.2913  -2
  -6  15   1 50.9983 11.2913   1
   5   1  15 12.0711 6.93982  -2
   5 -15  -1 12.0711 6.93982   1
   5 -15  -1 7.36124 10.2176   1
  -5  15   1 7.12747 2.73180   1
  -5  15   1 0.55221 2.45458   2
  -5  -1 -15 6.07704 9.27950  -2
  -5  15   1 6.07704 9.27950   1
   4 -15  -1 1.46430 1.87589   2
   4   1  15 118.568 7.98642  -2
   4 -15  -1 118.568 7.98642   1
   4 -15  -1 111.405 18.6185   1
   4   0 -15 62.8775 14.7612  -2
   4 -15  -1 62.8775 14.7612   1
  -4  15   1 130.926 7.66257   1
  -4  15   1 3.72294 2.06791   2
  -4  -1 -15 136.096 12.4777  -2
  -4  15   1 136.096 12.4777   1
   3 -15  -1 4.61205 9.11894   1
   3   1  15 13.2129 5.02365  -2
   3 -15  -1 13.2129 5.02365   1
   3   0 -15 12.3074 12.3884  -2
   3 -15  -1 12.3074 12.3884   1
   3 -15  -1 0.17072 9.56218   2
  -3  15   1 3.55505 1.96923   1
  -3  -1 -15 9.67634 22.4662  -2
  -3  15   1 9.67634 22.4662   1
  -3  15   1 -3.0033 3.14855   2
   2   1  15 493.205 21.3852  -2
   2 -15  -1 493.205 21.3852   1
   2 -15  -1 24.7958 5.12099   2
   2 -15  -1 445.211 33.6911   1
   2   0 -15 387.404 32.8795  -2
   2 -15  -1 387.404 32.8795   1
  -2  -1 -15 516.562 45.5163  -2
  -2  15   1 516.562 45.5163   1
  -2  15   1 386.001 23.0419   1
  -2  15   1 22.9618 4.43738   2
  -2   0  15 312.537 31.9137  -2
  -2  15   1 312.537 31.9137   1
  -2   1  15 442.120 39.9534  -2
  -2  15   1 442.120 39.9534   1
   1   1  15 30.4399 5.32142  -2
   1 -15  -1 30.4399 5.32142   1
   1 -15  -1 -0.6158 8.75730   2
   1  -1 -15 29.8599 20.5985  -2
   1 -15  -1 29.8599 20.5985   1
  -1  -1 -15 50.9315 23.3625  -2
  -1  15   1 50.9315 23.3625   1
  -1   1  15 43.7768 11.2905  -2
  -1  15   1 43.7768 11.2905   1
  -1  15   1 37.8293 8.36783   1
   0   1  15 148.507 7.79841  -2
   0 -15  -1 148.507 7.79841   1
   0  -1 -15 152.467 24.6392  -2
   0 -15  -1 152.467 24.6392   1
   0   1  15 101.459 11.6391  -2
   0  15   1 101.459 11.6391   1
   0  -1 -15 130.394 27.1278  -2
   0  15   1 130.394 27.1278   1
  -1   1  15 53.9381 8.70183  -2
  -1 -15  -1 53.9381 8.70183   1
  -1  -1 -15 41.4551 22.0230  -2
  -1 -15  -1 41.4551 22.0230   1
  -1 -15  -1 43.6445 9.44081   1
   1  -1 -15 38.7572 23.4085  -2
   1  15   1 38.7572 23.4085   1
   1   1  15 52.1232 6.00112  -2
   1  15   1 52.1232 6.00112   1
  -2 -15  -1 685.091 30.5530   1
  -2 -15  -1 49.3595 16.4809   2
  -2   1  15 789.834 62.9694  -2
  -2 -15  -1 789.834 62.9694   1
  -2  -1 -15 841.577 58.0108  -2
  -2 -15  -1 841.577 58.0108   1
   2   1  15 728.308 35.1078  -2
   2  15   1 728.308 35.1078   1
   2  -1 -15 698.997 56.7252  -2
   2  15   1 698.997 56.7252   1
   2  15   1 51.9777 17.4265   2
  -3 -15  -1 12.4081 4.33553   1
  -3  -1 -15 25.9243 21.7997  -2
  -3 -15  -1 25.9243 21.7997   1
  -3   2  15 53.0019 13.5180  -2
  -3 -15  -1 53.0019 13.5180   1
  -3 -15  -1 -0.7994 3.25734   2
   3  -2 -15 52.4695 13.4873  -2
   3  15   1 52.4695 13.4873   1
   3   1  15 40.2688 5.50529  -2
   3  15   1 40.2688 5.50529   1
   3  15   1 -0.3540 2.71397   2
   3  15   1 16.0488 12.0791   1
  -4 -15  -1 7.92624 2.96237   2
  -4   2  15 201.207 23.4284  -2
  -4 -15  -1 201.207 23.4284   1
  -4 -15  -1 196.685 12.2940   1
  -4  -1 -15 241.943 17.0339  -2
  -4 -15  -1 241.943 17.0339   1
   4  -2 -15 223.942 24.0511  -2
   4  15   1 223.942 24.0511   1
   4  15   1 10.4170 2.49521   2
   4   1  15 263.711 12.4623  -2
   4  15   1 263.711 12.4623   1
   4  15   1 224.358 14.1549   1
  -5  -1 -15 6.65944 9.57068  -2
  -5 -15  -1 6.65944 9.57068   1
  -5 -15  -1 -0.2753 4.54365   1
   5  15   1 -4.4143 11.9627   2
   5  15   1 -1.4082 2.84335   1
   5   1  15 8.64863 5.17488  -2
   5  15   1 8.64863 5.17488   1
  -6 -15  -1 77.8514 10.5057   1
  -6  -1 -15 81.8187 11.3399  -2
  -6 -15  -1 81.8187 11.3399   1
  -6   2  15 56.9444 13.6924  -2
  -6 -15  -1 56.9444 13.6924   1
  -6 -15  -1 2.42564 2.91125   2
   6  15   1 61.4044 10.4697   1
   6   1  15 61.8000 7.38060  -2
   6  15   1 61.8000 7.38060   1
   6  -2 -16 78.6444 9.63355  -2
   6  15   1 78.6444 9.63355   1
  -7 -15  -1 -4.0606 9.41644   2
   7   1  15 -2.0803 8.90210  -2
   7  15   1 -2.0803 8.90210   1
   7  15   1 3.51829 12.3132   1
  -8  -1 -15 8.52600 16.8806  -2
  -8 -15  -1 8.52600 16.8806   1
  -8   2  16 29.9078 9.11957  -2
  -8 -15  -1 29.9078 9.11957   1
   8  -2 -16 39.6215 6.72985  -2
   8  15   1 39.6215 6.72985   1
   8   1  15 25.8735 8.08196  -2
   8  15   1 25.8735 8.08196   1
  -9   2  16 5.04830 8.60404  -2
  -9 -15  -1 5.04830 8.60404   1
   9   1  15 18.1392 12.7151  -2
   9  15   1 18.1392 12.7151   1
   9  -2 -16 12.7903 6.38883  -2
   9  15   1 12.7903 6.38883   1
 -10   2  16 11.5479 8.92845  -2
 -10 -15  -1 11.5479 8.92845   1
  10  -2 -16 11.1863 6.34236  -2
  10  15   1 11.1863 6.34236   1
 -11   2  16 -3.6260 10.7089  -2
 -11 -15  -1 -3.6260 10.7089   1
  11  -2 -16 0.89175 5.81333  -2
  11  15   1 0.89175 5.81333   1
  12  -2 -16 40.4559 11.0192  -2
  12  15   1 40.4559 11.0192   1
 -13  -1 -14 47.2328 20.5677  -2
 -13 -15  -1 47.2328 20.5677   1
  13  -2 -16 21.9736 9.53927  -2
  13  15   1 21.9736 9.53927   1
 -14  -1 -14 102.422 22.7989  -2
 -14 -15  -1 102.422 22.7989   1
 -15  -1 -14 27.5678 16.0643  -2
 -15 -15  -1 27.5678 16.0643   1
  16   1  14 4.13118 17.7698  -2
  16  15   1 4.13118 17.7698   1
 -15  -1 -15 27.6502 18.1884  -2
 -15  16   1 27.6502 18.1884   1
 -14  -1 -15 4.62108 16.1945  -2
 -14  16   1 4.62108 16.1945   1
 -13  -1 -15 3.81051 16.3263  -2
 -13  16   1 3.81051 16.3263   1
 -11   0  17 37.2315 13.0024  -2
 -11  16   1 37.2315 13.0024   1
  -9   0  17 122.815 12.0404  -2
  -9  16   1 122.815 12.0404   1
   8   1  16 5.68060 10.9894  -2
   8 -16  -1 5.68060 10.9894   1
  -8   0  17 8.22297 11.4375  -2
  -8  16   1 8.22297 11.4375   1
   7   1  16 35.2594 8.74304  -2
   7 -16  -1 35.2594 8.74304   1
  -7   0  17 55.4895 9.58324  -2
  -7  16   1 55.4895 9.58324   1
  -7  -1 -16 63.8144 16.6192  -2
  -7  16   1 63.8144 16.6192   1
   6 -16  -1 73.7727 20.1132   1
   6   1  16 105.936 9.17910  -2
   6 -16  -1 105.936 9.17910   1
  -6  16   1 3.29790 3.62489   2
  -6   0  17 75.5572 8.99535  -2
  -6  16   1 75.5572 8.99535   1
  -6  -1 -16 109.752 18.1498  -2
  -6  16   1 109.752 18.1498   1
   5 -16  -1 70.3470 18.5328   1
   5 -16  -1 2.12321 3.76106   2
   5   1  16 68.9959 7.78912  -2
   5 -16  -1 68.9959 7.78912   1
  -5  16   1 2.33155 3.58752   2
  -5  16   1 70.5812 9.73902   1
  -5  -1 -16 75.9566 16.6077  -2
  -5  16   1 75.9566 16.6077   1
   4 -16  -1 5.83269 3.36968   2
   4   1  16 186.323 11.9542  -2
   4 -16  -1 186.323 11.9542   1
   4 -16  -1 174.940 22.2194   1
   4   0 -16 176.837 22.0032  -2
   4 -16  -1 176.837 22.0032   1
  -4  -1 -16 206.172 18.9916  -2
  -4  16   1 206.172 18.9916   1
  -4  16   1 155.809 9.05084   1
  -4  16   1 7.70666 2.83921   2
   3 -16  -1 242.621 25.6091   1
   3   1  16 290.492 16.0486  -2
   3 -16  -1 290.492 16.0486   1
   3 -16  -1 8.72389 2.16508   2
  -3  16   1 256.422 17.0318   1
  -3  16   1 8.01666 2.34700   2
  -3   0  16 296.618 29.7103  -2
  -3  16   1 296.618 29.7103   1
  -3  -1 -16 327.952 38.2168  -2
  -3  16   1 327.952 38.2168   1
   2 -16  -1 8.59988 3.20432   2
   2 -16  -1 184.483 22.0518   1
   2   1  16 172.482 13.4931  -2
   2 -16  -1 172.482 13.4931   1
  -2  16   1 154.632 12.6610   1
  -2   0  16 163.955 13.0648  -2
  -2  16   1 163.955 13.0648   1
  -2  -1 -16 174.704 31.3994  -2
  -2  16   1 174.704 31.3994   1
  -2  16   1 4.91418 2.88670   2
   1   1  16 135.500 9.21129  -2
   1 -16  -1 135.500 9.21129   1
   1 -16  -1 58.4337 17.5157   1
   1 -16  -1 -0.6928 9.64460   2
  -1  16   1 64.5500 7.13848   1
  -1  -1 -16 141.020 28.9032  -2
  -1  16   1 141.020 28.9032   1
  -1  16   1 -1.4914 3.83744   2
   0   1  16 35.1527 7.14998  -2
   0 -16  -1 35.1527 7.14998   1
   0  -1 -16 34.0177 23.0302  -2
   0 -16  -1 34.0177 23.0302   1
   0  -1 -16 67.9853 26.6231  -2
   0  16   1 67.9853 26.6231   1
   0   1  16 70.6601 16.0654  -2
   0  16   1 70.6601 16.0654   1
   0  16   1 53.0937 9.48758   1
  -1   1  16 324.312 23.4808  -2
  -1 -16  -1 324.312 23.4808   1
  -1 -16  -1 278.814 17.6264   1
  -1  -1 -16 383.623 37.1300  -2
  -1 -16  -1 383.623 37.1300   1
   1   1  16 353.345 23.1649  -2
   1  16   1 353.345 23.1649   1
   1  -1 -16 289.360 36.6732  -2
   1  16   1 289.360 36.6732   1
  -2 -16  -1 113.172 9.02610   1
  -2  -1 -16 114.476 26.8456  -2
  -2 -16  -1 114.476 26.8456   1
  -2 -16  -1 3.54953 4.28846   2
   2  16   1 6.81220 11.7728   2
   2   1  16 135.284 9.61411  -2
   2  16   1 135.284 9.61411   1
   2  -2 -16 159.399 20.8767  -2
   2  16   1 159.399 20.8767   1
   2  -1 -16 98.7094 28.1695  -2
   2  16   1 98.7094 28.1695   1
  -3 -16  -1 258.189 14.5961   1
  -3 -16  -1 10.3807 3.12274   2
  -3  -1 -16 324.336 37.3378  -2
  -3 -16  -1 324.336 37.3378   1
  -3   2  16 231.094 25.8090  -2
  -3 -16  -1 231.094 25.8090   1
   3  16   1 14.9156 6.04010   2
   3   1  16 319.144 17.0238  -2
   3  16   1 319.144 17.0238   1
   3  16   1 285.472 29.3854   1
   3  -2 -16 283.550 27.9566  -2
   3  16   1 283.550 27.9566   1
  -4 -16  -1 -1.0226 2.79866   2
  -4  -1 -16 24.1760 25.0448  -2
  -4 -16  -1 24.1760 25.0448   1
  -4 -16  -1 37.2525 6.38171   1
  -4   2  16 36.3312 14.7534  -2
  -4 -16  -1 36.3312 14.7534   1
   4  -2 -16 42.6373 14.3379  -2
   4  16   1 42.6373 14.3379   1
   4   1  16 29.7526 6.45552  -2
   4  16   1 29.7526 6.45552   1
   4  16   1 -3.6723 11.5687   2
   4  16   1 43.8024 14.8330   1
  -5  -1 -16 65.0946 13.5778  -2
  -5 -16  -1 65.0946 13.5778   1
  -5 -16  -1 44.3943 6.60655   1
  -5 -16  -1 -1.7375 3.72213   2
  -5   2  16 14.0737 13.3860  -2
  -5 -16  -1 14.0737 13.3860   1
   5   1  16 33.7184 6.30618  -2
   5  16   1 33.7184 6.30618   1
   5  16   1 39.0214 14.7681   1
   5  16   1 -8.0652 12.3600   2
   5  -2 -17 55.7597 7.30753  -2
   5  16   1 55.7597 7.30753   1
   5  -2 -16 14.5671 13.6809  -2
   5  16   1 14.5671 13.6809   1
  -6   2  17 9.78728 14.1924  -2
  -6 -16  -1 9.78728 14.1924   1
  -6 -16  -1 31.5572 8.73098   1
  -6 -16  -1 -0.3704 11.0029   2
  -6  -1 -16 39.1619 15.0690  -2
  -6 -16  -1 39.1619 15.0690   1
   6   1  16 26.1989 6.68074  -2
   6  16   1 26.1989 6.68074   1
   6  -2 -17 46.4953 7.06680  -2
   6  16   1 46.4953 7.06680   1
  -7   2  17 153.451 14.0409  -2
  -7 -16  -1 153.451 14.0409   1
  -7  -1 -16 147.235 21.4926  -2
  -7 -16  -1 147.235 21.4926   1
   7   1  16 118.918 11.3504  -2
   7  16   1 118.918 11.3504   1
   7  -2 -17 150.519 14.0141  -2
   7  16   1 150.519 14.0141   1
  -8   2  17 66.6289 10.7942  -2
  -8 -16  -1 66.6289 10.7942   1
  -8  -1 -16 95.2016 20.8972  -2
  -8 -16  -1 95.2016 20.8972   1
   8  -2 -17 73.0447 7.82699  -2
   8  16   1 73.0447 7.82699   1
   8   1  16 69.6901 13.6597  -2
   8  16   1 69.6901 13.6597   1
  -9   2  17 128.289 13.0489  -2
  -9 -16  -1 128.289 13.0489   1
   9  -2 -17 130.161 10.3153  -2
   9  16   1 130.161 10.3153   1
 -10   2  17 42.8454 10.1915  -2
 -10 -16  -1 42.8454 10.1915   1
  10  -2 -17 43.8431 6.67046  -2
  10  16   1 43.8431 6.67046   1
  11  -2 -17 13.1634 11.4855  -2
  11  16   1 13.1634 11.4855   1
  11   1  16 5.76088 13.6815  -2
  11  16   1 5.76088 13.6815   1
  12  -2 -17 40.3783 11.4746  -2
  12  16   1 40.3783 11.4746   1
  13  -2 -17 17.6817 9.77500  -2
  13  16   1 17.6817 9.77500   1
 -14  -1 -15 38.1656 18.6018  -2
 -14 -16  -1 38.1656 18.6018   1
 -15  -1 -15 34.7924 18.7087  -2
 -15 -16  -1 34.7924 18.7087   1
 -16  -1 -15 5.23166 16.8033  -2
 -16 -16  -1 5.23166 16.8033   1
  16   1  16 5.02117 19.4869  -2
  16 -17  -1 5.02117 19.4869   1
 -16  -1 -16 39.2058 18.5027  -2
 -16  17   1 39.2058 18.5027   1
 -15  -1 -16 6.35826 15.5973  -2
 -15  17   1 6.35826 15.5973   1
 -14  -1 -16 13.9698 17.2013  -2
 -14  17   1 13.9698 17.2013   1
  10   1  17 -2.0997 13.5470  -2
  10 -17  -1 -2.0997 13.5470   1
 -10   0  18 11.8983 11.7811  -2
 -10  17   1 11.8983 11.7811   1
   8   1  17 39.2832 12.8938  -2
   8 -17  -1 39.2832 12.8938   1
  -8   0  18 11.4454 8.67841  -2
  -8  17   1 11.4454 8.67841   1
   7   1  17 43.5944 12.4766  -2
   7 -17  -1 43.5944 12.4766   1
  -7   0  18 22.7415 8.77382  -2
  -7  17   1 22.7415 8.77382   1
  -7  -1 -17 52.4699 17.0750  -2
  -7  17   1 52.4699 17.0750   1
   6   1  17 236.011 14.3433  -2
   6 -17  -1 236.011 14.3433   1
  -6   0  18 217.821 24.8952  -2
  -6  17   1 217.821 24.8952   1
  -6  17   1 21.1095 7.53129   2
  -6  -1 -17 235.641 27.6740  -2
  -6  17   1 235.641 27.6740   1
   5   1  17 80.5480 8.63082  -2
   5 -17  -1 80.5480 8.63082   1
   5 -17  -1 68.6018 20.2430   1
   5 -17  -1 2.78019 3.17611   2
  -5  17   1 2.71781 3.86266   2
  -5  -1 -17 105.570 17.6545  -2
  -5  17   1 105.570 17.6545   1
  -5   0  18 64.7120 16.5481  -2
  -5  17   1 64.7120 16.5481   1
  -5  17   1 77.9834 20.9869   1
   4 -17  -1 11.3056 5.10581   2
   4   1  17 173.589 11.4958  -2
   4 -17  -1 173.589 11.4958   1
   4 -17  -1 188.164 24.6401   1
  -4  17   1 9.44808 3.68361   2
  -4  17   1 202.253 12.2673   1
   3 -17  -1 128.428 20.9496   1
   3   1  17 115.553 9.40332  -2
   3 -17  -1 115.553 9.40332   1
   3 -17  -1 4.95894 3.35389   2
  -3  17   1 4.93899 2.97185   2
  -3  17   1 118.653 8.94652   1
  -3   0  17 140.600 20.6070  -2
  -3  17   1 140.600 20.6070   1
   2 -17  -1 3.54146 4.03157   2
   2   1  17 199.419 14.8214  -2
   2 -17  -1 199.419 14.8214   1
   2 -17  -1 127.212 21.0438   1
  -2  17   1 1.05278 2.81903   2
  -2  17   1 140.323 7.82543   1
  -2   0  17 165.058 22.3447  -2
  -2  17   1 165.058 22.3447   1
   1 -17  -1 86.4053 20.2296   1
   1   1  17 44.1592 8.69855  -2
   1 -17  -1 44.1592 8.69855   1
   1 -17  -1 10.2123 17.1688   2
  -1  17   1 3.50485 3.85230   2
  -1  -1 -17 46.6874 28.9126  -2
  -1  17   1 46.6874 28.9126   1
  -1  17   1 76.3614 7.69389   1
   0   1  17 37.9059 9.77020  -2
   0 -17  -1 37.9059 9.77020   1
   0 -17  -1 14.7714 6.14853   1
   0  -1 -17 26.6248 23.6879  -2
   0 -17  -1 26.6248 23.6879   1
   0 -17  -1 8.95286 12.7265   2
   0  17   1 23.5993 5.67213   1
   0  -1 -17 58.7391 27.7093  -2
   0  17   1 58.7391 27.7093   1
  -1 -17  -1 35.5760 10.1504   1
  -1   1  17 32.4210 11.4132  -2
  -1 -17  -1 32.4210 11.4132   1
  -1  -1 -17 42.6283 25.8947  -2
  -1 -17  -1 42.6283 25.8947   1
   1  17   1 -1.6393 11.2271   2
   1  17   1 52.6768 9.59754   1
   1  -1 -17 20.6416 27.8651  -2
   1  17   1 20.6416 27.8651   1
  -2 -17  -1 183.077 11.5688   1
  -2 -17  -1 4.77304 4.34627   2
  -2  -1 -17 277.247 34.8594  -2
  -2 -17  -1 277.247 34.8594   1
   2   1  17 259.547 25.1278  -2
   2  17   1 259.547 25.1278   1
   2  -2 -17 188.842 23.7070  -2
   2  17   1 188.842 23.7070   1
   2  17   1 165.206 26.5367   1
   2  17   1 2.58616 11.9494   2
  -3 -17  -1 25.6901 5.22502   1
  -3 -17  -1 0.64121 2.95461   2
  -3  -1 -17 29.9908 26.3079  -2
  -3 -17  -1 29.9908 26.3079   1
   3  17   1 23.1766 14.1173   1
   3   1  17 13.0637 6.34736  -2
   3  17   1 13.0637 6.34736   1
   3  17   1 -1.0082 3.95629   2
   3  -2 -17 41.1973 14.4933  -2
   3  17   1 41.1973 14.4933   1
  -4 -17  -1 99.1369 8.63055   1
  -4 -17  -1 1.23132 3.17164   2
  -4   2  17 69.7093 17.6758  -2
  -4 -17  -1 69.7093 17.6758   1
   4   1  17 71.7083 7.95237  -2
   4  17   1 71.7083 7.95237   1
   4  17   1 2.01123 4.06059   2
   4  -2 -17 76.1219 17.8610  -2
   4  17   1 76.1219 17.8610   1
  -5 -17  -1 -0.1157 3.10198   2
  -5 -17  -1 10.9020 5.87913   1
   5  17   1 -0.4526 4.11033   2
  -6   2  18 121.709 17.9661  -2
  -6 -17  -1 121.709 17.9661   1
  -6  -1 -17 115.318 19.5799  -2
  -6 -17  -1 115.318 19.5799   1
  -6 -17  -1 1.22376 4.40073   2
   6   1  17 88.9826 11.1660  -2
   6  17   1 88.9826 11.1660   1
  -7   2  18 14.9182 12.5676  -2
  -7 -17  -1 14.9182 12.5676   1
  -7  -1 -17 36.7156 16.7108  -2
  -7 -17  -1 36.7156 16.7108   1
   7   1  17 2.83045 10.2746  -2
   7  17   1 2.83045 10.2746   1
  -8   2  18 163.984 15.2744  -2
  -8 -17  -1 163.984 15.2744   1
   8  -2 -18 198.689 22.1384  -2
   8  17   1 198.689 22.1384   1
   8   1  17 175.986 19.3421  -2
   8  17   1 175.986 19.3421   1
  -9   2  18 9.51708 9.47280  -2
  -9 -17  -1 9.51708 9.47280   1
   9   1  17 23.6587 13.8340  -2
   9  17   1 23.6587 13.8340   1
   9  -2 -18 34.2128 13.9840  -2
   9  17   1 34.2128 13.9840   1
  10  -2 -18 47.8727 13.5660  -2
  10  17   1 47.8727 13.5660   1
  10   1  17 54.8148 15.3866  -2
  10  17   1 54.8148 15.3866   1
  11   1  17 16.0627 14.6639  -2
  11  17   1 16.0627 14.6639   1
  11  -2 -18 29.4203 12.2962  -2
  11  17   1 29.4203 12.2962   1
  12  -2 -18 0.62967 10.5366  -2
  12  17   1 0.62967 10.5366   1
 -15  -1 -16 6.32240 17.1921  -2
 -15 -17  -1 6.32240 17.1921   1
  17   1  16 -0.0219 19.1323  -2
  17  17   1 -0.0219 19.1323   1
  17   1  17 8.90897 21.1496  -2
  17 -18  -1 8.90897 21.1496   1
  16   1  17 -1.7159 19.1035  -2
  16 -18  -1 -1.7159 19.1035   1
 -16  -1 -17 22.0662 18.5273  -2
 -16  18   1 22.0662 18.5273   1
 -15  -1 -17 16.6412 16.6709  -2
 -15  18   1 16.6412 16.6709   1
  11   1  17 25.3009 16.6942  -2
  11 -18  -1 25.3009 16.6942   1
   8   1  18 5.48358 13.2974  -2
   8 -18  -1 5.48358 13.2974   1
  -8   0  19 4.46880 11.5228  -2
  -8  18   1 4.46880 11.5228   1
   7   1  18 139.504 12.7051  -2
   7 -18  -1 139.504 12.7051   1
  -7  -1 -18 111.335 20.8324  -2
  -7  18   1 111.335 20.8324   1
   6   1  18 78.4293 11.2606  -2
   6 -18  -1 78.4293 11.2606   1
  -6  -1 -18 90.8903 18.8341  -2
  -6  18   1 90.8903 18.8341   1
   5   1  18 174.737 14.8933  -2
   5 -18  -1 174.737 14.8933   1
  -5  -1 -18 195.079 23.7061  -2
  -5  18   1 195.079 23.7061   1
   4 -18  -1 -1.0900 2.92578   2
   4   1  18 16.7699 8.25829  -2
   4 -18  -1 16.7699 8.25829   1
  -4  18   1 33.6463 7.04050   1
  -4  18   1 0.72174 3.01957   2
   3   1  18 74.2870 13.8366  -2
   3 -18  -1 74.2870 13.8366   1
   3 -18  -1 0.87381 2.92735   2
  -3  18   1 1.14396 3.08928   2
  -3  18   1 95.9069 8.39312   1
   2 -18  -1 7.26362 19.3597   1
  -2  18   1 15.6676 2.40316   1
   1   1  18 44.2041 9.52763  -2
   1 -18  -1 44.2041 9.52763   1
   1 -18  -1 53.9632 17.9756   1
  -1  18   1 56.1482 7.24219   1
   0  18   1 -1.7732 3.41129   1
  -1 -18  -1 -0.9544 4.53627   2
  -1 -18  -1 134.684 10.8549   1
   1  18   1 124.793 14.6058   1
  -2 -18  -1 1.26458 3.56150   1
   2  18   1 -0.2926 4.17693   2
   2  -2 -18 15.1127 13.9665  -2
   2  18   1 15.1127 13.9665   1
  -3 -18  -1 0.20599 3.39231   2
  -3 -18  -1 26.8828 7.06239   1
   3  -2 -18 10.9488 15.1945  -2
   3  18   1 10.9488 15.1945   1
   3   1  18 18.8874 11.4819  -2
   3  18   1 18.8874 11.4819   1
   3  18   1 1.56329 4.14928   2
  -4 -18  -1 0.39348 3.23037   2
  -4 -18  -1 8.64577 6.45098   1
   4  18   1 1.11219 4.20633   2
   4  -2 -18 3.33269 14.3700  -2
   4  18   1 3.33269 14.3700   1
  -5 -18  -1 0.30237 4.62955   2
  -5   2  19 60.9338 15.2196  -2
  -5 -18  -1 60.9338 15.2196   1
   5   1  18 76.9242 10.6419  -2
   5  18   1 76.9242 10.6419   1
   5  18   1 1.45323 4.24192   2
  -6 -18  -1 -2.2706 6.22752   2
  -6  -1 -18 -2.9642 15.1994  -2
  -6 -18  -1 -2.9642 15.1994   1
   6   1  18 3.70685 10.3486  -2
   6  18   1 3.70685 10.3486   1
  -7  -1 -18 63.3578 18.4564  -2
  -7 -18  -1 63.3578 18.4564   1
  -7   2  19 30.3954 12.8349  -2
  -7 -18  -1 30.3954 12.8349   1
   7   1  18 78.3247 10.0273  -2
   7  18   1 78.3247 10.0273   1
  -8   2  19 -0.1713 12.7597  -2
  -8 -18  -1 -0.1713 12.7597   1
  -8  -1 -18 14.8206 16.3796  -2
  -8 -18  -1 14.8206 16.3796   1
   8   1  18 1.82378 10.9937  -2
   8  18   1 1.82378 10.9937   1
   8  -2 -19 4.52346 14.0474  -2
   8  18   1 4.52346 14.0474   1
   9   1  18 58.8050 15.4794  -2
   9  18   1 58.8050 15.4794   1
   9  -2 -19 63.1702 15.5255  -2
   9  18   1 63.1702 15.5255   1
  10   1  18 0.80709 13.2660  -2
  10  18   1 0.80709 13.2660   1
  10  -2 -19 21.5588 13.1316  -2
  10  18   1 21.5588 13.1316   1
  11   1  18 27.4763 15.7242  -2
  11  18   1 27.4763 15.7242   1
 -15  -1 -17 19.1317 18.0405  -2
 -15 -18  -1 19.1317 18.0405   1
  16   1  17 -7.7014 18.1636  -2
  16  18   1 -7.7014 18.1636   1
 -15  -1 -18 10.8659 17.4464  -2
 -15  19   1 10.8659 17.4464   1
  14   1  18 -2.8022 18.0827  -2
  14 -19  -1 -2.8022 18.0827   1
 -14  -1 -18 17.1391 18.4336  -2
 -14  19   1 17.1391 18.4336   1
  11   1  18 13.6966 16.4480  -2
  11 -19  -1 13.6966 16.4480   1
  10   1  19 25.7807 15.1872  -2
  10 -19  -1 25.7807 15.1872   1
   8   1  19 8.94846 13.8314  -2
   8 -19  -1 8.94846 13.8314   1
  -8  19   1 1.87317 7.69263   2
   7   1  19 -2.0164 12.8213  -2
   7 -19  -1 -2.0164 12.8213   1
  -7  -1 -19 4.77536 14.2799  -2
  -7  19   1 4.77536 14.2799   1
   6   1  19 82.7423 9.45150  -2
   6 -19  -1 82.7423 9.45150   1
  -6  -1 -19 88.6464 17.6224  -2
  -6  19   1 88.6464 17.6224   1
   5   1  19 30.7558 7.76874  -2
   5 -19  -1 30.7558 7.76874   1
  -5   0  20 11.8726 11.6275  -2
  -5  19   1 11.8726 11.6275   1
  -5  19   1 0.53466 4.08668   2
   4   1  19 42.4773 9.27382  -2
   4 -19  -1 42.4773 9.27382   1
  -4  19   1 -0.5832 2.94265   2
  -4   0  19 16.0210 13.5341  -2
  -4   0  20 16.0210 13.5341  -2
  -4  19   1 16.0210 13.5341   1
  -4  19   1 36.1420 10.4812   1
  -3  19   1 6.21966 3.86846   1
  -3  19   1 -0.1393 2.97603   2
   2   1  19 24.1736 11.9002  -2
   2 -19  -1 24.1736 11.9002   1
   2 -19  -1 1.24817 2.94123   2
  -2  19   1 21.0693 1.67233   1
  -2  19   1 1.39987 3.17713   2
   1 -19  -1 14.4592 4.58448   1
   1 -19  -1 -0.2086 3.13350   2
  -1  19   1 2.54694 4.53200   2
  -1  19   1 10.8227 5.98698   1
   0 -19  -1 174.915 12.9847   1
   0  19   1 174.042 12.5914   1
  -1 -19  -1 39.7662 10.1956   1
   1  19   1 36.5021 7.52084   1
  -2 -19  -1 145.263 12.0794   1
  -2 -19  -1 7.42524 4.13344   2
   2  19   1 162.588 16.6594   1
   2  19   1 8.72820 4.67638   2
   2  -2 -19 135.332 19.8402  -2
   2  19   1 135.332 19.8402   1
  -3 -19  -1 3.84260 4.03471   2
  -3 -19  -1 33.2593 7.64040   1
   3  19   1 23.2765 8.63341   2
   3   1  19 16.7575 12.6644  -2
   3  19   1 16.7575 12.6644   1
   3  -2 -19 51.8322 15.6740  -2
   3  19   1 51.8322 15.6740   1
  -4 -19  -1 3.76804 3.61161   2
  -4 -19  -1 22.7066 6.02623   1
   4  -2 -19 10.7253 15.5682  -2
   4  19   1 10.7253 15.5682   1
   4   1  19 43.3941 9.13958  -2
   4  19   1 43.3941 9.13958   1
   4  19   1 2.63253 4.89240   2
  -5 -19  -1 -0.0040 4.13413   2
   5   1  19 0.76408 4.81786  -2
   5  19   1 0.76408 4.81786   1
  -6  -1 -19 63.2449 16.9416  -2
  -6 -19  -1 63.2449 16.9416   1
  -6   2  20 -1.8385 12.9460  -2
  -6 -19  -1 -1.8385 12.9460   1
   6   1  19 62.2093 9.47476  -2
   6  19   1 62.2093 9.47476   1
  -7  -1 -19 18.0604 15.3449  -2
  -7 -19  -1 18.0604 15.3449   1
   7   1  19 26.3630 13.2263  -2
   7  19   1 26.3630 13.2263   1
   8   1  19 13.6713 13.5303  -2
   8  19   1 13.6713 13.5303   1
   8  -2 -20 22.1929 15.5312  -2
   8  19   1 22.1929 15.5312   1
   9   1  19 32.6548 14.8078  -2
   9  19   1 32.6548 14.8078   1
  10   1  19 59.9388 16.6176  -2
  10  19   1 59.9388 16.6176   1
  11   1  19 -3.9944 14.3001  -2
  11  19   1 -3.9944 14.3001   1
  12   1  18 21.0886 16.5039  -2
  12  19   1 21.0886 16.5039   1
 -15  -1 -18 32.8237 20.0347  -2
 -15 -19  -1 32.8237 20.0347   1
 -14  -1 -19 11.7390 17.4936  -2
 -14  20   1 11.7390 17.4936   1
  13   1  19 8.44699 18.0424  -2
  13 -20  -1 8.44699 18.0424   1
  11   1  19 9.54928 17.1270  -2
  11 -20  -1 9.54928 17.1270   1
   9   1  20 49.2466 16.3393  -2
   9 -20  -1 49.2466 16.3393   1
   7   1  20 20.7519 13.8299  -2
   7 -20  -1 20.7519 13.8299   1
  -7  -1 -20 24.6057 15.6198  -2
  -7  20   1 24.6057 15.6198   1
   5   1  20 36.0672 13.8219  -2
   5 -20  -1 36.0672 13.8219   1
  -5   0  21 24.3535 13.1063  -2
  -5  20   1 24.3535 13.1063   1
   4   1  20 -0.0475 11.6653  -2
   4 -20  -1 -0.0475 11.6653   1
  -4  20   1 -0.5258 4.13908   2
   3   1  20 7.34715 8.89797  -2
   3 -20  -1 7.34715 8.89797   1
   3 -20  -1 0.28957 2.63110   2
  -3  20   1 5.30840 6.10075   1
  -3  20   1 2.10004 3.79546   2
   2   1  20 1.88474 8.87432  -2
   2 -20  -1 1.88474 8.87432   1
   2 -20  -1 2.21471 2.94251   2
  -2  20   1 1.99463 3.33304   2
  -2  20   1 2.35831 5.68634   1
  -2   0  20 -1.8060 11.9139  -2
  -2  20   1 -1.8060 11.9139   1
   1 -20  -1 74.6417 8.72591   1
  -1  20   1 7.84667 4.14214   2
  -1   0  20 43.1436 13.0379  -2
  -1  20   1 43.1436 13.0379   1
  -1  20   1 54.8095 8.27567   1
   0 -20  -1 5.52899 5.70274   1
   0   1  20 -5.5404 12.9275  -2
   0 -20  -1 -5.5404 12.9275   1
  -1   2  20 188.660 21.9550  -2
  -1 -20  -1 188.660 21.9550   1
  -1 -20  -1 2.55462 5.79312   2
  -1 -20  -1 160.146 18.0592   1
   1  20   1 156.450 12.0614   1
  -2   2  20 183.586 21.4137  -2
  -2 -20  -1 183.586 21.4137   1
  -2 -20  -1 16.5292 4.78471   2
  -2 -20  -1 137.277 16.9043   1
   2  20   1 130.789 15.7163   1
  -3 -20  -1 15.5056 4.57070   2
  -3 -20  -1 164.830 19.1064   1
  -3   2  20 169.800 20.8746  -2
  -3 -20  -1 169.800 20.8746   1
  -4 -20  -1 33.7530 12.2219   1
  -4 -20  -1 3.37839 3.76737   2
   4   1  20 45.1889 9.89002  -2
   4  20   1 45.1889 9.89002   1
  -5 -20  -1 0.08550 4.63490   2
   5   1  20 26.8916 7.85483  -2
   5  20   1 26.8916 7.85483   1
   6   1  20 8.46032 9.61392  -2
   6  20   1 8.46032 9.61392   1
  -7  -1 -20 39.6077 16.0688  -2
  -7 -20  -1 39.6077 16.0688   1
   7   1  20 18.7635 13.8231  -2
   7  20   1 18.7635 13.8231   1
   9   1  20 33.5357 15.2457  -2
   9  20   1 33.5357 15.2457   1
  10   1  20 -3.3718 13.8256  -2
  10  20   1 -3.3718 13.8256   1
  11   1  20 20.5174 15.5200  -2
  11  20   1 20.5174 15.5200   1
  12   1  19 9.20809 16.0834  -2
  12  20   1 9.20809 16.0834   1
  13   1  19 22.9701 18.3935  -2
  13  20   1 22.9701 18.3935   1
 -14  -1 -20 46.0259 19.7404  -2
 -14  21   1 46.0259 19.7404   1
  11   1  20 1.13511 16.3765  -2
  11 -21  -1 1.13511 16.3765   1
  10   1  21 13.9672 15.4796  -2
  10 -21  -1 13.9672 15.4796   1
   9   1  21 -0.7418 14.3606  -2
   9 -21  -1 -0.7418 14.3606   1
   8   1  21 67.8750 17.1856  -2
   8 -21  -1 67.8750 17.1856   1
  -7  -1 -21 4.90024 13.8358  -2
  -7  21   1 4.90024 13.8358   1
   6   1  21 17.2175 14.3765  -2
   6 -21  -1 17.2175 14.3765   1
  -6   0  22 65.3418 14.5495  -2
  -6  21   1 65.3418 14.5495   1
   4   1  21 41.7678 15.1435  -2
   4 -21  -1 41.7678 15.1435   1
  -4  21   1 0.76692 4.36502   2
   3   1  21 -6.6576 13.1108  -2
   3 -21  -1 -6.6576 13.1108   1
  -3  21   1 -0.4757 3.90705   2
   2 -21  -1 40.0447 11.4812   1
  -2  21   1 39.0932 10.6342   1
  -2  21   1 2.91691 4.55836   2
  -2   0  21 23.3700 12.6888  -2
  -2  21   1 23.3700 12.6888   1
   1 -21  -1 -2.3602 5.69049   1
  -1  21   1 1.90174 4.47902   2
   0 -21  -1 20.2867 7.18592   1
   0   2  21 32.6276 14.2145  -2
   0 -21  -1 32.6276 14.2145   1
   0   0  21 -4.8737 12.2900  -2
   0  21   1 -4.8737 12.2900   1
   0  21   1 22.0928 7.08385   1
  -1 -21  -1 63.5770 13.4012   1
  -1 -21  -1 6.61385 5.09698   2
  -1   2  21 91.8227 16.7794  -2
  -1 -21  -1 91.8227 16.7794   1
   1   1  21 62.9178 15.1658  -2
   1  21   1 62.9178 15.1658   1
   1   0  21 53.1218 14.9144  -2
   1  21   1 53.1218 14.9144   1
  -2   2  21 146.512 19.5177  -2
  -2 -21  -1 146.512 19.5177   1
  -2 -21  -1 7.07773 4.93183   2
  -2 -21  -1 113.098 16.7557   1
   2  21   1 127.125 10.7647   1
  -3 -21  -1 5.39761 4.64244   2
  -3 -21  -1 118.422 20.0592   1
  -3   2  21 155.404 20.3642  -2
  -3 -21  -1 155.404 20.3642   1
   3   0  21 125.315 18.3363  -2
   3  21   1 125.315 18.3363   1
  -4 -21  -1 3.87128 4.36369   2
  -5 -21  -1 -0.0019 4.29125   2
   5   1  21 0.76477 9.25177  -2
   5  21   1 0.76477 9.25177   1
   6   1  21 20.5134 10.4605  -2
   6  21   1 20.5134 10.4605   1
  -7   2  22 13.5915 13.9698  -2
  -7 -21  -1 13.5915 13.9698   1
   8   1  21 29.4908 14.6767  -2
   8  21   1 29.4908 14.6767   1
  -9  -1 -21 50.6718 17.4661  -2
  -9 -21  -1 50.6718 17.4661   1
   9   1  21 20.2314 14.6298  -2
   9  21   1 20.2314 14.6298   1
  10   1  21 13.9282 14.5467  -2
  10  21   1 13.9282 14.5467   1
  11   1  21 -6.4412 14.7257  -2
  11  21   1 -6.4412 14.7257   1
  10   1  22 6.01813 15.4717  -2
  10 -22  -1 6.01813 15.4717   1
   9   1  22 69.6290 17.9227  -2
   9 -22  -1 69.6290 17.9227   1
   8   1  22 14.8623 14.9671  -2
   8 -22  -1 14.8623 14.9671   1
  -8  -1 -22 48.2790 14.7487  -2
  -8  22   1 48.2790 14.7487   1
   7   1  22 40.9097 15.4796  -2
   7 -22  -1 40.9097 15.4796   1
  -7   0  23 58.6120 14.1687  -2
  -7  22   1 58.6120 14.1687   1
   6   1  22 10.6927 10.8066  -2
   6 -22  -1 10.6927 10.8066   1
  -6   0  23 35.0179 13.3879  -2
  -6  22   1 35.0179 13.3879   1
   5   1  22 21.6199 11.3394  -2
   5 -22  -1 21.6199 11.3394   1
   3 -22  -1 57.7984 12.4277   1
  -3  22   1 3.41224 4.22489   2
   2 -22  -1 -0.6782 6.20545   1
  -2   0  22 5.83180 12.2610  -2
  -2  22   1 5.83180 12.2610   1
  -2  22   1 0.42621 4.41715   2
   1   2  22 29.1565 14.2547  -2
   1 -22  -1 29.1565 14.2547   1
  -1   0  22 31.3493 13.1744  -2
  -1  22   1 31.3493 13.1744   1
  -1  22   1 2.38578 4.77753   2
   0  22   1 0.80872 4.66318   2
  -1 -22  -1 1.24125 4.77892   2
  -1   2  22 28.6152 14.5323  -2
  -1 -22  -1 28.6152 14.5323   1
   1   0  22 16.9582 12.9230  -2
   1  22   1 16.9582 12.9230   1
  -2   2  22 14.1964 13.6669  -2
  -2 -22  -1 14.1964 13.6669   1
  -2 -22  -1 -2.1676 4.63490   2
   2   0  22 -3.1448 12.8511  -2
   2  22   1 -3.1448 12.8511   1
  -3 -22  -1 1.43165 4.81683   2
  -3   2  22 55.9589 15.6606  -2
  -3 -22  -1 55.9589 15.6606   1
   3   0  22 54.0291 15.5271  -2
   3  22   1 54.0291 15.5271   1
  -4 -22  -1 -0.3380 4.72038   2
   5   1  22 25.8602 14.3762  -2
   5  22   1 25.8602 14.3762   1
   6   1  22 1.78199 5.64701  -2
   6  22   1 1.78199 5.64701   1
   7   1  22 43.0558 15.5931  -2
   7  22   1 43.0558 15.5931   1
  -8   2  23 6.91122 13.5097  -2
  -8 -22  -1 6.91122 13.5097   1
   8   1  22 7.79328 14.2560  -2
   8  22   1 7.79328 14.2560   1
   9   1  22 43.4076 15.7525  -2
   9  22   1 43.4076 15.7525   1
  10   1  22 0.46537 14.0977  -2
  10  22   1 0.46537 14.0977   1
   9   1  23 11.7289 15.8818  -2
   9 -23  -1 11.7289 15.8818   1
   8   1  23 72.4202 18.1422  -2
   8 -23  -1 72.4202 18.1422   1
  -8   0  24 57.1837 13.9786  -2
  -8  23   1 57.1837 13.9786   1
   7   1  23 25.9811 15.4196  -2
   7 -23  -1 25.9811 15.4196   1
  -7   0  24 16.1518 12.4849  -2
  -7  23   1 16.1518 12.4849   1
  -7  23   1 43.6327 19.3616   1
   6   1  23 36.8700 12.2858  -2
   6 -23  -1 36.8700 12.2858   1
   5   1  23 7.54232 14.5300  -2
   5 -23  -1 7.54232 14.5300   1
   3   2  23 0.63736 14.5244  -2
   3 -23  -1 0.63736 14.5244   1
  -3  23   1 2.27025 4.21415   2
   2 -23  -1 15.4295 7.21257   1
  -2  23   1 4.35503 4.38966   2
   1   2  23 17.2749 14.4776  -2
   1 -23  -1 17.2749 14.4776   1
  -1   0  23 27.0241 13.1937  -2
  -1  23   1 27.0241 13.1937   1
  -1  23   1 5.39017 4.53803   2
   0   2  23 78.7427 16.9783  -2
   0 -23  -1 78.7427 16.9783   1
   0   0  23 72.4170 15.4236  -2
   0  23   1 72.4170 15.4236   1
   0  23   1 6.25510 4.71980   2
  -1   2  23 10.1027 14.0069  -2
  -1 -23  -1 10.1027 14.0069   1
  -1 -23  -1 4.91714 4.78563   2
   1   0  23 7.60588 13.4966  -2
   1  23   1 7.60588 13.4966   1
  -2 -23  -1 2.79503 4.83275   2
  -2   2  23 13.3620 14.2198  -2
  -2 -23  -1 13.3620 14.2198   1
   2   0  23 7.10721 12.9836  -2
   2  23   1 7.10721 12.9836   1
  -3 -23  -1 1.27206 4.88405   2
  -4 -23  -1 3.78877 5.17688   2
   4   0  23 76.8387 16.6135  -2
   4  23   1 76.8387 16.6135   1
   7   1  23 5.17721 13.5013  -2
   7  23   1 5.17721 13.5013   1
  -8   2  24 0.12723 12.9116  -2
  -8 -23  -1 0.12723 12.9116   1
   8   1  23 0.00544 13.6835  -2
   8  23   1 0.00544 13.6835   1
  -9 -23  -1 32.5998 15.8453   1
   9   1  23 3.94544 14.4558  -2
   9  23   1 3.94544 14.4558   1
   7   1  24 110.609 20.1232  -2
   7 -24  -1 110.609 20.1232   1
   6   1  24 23.3185 11.7864  -2
   6 -24  -1 23.3185 11.7864   1
   3   2  24 -2.0089 14.1676  -2
   3 -24  -1 -2.0089 14.1676   1
  -3  24   1 5.45441 4.57269   2
   2   2  24 21.6239 14.5482  -2
   2 -24  -1 21.6239 14.5482   1
  -2  24   1 4.21683 4.65101   2
   1   2  24 78.2189 17.1656  -2
   1 -24  -1 78.2189 17.1656   1
  -1  24   1 17.9499 8.65517   2
  -1   0  24 71.6869 15.5766  -2
  -1  24   1 71.6869 15.5766   1
   0   2  24 6.94313 14.0069  -2
   0 -24  -1 6.94313 14.0069   1
   0   0  24 -1.8633 12.8925  -2
   0  24   1 -1.8633 12.8925   1
  -1   2  24 -0.5708 13.8793  -2
  -1 -24  -1 -0.5708 13.8793   1
  -1 -24  -1 2.21097 4.80931   2
   1   0  24 12.3007 13.1236  -2
   1  24   1 12.3007 13.1236   1
  -2 -24  -1 3.15739 4.69445   2
  -3 -24  -1 6.34223 5.31460   2
   3   0  24 44.9495 15.1251  -2
   3  24   1 44.9495 15.1251   1
  -4 -24  -1 3.21415 5.22218   2
   4   0  24 20.1434 14.3435  -2
   4  24   1 20.1434 14.3435   1
   3   2  25 6.16650 15.0702  -2
   3 -25  -1 6.16650 15.0702   1
  -3  25   1 5.84571 5.11100   2
   2   2  25 70.5613 17.0812  -2
   2 -25  -1 70.5613 17.0812   1
  -2  25   1 24.5749 9.17511   2
   1   2  25 37.3436 15.4951  -2
   1 -25  -1 37.3436 15.4951   1
  -1  25   1 22.4321 9.19731   2
   0   2  25 68.5851 16.9843  -2
   0 -25  -1 68.5851 16.9843   1
   0 -25  -1 7.71241 5.16853   2
   0   0  25 75.5277 16.5202  -2
   0  25   1 75.5277 16.5202   1
   0  25   1 6.12332 5.05745   2
  -1   2  25 15.4268 14.7139  -2
  -1 -25  -1 15.4268 14.7139   1
  -1 -25  -1 6.71158 5.74616   2
   1   0  25 9.45823 13.5037  -2
   1  25   1 9.45823 13.5037   1
  -2 -25  -1 4.08487 4.88978   2
   2   0  25 44.7404 14.8084  -2
   2  25   1 44.7404 14.8084   1
  -3 -25  -1 3.18309 5.32591   2
 -21   1   1 20.3663 14.2279  -2
 -21   0   2 20.3663 14.2279   1
 -20   1   1 15.3542 15.1593  -2
 -20   0   2 15.3542 15.1593   1
 -19   1   1 3.67614 13.8509  -2
 -19   0   2 3.67614 13.8509   1
  18  -1  -1 -4.5709 12.8327  -2
  18   0  -2 -4.5709 12.8327   1
 -18   1   1 14.0552 14.4811  -2
 -18   0   2 14.0552 14.4811   1
  16  -1  -1 2.94435 4.81328  -2
  16   0  -2 2.94435 4.81328   1
 -16   1   1 26.0179 9.70096  -2
 -16   0   2 26.0179 9.70096   1
  15  -1  -1 -2.1059 29.9180  -2
  15   0  -2 -2.1059 29.9180   1
 -15   1   1 -4.0184 11.6184  -2
 -15   0   2 -4.0184 11.6184   1
  14  -1  -1 7.01439 4.91077  -2
  14   0  -2 7.01439 4.91077   1
 -14   1   1 8.75480 8.69736  -2
 -14   0   2 8.75480 8.69736   1
  13  -1  -1 7.52913 5.24415  -2
  13   0  -2 7.52913 5.24415   1
 -13   1   1 44.0654 15.2459  -2
 -13   0   2 44.0654 15.2459   1
 -13   0   2 -1.9336 11.2621   2
 -13   0   2 -2.3793 15.1354   1
  12  -1  -1 1197.68 54.8524  -2
  12   0  -2 1197.68 54.8524   1
  12   0  -2 1066.70 72.5226   1
  12   0  -2 138.669 22.9701   2
 -12   0   2 111.906 20.9448   2
 -12   1   1 1080.61 67.7454  -2
 -12   0   2 1080.61 67.7454   1
 -12   0   2 955.612 71.5497   1
  11   0  -2 -2.3591 10.0300   1
  11   0  -2 -0.7326 8.94028   2
  11  -1  -1 16.6754 4.99471  -2
  11   0  -2 16.6754 4.99471   1
 -11   1   1 52.3082 12.4365  -2
 -11   0   2 52.3082 12.4365   1
 -11   0   2 0.14545 4.87915   1
 -11   0   2 2.96354 9.09539   2
  10   0  -2 354.110 15.0459   1
  10   0  -2 34.6372 3.13845   2
  10  -1  -1 423.201 41.1959  -2
  10   0  -2 423.201 41.1959   1
 -10   1   1 423.971 41.3305  -2
 -10   0   2 423.971 41.3305   1
 -10   0   2 38.8520 6.27876   2
 -10   0   2 359.005 22.3918   1
   9   0  -2 -0.0701 1.91523   1
   9   0  -2 0.33332 1.56739   2
  -9   0   2 6.10367 3.92690   1
  -9   0   2 3.30115 2.74197   2
   8   0  -2 481.521 19.3647   1
   8   0  -2 71.3811 4.56969   2
  -8   0   2 73.4085 5.66309   2
  -8   0   2 457.318 22.5646   1
   7   0  -2 12.4728 3.01437   2
   7   0  -2 1.73789 1.48724   1
  -7   0   2 3.67037 3.26906   1
  -7   0   2 19.0967 3.29562   2
   6   0  -2 1123.48 52.0033   1
   6   0  -2 112.814 6.03307   2
  -6   0   2 150.141 7.35278   2
  -6  -2   0 1422.62 125.990  -2
  -6   0   2 1422.62 125.990   1
  -6   0   2 1420.94 60.3001   1
   5   0  -2 3.08400 1.43673   2
   5   0  -2 -0.2134 1.07686   1
   5   2   0 154.577 15.6311  -2
   5   0  -2 154.577 15.6311   1
  -5  -2   0 155.564 15.4692  -2
  -5   0   2 155.564 15.4692   1
  -5   0   2 16.6445 2.45543   2
  -5   0   2 2.05230 3.11696   1
   4   0  -2 863.299 47.7900   2
   4   0  -2 7753.14 415.896   1
  -4   0   2 726.651 36.6273   2
  -4   0   2 7053.49 415.363   1
   3   2   0 36.2824 3.48764  -2
   3   0  -2 36.2824 3.48764   1
   3   0  -2 1.72476 0.48725   1
  -3  -2   0 34.9583 3.42271  -2
  -3   0   2 34.9583 3.42271   1
  -3   0   2 1.19663 1.83394   1
  -3   0   2 0.74316 1.04001   2
  -2  -2   0 8.56858 2.76775  -2
  -2   0   2 8.56858 2.76775   1
  -2   0   2 1121.92 65.1768   1
  -2   0   2 102.257 5.79237   2
  -2  -2   0 334.074 13.0545  -2
  -2   0  -2 334.074 13.0545   1
   2   2   0 315.619 19.4387  -2
   2   0   2 315.619 19.4387   1
  -3  -2   0 26.8323 5.22160  -2
  -3   0  -2 26.8323 5.22160   1
  -3   0  -2 8.45484 3.59141   2
  -3   0  -2 1.86475 2.07625   1
   3   0   2 -0.2665 3.95345   2
   3   0   2 6.01063 2.95304   1
   3   2   0 29.1487 3.80048  -2
   3   0   2 29.1487 3.80048   1
  -4   0  -2 239.440 13.0193   2
  -4   0  -2 2364.60 124.405   1
   4   0   2 215.604 12.9246   2
   4   0   2 1897.71 123.260   1
  -5   0  -2 4.30085 2.81678   1
  -5   0  -2 14.1756 3.66454   2
  -5  -2   0 166.090 16.7710  -2
  -5   0  -2 166.090 16.7710   1
   5   0   2 3.32780 5.80502   2
   5   0   2 4.98787 3.14889   1
   5   2   0 168.280 16.7793  -2
   5   0   2 168.280 16.7793   1
  -6   0  -2 2500.62 155.638   1
  -6   0  -2 284.136 17.2403   2
   6   0   2 2843.48 156.716   1
   6   0   2 321.676 17.5826   2
  -7   0  -2 8.60783 3.22272   1
  -7   0  -2 3.18559 3.09580   2
   7   0   2 2.30287 1.67541   2
   7   0   2 10.3448 2.49502   1
  -8   0  -2 224.735 12.5591   1
  -8   0  -2 51.8915 7.08359   2
   8   0   2 55.6492 4.60542   2
   8   0   2 218.888 10.5786   1
  -9   0  -2 22.6960 4.41359   2
   9   0   2 22.4184 3.62163   2
 -10   0  -2 423.688 20.3930   1
 -10   0  -2 43.0175 5.38789   2
  10   0   2 360.741 17.0158   1
  10   0   2 40.2247 4.31114   2
 -11   0  -2 38.2598 6.54701   1
 -11   0  -2 2.50525 5.50744   2
  11   0   2 20.9228 3.80404   1
  11  -3  -1 47.4899 16.3315  -2
  11   0   2 47.4899 16.3315   1
  11   0   2 -4.8345 10.6083   2
 -12   0  -2 7.79421 4.81839   2
 -12   3   1 218.350 22.9469  -2
 -12   0  -2 218.350 22.9469   1
 -12   0  -2 209.692 16.3783   1
  12  -3  -1 133.108 13.7659  -2
  12   0   2 133.108 13.7659   1
  12   0   2 5.33233 4.92329   2
  12   0   2 152.935 15.6398   1
 -13   3   1 32.6033 10.2911  -2
 -13   0  -2 32.6033 10.2911   1
 -13   0  -2 3.22215 14.6161   1
 -13   0  -2 -1.9363 16.4146   2
  13  -3  -1 12.2659 10.4566  -2
  13   0   2 12.2659 10.4566   1
  13   0   2 6.14697 15.1698   1
  13   0   2 -0.2650 12.3452   2
 -14   3   1 94.3606 12.4645  -2
 -14   0  -2 94.3606 12.4645   1
 -14   0  -2 12.8325 14.2229   2
 -14   0  -2 60.1722 20.7034   1
  14  -3  -1 111.611 9.41980  -2
  14   0   2 111.611 9.41980   1
 -15   3   1 15.5224 14.6067  -2
 -15   0  -2 15.5224 14.6067   1
 -16   3   1 75.8574 11.5524  -2
 -16   0  -2 75.8574 11.5524   1
  16  -3  -1 86.6036 7.99846  -2
  16   0   2 86.6036 7.99846   1
  17  -3  -1 11.1376 7.23998  -2
  17   0   2 11.1376 7.23998   1
 -18   3   1 21.2309 14.2549  -2
 -18   0  -2 21.2309 14.2549   1
  18  -3  -1 19.4002 7.26291  -2
  18   0   2 19.4002 7.26291   1
 -19   3   1 9.13203 14.1546  -2
 -19   0  -2 9.13203 14.1546   1
 -20   3   1 6.15188 13.5454  -2
 -20   0  -2 6.15188 13.5454   1
 -21   3   1 22.4023 15.9781  -2
 -21   0  -2 22.4023 15.9781   1
 -22   3   1 36.0214 16.3397  -2
 -22   0  -2 36.0214 16.3397   1
 -22  -1   0 20.9435 15.4133  -2
 -22   1   2 20.9435 15.4133   1
 -22   1   2 57.5588 20.2473  -2
 -22   1   2 57.5588 20.2473   1
 -21  -1   0 21.8052 15.4706  -2
 -21   1   2 21.8052 15.4706   1
 -21   1   2 35.4314 15.6602  -2
 -21   1   2 35.4314 15.6602   1
 -20   1   2 24.4991 15.2924  -2
 -20   1   2 24.4991 15.2924   1
 -20  -1   0 21.7609 15.3231  -2
 -20   1   2 21.7609 15.3231   1
 -19  -1   0 4.81905 15.6812  -2
 -19   1   2 4.81905 15.6812   1
 -19   1   2 12.7636 14.3190  -2
 -19   1   2 12.7636 14.3190   1
 -18  -1   0 4.10780 14.9095  -2
 -18   1   2 4.10780 14.9095   1
 -18   1   2 -2.9970 14.0303  -2
 -18   1   2 -2.9970 14.0303   1
  17  -1  -2 51.0519 14.1593  -2
  17  -1  -2 51.0519 14.1593   1
  17   1   0 38.3091 6.49268  -2
  17  -1  -2 38.3091 6.49268   1
 -17   1   2 49.3258 15.3018  -2
 -17   1   2 49.3258 15.3018   1
 -17  -1   0 48.5543 15.7170  -2
 -17   1   2 48.5543 15.7170   1
  16   1   0 7.88859 4.53174  -2
  16  -1  -2 7.88859 4.53174   1
  16  -1  -2 12.0972 13.1393  -2
  16  -1  -2 12.0972 13.1393   1
 -16  -1   0 41.5050 10.5002  -2
 -16   1   2 41.5050 10.5002   1
 -16   1   2 31.5870 9.81225  -2
 -16   1   2 31.5870 9.81225   1
  15   1   0 90.8962 6.31650  -2
  15  -1  -2 90.8962 6.31650   1
  15  -1  -2 90.8206 15.2327  -2
  15  -1  -2 90.8206 15.2327   1
 -15   1   2 108.997 11.4986  -2
 -15   1   2 108.997 11.4986   1
 -15  -1   0 108.024 12.0411  -2
 -15   1   2 108.024 12.0411   1
  14  -1  -2 1.64998 28.8095  -2
  14  -1  -2 1.64998 28.8095   1
  14   1   0 0.10468 4.95600  -2
  14  -1  -2 0.10468 4.95600   1
 -14  -1   0 0.39228 9.17752  -2
 -14   1   2 0.39228 9.17752   1
 -14   1   2 2.02335 12.2173  -2
 -14   1   2 2.02335 12.2173   1
  13   1   0 189.806 8.86533  -2
  13  -1  -2 189.806 8.86533   1
  13  -1  -2 181.380 12.7897  -2
  13  -1  -2 181.380 12.7897   1
 -13   1   2 153.897 28.5763   1
 -13   1   2 186.881 14.5531  -2
 -13   1   2 186.881 14.5531   1
 -13  -1   0 186.668 16.3976  -2
 -13   1   2 186.668 16.3976   1
 -13   1   2 17.2004 12.5188   2
  12   1   0 88.1495 6.43305  -2
  12  -1  -2 88.1495 6.43305   1
  12  -1  -2 29.6103 11.0940   1
  12  -1  -2 25.0162 5.58958  -2
  12  -1  -2 25.0162 5.58958   1
  12  -1  -2 5.36918 8.56123   2
 -12   1   2 2.72168 7.50242   2
 -12  -1   0 104.730 16.6801  -2
 -12   1   2 104.730 16.6801   1
 -12   1   2 31.2689 7.66962   1
 -12   1   2 60.0488 9.90979  -2
 -12   1   2 60.0488 9.90979   1
  11  -1  -2 145.768 7.84725   1
  11  -1  -2 20.4352 4.63327   2
  11  -1  -2 150.529 9.37420  -2
  11  -1  -2 150.529 9.37420   1
  11   1   0 163.911 13.0772  -2
  11  -1  -2 163.911 13.0772   1
 -11   1   2 148.015 9.48915   1
 -11   1   2 28.3660 4.46330   2
 -11  -1   0 193.165 22.4983  -2
 -11   1   2 193.165 22.4983   1
 -11   1   2 198.528 21.8185  -2
 -11   1   2 198.528 21.8185   1
  10  -1  -2 222.027 7.34381   1
  10  -1  -2 22.7977 2.03667   2
  10  -1  -2 269.216 28.5307  -2
  10  -1  -2 269.216 28.5307   1
 -10   1   2 26.8590 3.52754   2
 -10   1   2 215.047 10.2212   1
 -10   1   2 261.445 28.4490  -2
 -10   1   2 261.445 28.4490   1
   9  -1  -2 114.709 4.48849   1
   9  -1  -2 7.79121 1.15864   2
  -9   1   2 86.0043 5.81417   1
  -9   1   2 6.81815 2.08011   2
   8  -1  -2 89.4904 3.36327   2
   8  -1  -2 724.876 19.1717   1
  -8   1   2 758.272 23.5403   1
  -8   1   2 94.7601 4.49333   2
   7  -1  -2 632.096 17.0935   1
   7  -1  -2 63.5508 2.55301   2
  -7   1   2 75.7325 4.08519   2
  -7   1   2 703.813 22.5273   1
  -7  -2  -1 793.753 71.5089  -2
  -7   1   2 793.753 71.5089   1
   6  -1  -2 1789.59 60.2542   1
   6  -1  -2 189.297 7.01847   2
  -6   2   1 1691.78 149.626  -2
  -6   1   2 1691.78 149.626   1
  -6   1   2 195.737 7.57867   2
  -6  -2  -1 1682.94 148.546  -2
  -6   1   2 1682.94 148.546   1
  -6   1   2 1748.07 58.8573   1
   5  -1  -2 11.5919 2.16363   2
   5   2   1 130.361 17.7753  -2
   5  -1  -2 130.361 17.7753   1
   5  -2  -1 193.085 22.9780  -2
   5  -1  -2 193.085 22.9780   1
   5  -1  -2 108.102 6.07918   1
  -5   1   2 192.417 6.47137   1
  -5   1   2 18.5846 1.77990   2
  -5   2   1 290.824 23.7690  -2
  -5   1   2 290.824 23.7690   1
  -5  -2  -1 204.354 18.0529  -2
  -5   1   2 204.354 18.0529   1
   4  -1  -2 738.595 23.5131   1
   4  -2  -1 836.693 74.8952  -2
   4  -1  -2 836.693 74.8952   1
   4   2   1 913.015 56.0092  -2
   4  -1  -2 913.015 56.0092   1
   4  -1  -2 76.1586 5.87933   2
  -4   1   2 80.2198 3.25645   2
  -4  -2  -1 879.906 81.0815  -2
  -4   1   2 879.906 81.0815   1
  -4   1   2 715.265 25.0463   1
   3  -1  -2 236.968 16.6029   2
   3  -1  -2 2279.17 134.652   1
  -3   1   2 226.412 7.80343   2
  -3   1   2 2387.10 95.1404   1
   2  -2  -1 125.760 9.02034  -2
   2  -1  -2 125.760 9.02034   1
   2  -1  -2 117.915 6.31459   1
   2   2   1 169.993 8.55022  -2
   2  -1  -2 169.993 8.55022   1
   2  -1  -2 12.5812 1.86029   2
  -2  -2  -1 141.495 9.84798  -2
  -2   1   2 141.495 9.84798   1
  -2   1   2 106.606 3.82964   1
  -2   1   2 12.3019 1.17250   2
  -2   2   1 17.7857 6.53979  -2
  -2   1   2 17.7857 6.53979   1
  -1   1   2 1259.16 50.5674   1
  -1  -2  -1 0.20885 2.15628  -2
  -1  -1  -2 0.20885 2.15628   1
  -2  -2  -1 383.601 20.8868  -2
  -2  -1  -2 383.601 20.8868   1
  -2   2   1 945.856 64.0540  -2
  -2  -1  -2 945.856 64.0540   1
   2  -2  -1 1180.41 65.8451  -2
   2   1   2 1180.41 65.8451   1
  -3  -1  -2 2391.33 132.528   1
  -3  -1  -2 391.230 22.3926   2
  -3  -2  -1 2649.17 151.530  -2
  -3  -1  -2 2649.17 151.530   1
   3   1   2 240.791 12.1924   2
   3   1   2 2215.28 132.246   1
   3   2   1 2512.18 150.946  -2
   3   1   2 2512.18 150.946   1
  -4  -1  -2 152.059 5.50736   1
  -4  -2  -1 361.144 33.8493  -2
  -4  -1  -2 361.144 33.8493   1
  -4  -1  -2 18.7033 6.60692   2
   4   1   2 27.7689 3.09565   2
   4   1   2 131.854 6.73713   1
   4  -2  -1 256.296 16.5179  -2
   4   1   2 256.296 16.5179   1
   4   2   1 368.282 33.6901  -2
   4   1   2 368.282 33.6901   1
  -5  -1  -2 189.324 7.28654   2
  -5  -1  -2 1596.69 54.9349   1
   5  -2  -1 1700.60 150.330  -2
   5   1   2 1700.60 150.330   1
   5   1   2 1641.18 54.1509   1
   5   1   2 187.157 8.27424   2
  -6  -1  -2 268.792 10.2296   1
  -6  -1  -2 26.9706 3.42885   2
  -6  -2  -1 278.548 27.5755  -2
  -6  -1  -2 278.548 27.5755   1
   6   2   1 282.645 27.7999  -2
   6   1   2 282.645 27.7999   1
   6   1   2 251.201 9.10427   1
   6   1   2 23.1903 3.97605   2
   6  -2  -1 421.289 39.1657  -2
   6   1   2 421.289 39.1657   1
  -7  -1  -2 320.982 13.1916   1
  -7  -1  -2 58.9296 4.96165   2
  -7  -2  -1 382.351 39.9981  -2
  -7  -1  -2 382.351 39.9981   1
   7   1   2 374.087 11.3589   1
   7   1   2 68.5472 4.57464   2
   7   2   1 475.447 40.6418  -2
   7   1   2 475.447 40.6418   1
  -8  -1  -2 24.5642 3.50217   1
  -8  -1  -2 24.8363 3.81631   2
  -8  -2  -1 39.3168 11.0068  -2
  -8  -1  -2 39.3168 11.0068   1
   8   1   2 30.8778 2.82842   2
   8   1   2 21.9389 2.62672   1
  -9  -1  -2 7.40447 2.48417   2
  -9  -1  -2 37.2308 4.16552   1
   9   1   2 29.6449 2.97689   1
   9   1   2 10.4426 1.60451   2
 -10  -1  -2 22.7325 3.74041   1
 -10  -1  -2 5.21235 2.76010   2
  10   1   2 19.4434 2.31666   1
  10   1   2 3.78867 1.87309   2
 -11  -1  -2 36.5357 4.43823   2
 -11  -1  -2 469.012 15.8364   1
  11   1   2 32.9022 3.22201   2
  11   1   2 393.548 13.0023   1
  11  -3  -2 411.967 40.4771  -2
  11   1   2 411.967 40.4771   1
 -12  -1  -2 17.3868 5.96874   1
 -12   3   2 47.5978 14.1171  -2
 -12  -1  -2 47.5978 14.1171   1
 -12  -1  -2 -2.3380 4.21710   2
 -12  -3   0 52.8782 15.8205  -2
 -12  -1  -2 52.8782 15.8205   1
  12  -3  -2 12.0592 6.76910  -2
  12   1   2 12.0592 6.76910   1
  12   1   2 15.3336 7.51712   1
  12   1   2 -0.6354 2.13743   2
  12   3   0 -0.6941 8.80323  -2
  12   1   2 -0.6941 8.80323   1
 -13  -1  -2 159.734 21.8427   1
 -13  -1  -2 7.41533 9.82725   2
 -13   3   2 207.058 17.2294  -2
 -13  -1  -2 207.058 17.2294   1
 -13  -3   0 217.173 17.7168  -2
 -13  -1  -2 217.173 17.7168   1
  13  -3  -2 212.483 13.4466  -2
  13   1   2 212.483 13.4466   1
  13   1   2 198.580 22.0674   1
  13   1   2 11.1529 9.07512   2
  13   3   0 224.993 14.1994  -2
  13   1   2 224.993 14.1994   1
 -14  -3   0 17.9969 10.4092  -2
 -14  -1  -2 17.9969 10.4092   1
 -14  -1  -2 13.5868 12.6529   1
 -14   3   2 28.0517 10.2854  -2
 -14  -1  -2 28.0517 10.2854   1
  14  -3  -2 9.52877 6.82356  -2
  14   1   2 9.52877 6.82356   1
  14   3   0 2.94635 7.58141  -2
  14   1   2 2.94635 7.58141   1
  14   1   2 -3.8817 17.8300   2
 -15  -3   0 1.80936 9.76337  -2
 -15  -1  -2 1.80936 9.76337   1
 -15   3   2 19.9161 9.53011  -2
 -15  -1  -2 19.9161 9.53011   1
  15  -3  -2 24.2480 7.24651  -2
  15   1   2 24.2480 7.24651   1
  15   3   0 12.4342 10.0192  -2
  15   1   2 12.4342 10.0192   1
 -16  -3   0 -0.9596 13.4090  -2
 -16  -1  -2 -0.9596 13.4090   1
 -16   3   2 -0.3880 9.83114  -2
 -16  -1  -2 -0.3880 9.83114   1
  16  -3  -2 -5.9249 13.1552  -2
  16   1   2 -5.9249 13.1552   1
  16   3   0 4.39192 37.6570  -2
  16   1   2 4.39192 37.6570   1
 -17   3   2 10.7128 14.0117  -2
 -17  -1  -2 10.7128 14.0117   1
  17   3   0 31.6399 8.74136  -2
  17   1   2 31.6399 8.74136   1
  17  -3  -2 31.5840 7.39092  -2
  17   1   2 31.5840 7.39092   1
 -18   3   2 8.55589 14.1718  -2
 -18  -1  -2 8.55589 14.1718   1
 -18  -3   0 20.4364 14.8548  -2
 -18  -1  -2 20.4364 14.8548   1
  18  -3  -2 4.75314 6.64684  -2
  18   1   2 4.75314 6.64684   1
  18   3   0 2.66440 7.41705  -2
  18   1   2 2.66440 7.41705   1
 -19   3   2 29.2570 13.3988  -2
 -19  -1  -2 29.2570 13.3988   1
 -19  -3   0 42.5700 16.1802  -2
 -19  -1  -2 42.5700 16.1802   1
  19   3   0 9.29839 16.5752  -2
  19   1   2 9.29839 16.5752   1
 -20  -3   0 12.3043 15.1423  -2
 -20  -1  -2 12.3043 15.1423   1
 -20   3   2 22.1925 15.2727  -2
 -20  -1  -2 22.1925 15.2727   1
 -21  -3   0 27.7367 16.0288  -2
 -21  -1  -2 27.7367 16.0288   1
 -21   3   2 32.7048 16.2036  -2
 -21  -1  -2 32.7048 16.2036   1
 -22   3   2 40.7784 20.2754  -2
 -22  -1  -2 40.7784 20.2754   1
 -22  -3   0 25.3221 15.4795  -2
 -22  -1  -2 25.3221 15.4795   1
 -22  -1  -1 17.6011 15.8520  -2
 -22   2   2 17.6011 15.8520   1
 -22   1   3 56.2805 20.6370  -2
 -22   2   2 56.2805 20.6370   1
 -21  -1  -1 16.3469 13.9358  -2
 -21   2   2 16.3469 13.9358   1
 -21   1   3 39.4881 18.2111  -2
 -21   2   2 39.4881 18.2111   1
 -20  -1  -1 24.1384 17.4777  -2
 -20   2   2 24.1384 17.4777   1
 -20   1   3 18.2089 13.5560  -2
 -20   2   2 18.2089 13.5560   1
 -19  -1  -1 6.33671 16.0692  -2
 -19   2   2 6.33671 16.0692   1
 -19   1   3 3.64948 13.2484  -2
 -19   2   2 3.64948 13.2484   1
  18   1   1 -0.0341 5.80137  -2
  18  -2  -2 -0.0341 5.80137   1
 -18   1   3 0.50761 12.3831  -2
 -18   2   2 0.50761 12.3831   1
 -18  -1  -1 6.75683 15.5368  -2
 -18   2   2 6.75683 15.5368   1
  17   1   1 -3.4237 6.54798  -2
  17  -2  -2 -3.4237 6.54798   1
 -17  -1  -1 26.7189 10.9679  -2
 -17   2   2 26.7189 10.9679   1
 -17   1   3 8.99437 9.83587  -2
 -17   2   2 8.99437 9.83587   1
  16   1   1 146.964 9.57802  -2
  16  -2  -2 146.964 9.57802   1
 -16  -1  -1 149.099 18.5778  -2
 -16   2   2 149.099 18.5778   1
 -16   1   3 149.613 14.3108  -2
 -16   2   2 149.613 14.3108   1
  15  -1  -3 9.36074 14.1706  -2
  15  -2  -2 9.36074 14.1706   1
  15   1   1 25.3552 5.56551  -2
  15  -2  -2 25.3552 5.56551   1
 -15   1   3 29.9944 9.02097  -2
 -15   2   2 29.9944 9.02097   1
 -15  -1  -1 42.3978 13.8359  -2
 -15   2   2 42.3978 13.8359   1
  14  -1  -3 218.791 21.2955  -2
  14  -2  -2 218.791 21.2955   1
  14   1   1 227.322 10.6165  -2
  14  -2  -2 227.322 10.6165   1
 -14  -1  -1 227.541 16.9653  -2
 -14   2   2 227.541 16.9653   1
 -14   1   3 216.288 21.1200  -2
 -14   2   2 216.288 21.1200   1
  13  -1  -3 54.4974 9.51711  -2
  13  -2  -2 54.4974 9.51711   1
  13   1   1 57.5417 5.80340  -2
  13  -2  -2 57.5417 5.80340   1
  13  -2  -2 42.9540 19.2881   1
 -13   2   2 5.65079 12.3818   2
 -13  -1  -1 63.2442 11.0084  -2
 -13   2   2 63.2442 11.0084   1
 -13   2   2 33.2957 17.6191   1
 -13   1   3 50.4016 9.35916  -2
 -13   2   2 50.4016 9.35916   1
  12  -1  -3 138.582 9.27712  -2
  12  -2  -2 138.582 9.27712   1
  12   1   1 160.299 13.4269  -2
  12  -2  -2 160.299 13.4269   1
  12  -2  -2 136.865 10.6784   1
  12  -2  -2 21.3415 13.5650   2
 -12   2   2 21.7974 6.30114   2
 -12   2   2 148.842 12.4178   1
 -12  -1  -1 183.785 23.7782  -2
 -12   2   2 183.785 23.7782   1
 -12   1   3 172.053 13.9495  -2
 -12   2   2 172.053 13.9495   1
  11  -2  -2 12.1974 2.64581   2
  11  -1  -3 122.172 12.4075  -2
  11  -2  -2 122.172 12.4075   1
  11  -2  -2 97.5839 6.49224   1
  11   1   1 116.759 20.5075  -2
  11  -2  -2 116.759 20.5075   1
 -11   2   2 16.8317 5.17856   2
 -11   2   2 119.146 8.37352   1
 -11  -1  -1 141.802 20.1088  -2
 -11   2   2 141.802 20.1088   1
 -11   1   3 156.035 19.0946  -2
 -11   2   2 156.035 19.0946   1
  10  -2  -2 8.21572 1.99570   2
  10  -2  -2 94.1488 5.43907   1
  10  -1  -3 81.3038 15.6322  -2
  10  -2  -2 81.3038 15.6322   1
 -10   2   2 10.2806 2.83120   2
 -10   2   2 81.0042 6.46684   1
 -10   1   3 87.7303 14.9783  -2
 -10   2   2 87.7303 14.9783   1
   9  -2  -2 222.119 7.92491   1
   9  -2  -2 17.5660 2.31322   2
  -9   2   2 14.1758 2.33190   2
  -9   2   2 202.916 8.89287   1
   8  -2  -2 51.1832 3.04038   2
   8  -2  -2 507.453 14.6212   1
  -8   2   2 503.900 16.9231   1
  -8   2   2 52.7100 3.40734   2
   7  -2  -2 65.6712 3.67519   2
   7  -2  -2 690.748 20.2207   1
  -7   2   2 677.609 21.6955   1
  -7   2   2 70.1999 3.65906   2
   6  -2  -2 110.948 4.24492   1
   6  -2  -2 14.7080 1.53608   2
  -6   2   2 78.7928 5.05673   1
  -6   2   2 15.9373 2.01678   2
  -6  -2  -2 196.118 19.8182  -2
  -6   2   2 196.118 19.8182   1
  -6   2   2 157.911 17.2625  -2
  -6   2   2 157.911 17.2625   1
   5  -2  -2 105.688 6.00282   2
   5  -2  -2 1006.04 42.8221   1
   5   2   2 1044.77 93.4981  -2
   5  -2  -2 1044.77 93.4981   1
   5  -2  -2 1109.39 98.5186  -2
   5  -2  -2 1109.39 98.5186   1
  -5   2   2 110.995 4.34961   2
  -5   2   2 1114.48 99.7030  -2
  -5   2   2 1114.48 99.7030   1
  -5   2   2 1080.57 35.7472   1
  -5  -2  -2 1064.62 64.3088  -2
  -5   2   2 1064.62 64.3088   1
   4  -2  -2 73.8184 3.57773   2
   4   2   2 879.405 47.0570  -2
   4  -2  -2 879.405 47.0570   1
   4  -2  -2 629.474 21.1963   1
   4  -2  -2 669.117 60.3464  -2
   4  -2  -2 669.117 60.3464   1
  -4   2   2 506.089 19.9229   1
  -4   2   2 62.2012 3.28033   2
  -4  -2  -2 653.497 46.3261  -2
  -4   2   2 653.497 46.3261   1
   3  -2  -2 54.3143 3.61844   1
   3  -2  -2 5.70111 1.02504   2
   3   2   2 91.2653 5.71950  -2
   3  -2  -2 91.2653 5.71950   1
   3  -2  -2 61.8438 8.95038  -2
   3  -2  -2 61.8438 8.95038   1
  -3   2   2 6.55098 1.51621   2
  -3   2   2 70.2330 3.14906   1
  -3  -2  -2 103.720 6.80109  -2
  -3   2   2 103.720 6.80109   1
  -3   2   2 84.6030 9.13754  -2
  -3   2   2 84.6030 9.13754   1
   2  -2  -2 302.578 25.2624   2
   2  -2  -2 1502.03 85.4416   1
   2   2   2 3307.65 194.875  -2
   2  -2  -2 3307.65 194.875   1
  -2   2   2 350.567 16.0818   2
  -2  -2  -2 3365.29 195.087  -2
  -2   2   2 3365.29 195.087   1
   1   2   2 636.357 39.0055  -2
   1  -2  -2 636.357 39.0055   1
   1  -2  -2 647.190 38.8941   1
  -1  -2  -2 588.871 32.3400  -2
  -1   2   2 588.871 32.3400   1
  -1   2   2 82.0346 5.68109   2
  -1   2   2 724.469 38.9852   1
   0   2   2 214.089 7.65333  -2
   0  -2  -2 214.089 7.65333   1
   0  -2  -2 155.629 12.6041  -2
   0   2   2 155.629 12.6041   1
   0   2   2 32.6385 2.56542   2
  -1  -2  -2 239.216 31.3355  -2
  -1  -2  -2 239.216 31.3355   1
  -1   2   2 263.616 10.2203  -2
  -1  -2  -2 263.616 10.2203   1
   1  -2  -2 156.193 9.63808  -2
   1   2   2 156.193 9.63808   1
   1   2   2 241.680 14.0120  -2
   1   2   2 241.680 14.0120   1
  -2  -2  -2 592.994 28.3673  -2
  -2  -2  -2 592.994 28.3673   1
  -2   2   2 899.832 38.8603  -2
  -2  -2  -2 899.832 38.8603   1
   2  -2  -2 966.990 45.6760  -2
   2   2   2 966.990 45.6760   1
   2   2   2 724.580 33.5241  -2
   2   2   2 724.580 33.5241   1
  -3  -2  -2 29.4428 3.52171   2
  -3  -2  -2 247.470 11.8291   1
  -3  -2  -2 311.236 16.6377  -2
  -3  -2  -2 311.236 16.6377   1
  -3   2   2 248.831 21.4347  -2
  -3  -2  -2 248.831 21.4347   1
   3  -2  -2 246.342 16.2094  -2
   3   2   2 246.342 16.2094   1
   3   2   2 297.033 17.5475  -2
   3   2   2 297.033 17.5475   1
   3   2   2 254.705 14.0189   1
   3   2   2 25.2463 4.96201   2
  -4  -2  -2 266.837 15.4056   2
  -4  -2  -2 2479.92 144.708   1
  -4  -2  -2 2763.06 163.329  -2
  -4  -2  -2 2763.06 163.329   1
   4   2   2 2844.76 163.665  -2
   4   2   2 2844.76 163.665   1
   4   2   2 2524.07 144.958   1
   4   2   2 285.191 12.7629   2
  -5  -2  -2 435.506 40.2773  -2
  -5  -2  -2 435.506 40.2773   1
  -5  -2  -2 55.4292 4.39227   2
  -5  -2  -2 434.622 13.8504   1
   5   2   2 430.139 16.3445   1
   5  -2  -2 547.194 49.8563  -2
   5   2   2 547.194 49.8563   1
   5   2   2 435.432 40.1974  -2
   5   2   2 435.432 40.1974   1
   5   2   2 50.6715 3.03172   2
  -6  -2  -2 1071.32 31.9955   1
  -6  -2  -2 124.658 6.49761   2
  -6  -2  -2 1070.54 99.9940  -2
  -6  -2  -2 1070.54 99.9940   1
   6   2   2 1084.35 34.1227   1
   6   2   2 117.659 4.63371   2
   6  -2  -2 1098.11 97.4467  -2
   6   2   2 1098.11 97.4467   1
   6   2   2 1182.66 99.7039  -2
   6   2   2 1182.66 99.7039   1
  -7  -2  -2 4.12992 1.53479   2
  -7  -2  -2 3.49134 2.32082   1
   7   2   2 2.93020 1.79050   1
   7   2   2 -0.5502 1.21585   2
  -8  -2  -2 19.4890 3.28514   2
  -8  -2  -2 192.991 8.86377   1
  -8  -2  -2 213.518 23.4462  -2
  -8  -2  -2 213.518 23.4462   1
   8   2   2 196.599 7.74282   1
   8   2   2 25.1963 2.18527   2
  -9  -2  -2 0.26274 3.59371   1
  -9  -2  -2 5.79058 3.07319   2
  -9  -2  -2 27.2950 12.5199  -2
  -9  -2  -2 27.2950 12.5199   1
   9   2   2 2.53375 1.54830   2
   9   2   2 0.72429 2.24841   1
 -10  -2  -2 145.012 7.13706   1
 -10  -2  -2 8.66153 2.49270   2
  10   2   2 5.34172 1.50517   2
  10   2   2 126.212 5.62570   1
 -11  -2  -2 27.2677 4.58499   1
 -11  -2  -2 12.3081 3.44253   2
  11   2   2 2.47169 1.37226   2
  11   2   2 24.4256 2.78728   1
  11  -3  -3 6.88312 13.5240  -2
  11   2   2 6.88312 13.5240   1
 -12  -3  -1 223.686 27.7945  -2
 -12  -2  -2 223.686 27.7945   1
 -12  -2  -2 230.353 16.5119   1
 -12  -2  -2 32.4406 4.71368   2
 -12   3   3 283.952 28.7108  -2
 -12  -2  -2 283.952 28.7108   1
  12  -3  -3 259.461 15.1718  -2
  12   2   2 259.461 15.1718   1
  12   3   1 223.409 28.3781  -2
  12   2   2 223.409 28.3781   1
  12   2   2 33.4970 4.47852   2
  12   2   2 237.263 15.7218   1
  12   2   1 324.891 31.4333  -2
  12   2   2 324.891 31.4333   1
 -13  -2  -2 5.58869 6.06557   1
 -13  -2  -2 -1.0716 4.60354   2
 -13  -3  -1 44.6730 16.5249  -2
 -13  -2  -2 44.6730 16.5249   1
 -13   3   3 7.48414 12.3093  -2
 -13  -2  -2 7.48414 12.3093   1
  13  -3  -3 7.17121 11.5042  -2
  13   2   2 7.17121 11.5042   1
  13   2   1 17.1820 14.6991  -2
  13   2   2 17.1820 14.6991   1
  13   3   1 14.0997 9.54354  -2
  13   2   2 14.0997 9.54354   1
  13   2   2 0.71670 13.3912   1
  13   2   2 -1.4499 8.42609   2
 -14   3   3 8.54715 13.1210  -2
 -14  -2  -2 8.54715 13.1210   1
 -14  -3  -1 -2.6929 14.6005  -2
 -14  -2  -2 -2.6929 14.6005   1
 -14  -2  -2 -4.0412 12.7385   2
 -14  -2  -2 2.14542 11.2854   1
  14   2   2 0.38110 15.1005   2
  14  -3  -3 9.74626 6.82329  -2
  14   2   2 9.74626 6.82329   1
  14   3   1 -2.1299 11.2950  -2
  14   2   2 -2.1299 11.2950   1
  14   2   2 20.6941 18.4619   1
 -15  -3  -1 -0.8039 14.0209  -2
 -15  -2  -2 -0.8039 14.0209   1
 -15   3   3 -2.6827 13.1742  -2
 -15  -2  -2 -2.6827 13.1742   1
  15  -3  -3 -7.0550 11.4830  -2
  15   2   2 -7.0550 11.4830   1
  15   3   1 0.39030 35.9057  -2
  15   2   2 0.39030 35.9057   1
 -16  -3  -1 13.0964 15.7965  -2
 -16  -2  -2 13.0964 15.7965   1
 -16   3   3 3.67320 9.45273  -2
 -16  -2  -2 3.67320 9.45273   1
  16   3   1 -7.9205 7.49461  -2
  16   2   2 -7.9205 7.49461   1
  16  -3  -3 9.17802 6.46878  -2
  16   2   2 9.17802 6.46878   1
 -17   3   3 5.13733 13.8757  -2
 -17  -2  -2 5.13733 13.8757   1
  17   3   1 1.60957 10.3021  -2
  17   2   2 1.60957 10.3021   1
  17  -3  -3 4.30405 6.68800  -2
  17   2   2 4.30405 6.68800   1
 -18  -3  -1 34.8889 15.5212  -2
 -18  -2  -2 34.8889 15.5212   1
  18   3   1 14.4306 8.65819  -2
  18   2   2 14.4306 8.65819   1
  18  -3  -3 6.07230 5.89179  -2
  18   2   2 6.07230 5.89179   1
 -19  -3  -1 44.4337 18.1118  -2
 -19  -2  -2 44.4337 18.1118   1
 -19   3   3 33.2260 14.2917  -2
 -19  -2  -2 33.2260 14.2917   1
  19   3   1 21.6508 8.54514  -2
  19   2   2 21.6508 8.54514   1
 -20  -3  -1 86.9052 20.1046  -2
 -20  -2  -2 86.9052 20.1046   1
 -20   3   3 66.8614 16.9476  -2
 -20  -2  -2 66.8614 16.9476   1
 -21  -3  -1 25.9238 15.8548  -2
 -21  -2  -2 25.9238 15.8548   1
 -21   3   3 23.8743 13.7189  -2
 -21  -2  -2 23.8743 13.7189   1
 -22   3   3 57.9942 22.8336  -2
 -22  -2  -2 57.9942 22.8336   1
 -22  -3  -1 31.3243 17.2495  -2
 -22  -2  -2 31.3243 17.2495   1
 -22  -1  -2 21.6292 21.3070  -2
 -22   3   2 21.6292 21.3070   1
 -21   1   4 46.3404 20.0538  -2
 -21   3   2 46.3404 20.0538   1
 -21  -1  -2 50.2910 21.3081  -2
 -21   3   2 50.2910 21.3081   1
 -20  -1  -2 15.8510 15.9726  -2
 -20   3   2 15.8510 15.9726   1
 -20   1   4 22.2210 16.7655  -2
 -20   3   2 22.2210 16.7655   1
 -19   1   4 10.9214 12.8925  -2
 -19   3   2 10.9214 12.8925   1
  17   1   2 26.4026 7.82083  -2
  17  -3  -2 26.4026 7.82083   1
  17  -1  -4 10.1901 12.8144  -2
  17  -3  -2 10.1901 12.8144   1
 -17   1   4 29.0525 9.76121  -2
 -17   3   2 29.0525 9.76121   1
  16   1   2 36.2273 8.85955  -2
  16  -3  -2 36.2273 8.85955   1
  16  -1  -4 18.0450 12.5620  -2
  16  -3  -2 18.0450 12.5620   1
 -16  -1  -2 27.0763 14.1954  -2
 -16   3   2 27.0763 14.1954   1
 -16   1   4 34.5547 10.0695  -2
 -16   3   2 34.5547 10.0695   1
  15   1   2 169.180 11.8126  -2
  15  -3  -2 169.180 11.8126   1
  15  -1  -4 136.604 13.0931  -2
  15  -3  -2 136.604 13.0931   1
 -15  -1  -2 176.299 19.1903  -2
 -15   3   2 176.299 19.1903   1
 -15   1   4 141.519 16.6528  -2
 -15   3   2 141.519 16.6528   1
  14   1   2 20.9585 5.43527  -2
  14  -3  -2 20.9585 5.43527   1
  14  -1  -4 22.8236 7.99246  -2
  14  -3  -2 22.8236 7.99246   1
 -14  -1  -2 41.0681 12.9074  -2
 -14   3   2 41.0681 12.9074   1
 -14   1   4 25.6306 8.40361  -2
 -14   3   2 25.6306 8.40361   1
  13  -1  -4 215.852 15.1016  -2
  13  -3  -2 215.852 15.1016   1
  13   1   2 208.362 11.7797  -2
  13  -3  -2 208.362 11.7797   1
  13  -3  -2 18.4907 13.0989   2
  13  -3  -2 178.154 29.8610   1
 -13   3   2 172.921 31.4567   1
 -13   1   4 224.280 15.4719  -2
 -13   3   2 224.280 15.4719   1
 -13   3   2 16.3953 13.5204   2
 -13  -1  -2 233.782 18.1826  -2
 -13   3   2 233.782 18.1826   1
  12   1   2 7.30625 7.49012  -2
  12  -3  -2 7.30625 7.49012   1
  12  -1  -4 1.82354 10.9363  -2
  12  -3  -2 1.82354 10.9363   1
  12  -3  -2 18.3042 4.80700   1
  12  -3  -2 -1.0064 11.3316   2
 -12   1   4 12.8652 8.28975  -2
 -12   3   2 12.8652 8.28975   1
 -12   3   2 10.9948 5.37623   1
 -12   3   2 0.10001 3.95083   2
 -12  -1  -2 31.0255 16.9238  -2
 -12   3   2 31.0255 16.9238   1
  11  -3  -2 142.726 7.46707   1
  11  -3  -2 13.0654 2.73859   2
  11  -1  -4 128.674 11.1768  -2
  11  -3  -2 128.674 11.1768   1
  11   1   2 190.542 23.4074  -2
  11  -3  -2 190.542 23.4074   1
 -11   3   2 92.6436 10.6874   1
 -11   3   2 18.9415 3.41230   2
 -11   1   4 119.108 11.8164  -2
 -11   3   2 119.108 11.8164   1
 -11  -1  -2 157.021 22.0030  -2
 -11   3   2 157.021 22.0030   1
  10  -3  -2 2.75486 1.90928   2
  10  -3  -2 60.1573 4.85210   1
  10  -1  -4 90.3191 16.2495  -2
  10  -3  -2 90.3191 16.2495   1
 -10   3   2 72.4551 5.86523   1
 -10   3   2 6.37281 2.50115   2
 -10   1   4 128.332 16.4549  -2
 -10   3   2 128.332 16.4549   1
   9  -3  -2 54.3921 3.67880   2
   9  -3  -2 621.474 19.3599   1
   9  -1  -4 643.892 58.5736  -2
   9  -3  -2 643.892 58.5736   1
  -9   3   2 49.6307 3.68940   2
  -9   3   2 557.321 19.5275   1
   8  -3  -2 445.181 13.1164   1
   8  -3  -2 38.4923 2.93129   2
  -8   3   2 448.242 15.2941   1
  -8   3   2 40.6927 3.15543   2
   7  -3  -2 33.7080 2.55568   2
   7  -3  -2 413.680 13.3372   1
  -7   3   2 430.774 14.0361   1
  -7   3   2 35.6740 2.77099   2
  -7  -2  -3 462.671 43.4495  -2
  -7   3   2 462.671 43.4495   1
   6  -3  -2 617.096 21.6182   1
   6  -3  -2 66.6945 4.24243   2
   6   2   3 679.803 61.0023  -2
   6  -3  -2 679.803 61.0023   1
  -6   3   2 75.3396 3.59282   2
  -6   3   2 617.389 19.2374   1
  -6  -2  -3 670.260 61.4010  -2
  -6   3   2 670.260 61.4010   1
   5  -3  -2 444.226 14.1387   1
   5  -3  -2 61.5178 3.22697   2
   5   2   3 684.940 38.8568  -2
   5  -3  -2 684.940 38.8568   1
  -5   3   2 482.376 17.2375   1
  -5   3   2 64.5323 3.49028   2
  -5  -2  -3 597.366 38.8536  -2
  -5   3   2 597.366 38.8536   1
  -5   2   3 608.738 55.2852  -2
  -5   3   2 608.738 55.2852   1
   4  -3  -2 322.954 19.8823   1
   4  -3  -2 41.6830 2.96939   2
   4  -2  -3 353.890 33.7991  -2
   4  -3  -2 353.890 33.7991   1
   4   2   3 351.653 17.6474  -2
   4  -3  -2 351.653 17.6474   1
  -4   3   2 377.755 13.6119   1
  -4   3   2 41.8451 3.06035   2
  -4  -2  -3 375.719 33.6781  -2
  -4   3   2 375.719 33.6781   1
  -4   2   3 381.928 43.6255  -2
  -4   3   2 381.928 43.6255   1
   3  -3  -2 1676.45 118.046   1
   3  -3  -2 238.535 12.9213   2
  -3   3   2 236.241 9.00479   2
  -3  -2  -3 2525.48 147.976  -2
  -3   3   2 2525.48 147.976   1
  -3   3   2 2487.76 119.265   1
   2  -3  -2 316.941 14.5282   1
   2   2   3 335.738 11.5325  -2
   2  -3  -2 335.738 11.5325   1
   2  -3  -2 34.9210 3.00456   2
  -2   3   2 273.711 12.0935   1
  -2  -2  -3 281.388 11.3079  -2
  -2   3   2 281.388 11.3079   1
  -2   3   2 30.8716 2.13823   2
  -2   2   3 424.862 40.6321  -2
  -2   3   2 424.862 40.6321   1
   1   2   3 877.131 47.3847  -2
   1  -3  -2 877.131 47.3847   1
   1  -3  -2 967.993 56.2285   1
   1  -3  -2 99.2287 7.57606   2
  -1   3   2 107.328 5.99447   2
  -1  -2  -3 702.768 31.9514  -2
  -1   3   2 702.768 31.9514   1
  -1   3   2 1032.41 56.3100   1
   0   2   3 4160.62 252.070  -2
   0  -3  -2 4160.62 252.070   1
   0  -2  -3 4511.14 254.015  -2
   0   3   2 4511.14 254.015   1
  -1  -2  -3 737.334 39.1892  -2
  -1  -3  -2 737.334 39.1892   1
  -1   2   3 770.256 36.1000  -2
  -1  -3  -2 770.256 36.1000   1
   1   2   3 680.683 37.9609  -2
   1   3   2 680.683 37.9609   1
   1  -2  -3 623.187 59.2172  -2
   1   3   2 623.187 59.2172   1
  -2   2   3 346.694 15.9552  -2
  -2  -3  -2 346.694 15.9552   1
  -2  -2  -3 234.669 12.9495  -2
  -2  -3  -2 234.669 12.9495   1
   2  -2  -3 369.063 17.8265  -2
   2   3   2 369.063 17.8265   1
   2   2   3 227.435 13.2668  -2
   2   3   2 227.435 13.2668   1
  -3   2   3 994.322 56.3448  -2
  -3  -3  -2 994.322 56.3448   1
  -3  -2  -3 885.080 38.2859  -2
  -3  -3  -2 885.080 38.2859   1
  -3  -3  -2 923.870 51.2048   1
  -3  -3  -2 89.2196 10.4698   2
   3   3   2 757.865 39.3682   1
   3   2   3 889.446 45.2464  -2
   3   3   2 889.446 45.2464   1
   3  -2  -3 1003.00 82.6042  -2
   3   3   2 1003.00 82.6042   1
  -4  -3  -2 44.1560 4.59678   2
  -4  -2  -3 433.385 20.2210  -2
  -4  -3  -2 433.385 20.2210   1
  -4  -3  -2 400.187 18.2037   1
  -4   2   3 419.122 34.8793  -2
  -4  -3  -2 419.122 34.8793   1
   4   3   2 48.5115 4.32666   2
   4   2   3 445.825 20.3205  -2
   4   3   2 445.825 20.3205   1
   4  -2  -3 418.493 26.3302  -2
   4   3   2 418.493 26.3302   1
   4   3   2 399.157 21.3300   1
  -5  -3  -2 101.930 8.51039   2
  -5  -2  -3 1168.85 51.2842  -2
  -5  -3  -2 1168.85 51.2842   1
  -5  -3  -2 974.067 38.3194   1
   5  -2  -3 1282.87 115.108  -2
   5   3   2 1282.87 115.108   1
   5   3   2 1109.38 39.8446   1
   5   2   3 1264.87 70.6616  -2
   5   3   2 1264.87 70.6616   1
   5   3   2 124.325 11.1032   2
  -6  -3  -2 63.6444 3.66308   1
  -6  -2  -3 77.1795 12.6491  -2
  -6  -3  -2 77.1795 12.6491   1
  -6  -3  -2 11.3367 3.84044   2
   6   3   2 14.3601 2.07065   2
   6   2   3 66.8708 12.8800  -2
   6   3   2 66.8708 12.8800   1
   6  -2  -3 104.427 12.5901  -2
   6   3   2 104.427 12.5901   1
   6   3   2 52.7222 4.05089   1
  -7  -3  -2 450.138 14.9817   1
  -7  -3  -2 37.3069 3.58443   2
  -7  -2  -3 474.688 46.3578  -2
  -7  -3  -2 474.688 46.3578   1
   7   3   2 43.8265 2.70435   2
   7   3   2 461.175 15.0422   1
   7   2   3 522.008 46.5892  -2
   7   3   2 522.008 46.5892   1
  -8  -3  -2 8.92364 1.69279   2
  -8  -3  -2 125.831 6.02263   1
  -8  -2  -3 128.090 18.2488  -2
  -8  -3  -2 128.090 18.2488   1
   8   3   2 10.8326 1.82741   2
   8   3   2 131.706 5.71058   1
  -9  -2  -3 512.841 48.5904  -2
  -9  -3  -2 512.841 48.5904   1
  -9  -3  -2 483.064 17.5129   1
  -9  -3  -2 36.8057 3.89071   2
   9   3   2 35.0401 2.47571   2
   9   3   2 452.270 13.8323   1
 -10  -3  -2 50.6246 4.75775   1
 -10  -3  -2 5.92590 2.72891   2
  10   3   2 6.82025 1.78970   2
  10   3   2 42.7308 4.10418   1
 -11   3   4 268.975 26.5972  -2
 -11  -3  -2 268.975 26.5972   1
 -11  -3  -2 14.9790 3.80553   2
 -11  -3  -2 246.805 12.1518   1
  11   3   2 12.4096 2.26644   2
  11   3   2 226.893 9.06833   1
  11  -3  -4 240.728 17.4177  -2
  11   3   2 240.728 17.4177   1
 -12  -3  -2 62.5016 9.10288   1
 -12  -3  -2 12.2870 5.80114   2
 -12  -3  -2 66.5162 17.9279  -2
 -12  -3  -2 66.5162 17.9279   1
 -12   3   4 73.8431 14.1482  -2
 -12  -3  -2 73.8431 14.1482   1
  12   3   2 64.1386 6.73093   1
  12   3   2 6.84156 2.55829   2
  12  -3  -4 45.3004 7.14882  -2
  12   3   2 45.3004 7.14882   1
  12   2   2 116.059 18.1183  -2
  12   3   2 116.059 18.1183   1
 -13  -3  -2 101.935 11.6895   1
 -13  -3  -2 21.2234 7.38932   2
 -13   3   4 102.242 13.1793  -2
 -13  -3  -2 102.242 13.1793   1
  13   3   2 20.3332 15.1902   2
  13  -3  -4 138.603 9.47253  -2
  13   3   2 138.603 9.47253   1
  13   3   2 148.790 28.5017   1
  13   2   2 151.777 21.5629  -2
  13   3   2 151.777 21.5629   1
  13   3   2 171.450 20.1605  -2
  13   3   2 171.450 20.1605   1
 -14   3   4 17.6128 9.23678  -2
 -14  -3  -2 17.6128 9.23678   1
 -14  -3  -2 0.39245 13.1347   2
 -14  -3  -2 12.0885 16.2016   1
 -14  -3  -2 17.5818 13.6823  -2
 -14  -3  -2 17.5818 13.6823   1
  14  -3  -4 26.2540 6.78534  -2
  14   3   2 26.2540 6.78534   1
  14   3   2 -0.3136 8.47981  -2
  14   3   2 -0.3136 8.47981   1
  14   3   2 -5.4561 13.7432   2
  14   3   2 6.26281 16.0273   1
 -15   3   4 55.4135 9.87437  -2
 -15  -3  -2 55.4135 9.87437   1
 -15  -3  -2 22.5606 14.2063  -2
 -15  -3  -2 22.5606 14.2063   1
  15  -3  -4 49.1106 6.89722  -2
  15   3   2 49.1106 6.89722   1
  15   3   2 33.4239 9.13144  -2
  15   3   2 33.4239 9.13144   1
 -16  -3  -2 -23.544 39.3353  -2
 -16  -3  -2 -23.544 39.3353   1
 -16   3   4 16.4313 9.73405  -2
 -16  -3  -2 16.4313 9.73405   1
  16   3   2 17.4511 8.38285  -2
  16   3   2 17.4511 8.38285   1
  16  -3  -4 15.2676 6.33428  -2
  16   3   2 15.2676 6.33428   1
 -17   3   4 3.03996 9.52563  -2
 -17  -3  -2 3.03996 9.52563   1
  17  -3  -4 2.61800 5.67373  -2
  17   3   2 2.61800 5.67373   1
  17   3   2 3.02332 10.8881  -2
  17   3   2 3.02332 10.8881   1
  18   3   2 0.40752 10.7039  -2
  18   3   2 0.40752 10.7039   1
 -19   3   4 69.9972 16.1930  -2
 -19  -3  -2 69.9972 16.1930   1
  19   3   2 66.9847 10.6648  -2
  19   3   2 66.9847 10.6648   1
 -20   3   4 45.5660 15.1192  -2
 -20  -3  -2 45.5660 15.1192   1
 -21  -3  -2 57.4209 21.2862  -2
 -21  -3  -2 57.4209 21.2862   1
 -21   3   4 59.2721 20.6975  -2
 -21  -3  -2 59.2721 20.6975   1
 -21   1   5 32.0991 16.1099  -2
 -21   4   2 32.0991 16.1099   1
 -21  -1  -3 33.5498 18.8366  -2
 -21   4   2 33.5498 18.8366   1
 -20   1   5 52.4795 18.5486  -2
 -20   4   2 52.4795 18.5486   1
 -20  -1  -3 39.9340 18.8725  -2
 -20   4   2 39.9340 18.8725   1
 -19   1   5 23.5451 13.7459  -2
 -19   4   2 23.5451 13.7459   1
  17   1   3 4.65170 7.84015  -2
  17  -4  -2 4.65170 7.84015   1
 -17   1   5 -0.0073 9.10256  -2
 -17   4   2 -0.0073 9.10256   1
  16   1   3 39.2308 7.76074  -2
  16  -4  -2 39.2308 7.76074   1
  16  -1  -5 12.0273 9.45337  -2
  16  -4  -2 12.0273 9.45337   1
 -16   1   5 32.4680 9.48686  -2
 -16   4   2 32.4680 9.48686   1
 -16  -1  -3 30.5733 39.2726  -2
 -16   4   2 30.5733 39.2726   1
  15   1   3 31.4874 6.81085  -2
  15  -4  -2 31.4874 6.81085   1
  15  -1  -5 4.55942 6.45210  -2
  15  -4  -2 4.55942 6.45210   1
 -15  -1  -3 28.7700 13.6409  -2
 -15   4   2 28.7700 13.6409   1
 -15   1   5 29.1561 11.8432  -2
 -15   4   2 29.1561 11.8432   1
  14  -1  -5 160.522 17.2796  -2
  14  -4  -2 160.522 17.2796   1
  14  -4  -2 145.866 39.7065   1
  14   1   3 163.867 20.6553  -2
  14  -4  -2 163.867 20.6553   1
 -14   4   2 10.4111 13.8569   2
 -14   1   5 162.510 12.7578  -2
 -14   4   2 162.510 12.7578   1
 -14  -1  -3 166.720 18.7485  -2
 -14   4   2 166.720 18.7485   1
  13  -1  -5 77.3955 13.0510  -2
  13  -4  -2 77.3955 13.0510   1
  13  -4  -2 0.67497 13.3800   2
  13   1   3 91.9609 12.1436  -2
  13  -4  -2 91.9609 12.1436   1
  13  -4  -2 77.6453 25.4269   1
 -13   1   5 78.0442 10.0971  -2
 -13   4   2 78.0442 10.0971   1
 -13   4   2 2.58352 12.2975   2
 -13   4   2 88.0259 27.4529   1
 -13  -1  -3 103.790 17.0738  -2
 -13   4   2 103.790 17.0738   1
  12  -4  -2 66.3891 8.42787   1
  12  -4  -2 0.46234 4.51961   2
  12   1   3 86.4798 13.1366  -2
  12  -4  -2 86.4798 13.1366   1
  12  -1  -5 114.598 14.6671  -2
  12  -4  -2 114.598 14.6671   1
 -12   1   5 132.179 12.4572  -2
 -12   4   2 132.179 12.4572   1
 -12   4   2 4.41200 4.63664   2
 -12  -1  -3 98.4038 19.3917  -2
 -12   4   2 98.4038 19.3917   1
 -12   4   2 84.1402 10.1927   1
  11  -4  -2 1.68531 3.72352   2
  11  -4  -2 64.4342 5.69329   1
  11  -1  -5 64.7151 13.7691  -2
  11  -4  -2 64.7151 13.7691   1
  11   1   3 70.5200 17.7825  -2
  11  -4  -2 70.5200 17.7825   1
 -11   4   2 66.6642 7.63603   1
 -11   4   2 2.99045 3.21480   2
 -11   1   5 68.4029 9.73534  -2
 -11   4   2 68.4029 9.73534   1
  10  -4  -2 214.584 8.64744   1
  10  -4  -2 21.8833 3.58434   2
 -10   4   2 18.8843 3.60694   2
 -10   4   2 169.953 9.55980   1
 -10   1   5 193.653 22.2932  -2
 -10   4   2 193.653 22.2932   1
   9  -4  -2 36.9322 4.09303   1
   9  -4  -2 8.87159 3.06956   2
   9  -1  -5 -2.4234 9.96526  -2
   9  -4  -2 -2.4234 9.96526   1
  -9   4   2 43.3168 4.25355   1
  -9   4   2 5.99537 2.16471   2
   8  -4  -2 50.2012 3.23490   2
   8  -4  -2 431.454 14.2808   1
   8  -1  -5 502.427 45.9981  -2
   8  -4  -2 502.427 45.9981   1
  -8   4   2 496.625 14.6987   1
  -8   4   2 46.9624 3.72672   2
   7  -4  -2 6.38747 1.69576   2
   7  -4  -2 57.0638 3.47396   1
  -7   4   2 5.98084 1.47694   2
  -7   4   2 56.5351 4.44683   1
  -7  -2  -4 53.7651 13.0739  -2
  -7   4   2 53.7651 13.0739   1
   6   2   4 1114.35 64.4910  -2
   6  -4  -2 1114.35 64.4910   1
   6  -4  -2 973.538 31.9082   1
   6  -4  -2 94.3230 5.52774   2
  -6   4   2 913.341 28.1484   1
  -6   4   2 98.9854 5.67958   2
  -6  -2  -4 1034.12 96.6215  -2
  -6   4   2 1034.12 96.6215   1
   5   2   4 76.9406 5.15390  -2
   5  -4  -2 76.9406 5.15390   1
   5  -4  -2 1.34116 1.25836   2
   5  -4  -2 56.9981 3.68897   1
  -5   4   2 4.07064 0.75430   2
  -5  -2  -4 75.2209 7.34193  -2
  -5   4   2 75.2209 7.34193   1
  -5   4   2 59.7306 3.45625   1
   4   2   4 1474.32 107.884  -2
   4  -4  -2 1474.32 107.884   1
   4  -4  -2 139.262 6.59978   2
   4  -4  -2 1212.46 77.4102   1
  -4  -2  -4 1373.59 52.1862  -2
  -4   4   2 1373.59 52.1862   1
  -4   4   2 136.939 5.83280   2
  -4   4   2 1374.64 61.6274   1
   3   2   4 333.347 15.1563  -2
   3  -4  -2 333.347 15.1563   1
   3  -4  -2 32.6093 3.50094   2
   3  -4  -2 340.893 13.9501   1
   3  -2  -4 340.471 30.6686  -2
   3  -4  -2 340.471 30.6686   1
  -3  -2  -4 282.397 11.3305  -2
  -3   4   2 282.397 11.3305   1
  -3   4   2 27.2074 1.76962   2
  -3   2   4 311.356 30.8260  -2
  -3   4   2 311.356 30.8260   1
  -3   4   2 313.462 13.9338   1
   2   2   4 379.540 14.5032  -2
   2  -4  -2 379.540 14.5032   1
   2  -4  -2 339.503 17.5329   1
   2  -4  -2 31.4588 3.26443   2
  -2   4   2 375.619 17.5877   1
  -2  -2  -4 334.460 12.9447  -2
  -2   4   2 334.460 12.9447   1
  -2   4   2 35.4187 2.20692   2
  -2   2   4 522.493 35.3098  -2
  -2   4   2 522.493 35.3098   1
   1   2   4 235.673 9.28798  -2
   1  -4  -2 235.673 9.28798   1
   1  -4  -2 195.642 10.4580   1
  -1  -2  -4 269.791 12.5193  -2
  -1   4   2 269.791 12.5193   1
  -1   4   2 238.705 17.6162   1
  -1   4   2 24.7821 2.28168   2
  -1   2   4 349.645 27.3259  -2
  -1   4   2 349.645 27.3259   1
   0   2   4 2671.72 171.252  -2
   0  -4  -2 2671.72 171.252   1
   0  -2  -4 3300.56 227.556  -2
   0  -4  -2 3300.56 227.556   1
  -1  -2  -4 1416.46 82.0819  -2
  -1  -4  -2 1416.46 82.0819   1
   1   2   4 1126.65 112.986  -2
   1   4   2 1126.65 112.986   1
  -2   2   4 695.409 29.6113  -2
  -2  -4  -2 695.409 29.6113   1
  -2  -2  -4 569.671 29.5556  -2
  -2  -4  -2 569.671 29.5556   1
   2   2   4 583.546 51.9442  -2
   2   4   2 583.546 51.9442   1
  -3  -2  -4 70.4855 5.03872  -2
  -3  -4  -2 70.4855 5.03872   1
  -3   2   4 52.0083 5.11939  -2
  -3  -4  -2 52.0083 5.11939   1
  -3  -4  -2 48.6739 4.58088   1
  -3  -4  -2 3.32377 2.39862   2
   3   2   4 81.7233 5.29035  -2
   3   4   2 81.7233 5.29035   1
   3  -2  -4 59.8065 7.25979  -2
   3   4   2 59.8065 7.25979   1
   3   4   2 57.2607 9.93751   1
  -4  -4  -2 1286.30 76.3508   1
  -4   2   4 1378.10 76.8253  -2
  -4  -4  -2 1378.10 76.8253   1
  -4  -2  -4 1207.87 50.2233  -2
  -4  -4  -2 1207.87 50.2233   1
  -4  -4  -2 142.759 9.74000   2
   4   2   4 1148.66 49.8945  -2
   4   4   2 1148.66 49.8945   1
   4   4   2 1210.67 75.9887   1
  -5  -4  -2 87.2775 5.16703   2
  -5  -2  -4 782.859 34.2294  -2
  -5  -4  -2 782.859 34.2294   1
  -5  -4  -2 718.323 30.9781   1
  -5   2   4 756.570 63.9920  -2
  -5  -4  -2 756.570 63.9920   1
   5   2   4 768.033 34.1071  -2
   5   4   2 768.033 34.1071   1
   5   4   2 77.8254 6.33134   2
   5  -2  -4 827.318 72.5094  -2
   5   4   2 827.318 72.5094   1
   5   4   2 692.927 35.8917   1
  -6  -4  -2 306.694 14.2189   1
  -6  -4  -2 29.9142 4.91600   2
  -6  -2  -4 441.588 22.2161  -2
  -6  -4  -2 441.588 22.2161   1
   6   4   2 375.353 14.4191   1
   6   2   4 493.020 22.5079  -2
   6   4   2 493.020 22.5079   1
   6   4   2 35.4489 2.92799   2
  -7  -2  -4 39.7068 9.90276  -2
  -7  -4  -2 39.7068 9.90276   1
  -7  -4  -2 58.1561 3.80755   1
  -7  -4  -2 1.78417 1.58862   2
   7   4   2 43.6010 4.05053   1
   7   2   4 31.5191 9.30060  -2
   7   4   2 31.5191 9.30060   1
   7   4   2 1.91831 1.49484   2
  -8  -4  -2 13.0175 2.57570   2
  -8  -4  -2 226.279 8.87159   1
  -8  -2  -4 280.866 28.9682  -2
  -8  -4  -2 280.866 28.9682   1
   8   4   2 21.4824 2.09298   2
   8   4   2 224.224 8.26431   1
  -9  -4  -2 4.47576 2.11875   1
  -9  -4  -2 7.47327 1.59439   2
  -9  -2  -4 10.1492 11.4965  -2
  -9  -4  -2 10.1492 11.4965   1
   9   4   2 5.24475 2.16527   1
   9   4   2 8.88805 4.02402   2
 -10  -4  -2 12.1213 2.80643   2
 -10  -4  -2 81.5820 5.67114   1
  10   4   2 9.95144 1.87045   2
  10   4   2 69.9226 4.60793   1
  10  -3  -5 103.396 15.1822  -2
  10   4   2 103.396 15.1822   1
 -11  -4  -2 35.4211 6.27923   1
 -11   3   5 28.5474 9.20785  -2
 -11  -4  -2 28.5474 9.20785   1
 -11  -4  -2 3.34617 3.02697   2
  11   4   2 2.72736 1.83674   2
  11   4   2 45.5124 6.12416   1
  11   2   3 49.5230 16.5699  -2
  11   4   2 49.5230 16.5699   1
  11  -3  -5 17.4406 6.91172  -2
  11   4   2 17.4406 6.91172   1
 -12   3   5 261.110 18.9051  -2
 -12  -4  -2 261.110 18.9051   1
 -12  -2  -3 238.906 28.6622  -2
 -12  -4  -2 238.906 28.6622   1
 -12  -4  -2 241.479 16.3319   1
 -12  -4  -2 17.7677 4.84496   2
  12   4   2 257.916 12.7933   1
  12  -3  -5 244.639 16.2428  -2
  12   4   2 244.639 16.2428   1
  12   4   2 20.9037 3.66023   2
 -13   3   5 65.0355 15.5758  -2
 -13  -4  -2 65.0355 15.5758   1
 -13  -4  -2 64.7089 9.57588   1
 -13  -4  -2 15.3635 7.21096   2
  13  -3  -5 77.4305 7.67199  -2
  13   4   2 77.4305 7.67199   1
  13   3   3 100.500 11.8026  -2
  13   4   2 100.500 11.8026   1
  13   4   2 7.09493 12.4281   2
  13   4   2 80.5701 25.9534   1
  13   2   3 114.498 19.7469  -2
  13   4   2 114.498 19.7469   1
 -14  -4  -2 14.8539 14.3399   2
 -14   3   5 107.363 11.7736  -2
 -14  -4  -2 107.363 11.7736   1
 -14  -3  -3 155.466 20.2237  -2
 -14  -4  -2 155.466 20.2237   1
 -14  -4  -2 81.9610 28.9829   1
  14   4   2 14.5252 14.3854   2
  14   3   3 141.364 13.5375  -2
  14   4   2 141.364 13.5375   1
  14  -3  -5 115.493 8.76449  -2
  14   4   2 115.493 8.76449   1
  14   4   2 87.8891 28.7463   1
 -15  -4  -2 1.37798 14.9956   2
 -15   3   5 72.4060 10.9138  -2
 -15  -4  -2 72.4060 10.9138   1
 -15  -3  -3 74.7207 39.8155  -2
 -15  -4  -2 74.7207 39.8155   1
  15  -3  -5 65.7091 7.35262  -2
  15   4   2 65.7091 7.35262   1
  15   3   3 86.4852 10.7624  -2
  15   4   2 86.4852 10.7624   1
 -16   3   5 36.2208 9.57203  -2
 -16  -4  -2 36.2208 9.57203   1
 -16  -3  -3 9.26984 41.3464  -2
 -16  -4  -2 9.26984 41.3464   1
  16  -3  -5 25.7224 5.80015  -2
  16   4   2 25.7224 5.80015   1
  16   3   3 18.1117 8.82366  -2
  16   4   2 18.1117 8.82366   1
 -17   3   5 11.4231 9.22697  -2
 -17  -4  -2 11.4231 9.22697   1
 -17  -3  -3 -29.081 46.8996  -2
 -17  -4  -2 -29.081 46.8996   1
  17   3   3 6.49727 12.0454  -2
  17   4   2 6.49727 12.0454   1
  17  -3  -5 3.64725 5.17406  -2
  17   4   2 3.64725 5.17406   1
  18   3   3 1.08002 11.5799  -2
  18   4   2 1.08002 11.5799   1
 -19   3   5 33.8447 14.3553  -2
 -19  -4  -2 33.8447 14.3553   1
  19   3   3 6.96358 9.55291  -2
  19   4   2 6.96358 9.55291   1
 -20   3   5 59.9576 18.3600  -2
 -20  -4  -2 59.9576 18.3600   1
 -21   3   5 35.7367 19.2282  -2
 -21  -4  -2 35.7367 19.2282   1
 -21  -1  -4 37.4950 20.1344  -2
 -21   5   2 37.4950 20.1344   1
 -20  -1  -4 36.6476 18.1772  -2
 -20   5   2 36.6476 18.1772   1
 -20   1   6 50.4640 19.1263  -2
 -20   5   2 50.4640 19.1263   1
 -19   1   6 54.8605 17.3379  -2
 -19   5   2 54.8605 17.3379   1
  18   1   4 0.46498 10.3030  -2
  18  -5  -2 0.46498 10.3030   1
  17   1   4 6.90946 10.9441  -2
  17  -5  -2 6.90946 10.9441   1
 -17   1   6 7.12586 11.9958  -2
 -17   5   2 7.12586 11.9958   1
  16   1   4 4.02211 7.39190  -2
  16  -5  -2 4.02211 7.39190   1
 -16  -1  -4 -0.9281 39.6409  -2
 -16   5   2 -0.9281 39.6409   1
 -16   1   6 3.29623 10.9156  -2
 -16   5   2 3.29623 10.9156   1
  15   1   4 35.1910 8.74475  -2
  15  -5  -2 35.1910 8.74475   1
  15  -1  -6 17.8403 12.1083  -2
  15  -5  -2 17.8403 12.1083   1
 -15   1   6 29.0046 8.84480  -2
 -15   5   2 29.0046 8.84480   1
 -15  -1  -4 29.2809 14.2511  -2
 -15   5   2 29.2809 14.2511   1
  14  -1  -6 55.4144 13.3903  -2
  14  -5  -2 55.4144 13.3903   1
  14   1   4 59.6155 15.7827  -2
  14  -5  -2 59.6155 15.7827   1
  14  -5  -2 78.4181 27.6804   1
 -14   1   6 68.6586 9.32659  -2
 -14   5   2 68.6586 9.32659   1
 -14   5   2 3.12283 12.8385   2
 -14  -1  -4 76.8765 15.3984  -2
 -14   5   2 76.8765 15.3984   1
  13   1   4 121.253 12.0258  -2
  13  -5  -2 121.253 12.0258   1
  13  -5  -2 7.67050 12.9996   2
  13  -1  -6 121.288 14.6161  -2
  13  -5  -2 121.288 14.6161   1
 -13   1   6 111.604 11.0690  -2
 -13   5   2 111.604 11.0690   1
 -13   5   2 86.4318 27.7454   1
 -13  -1  -4 115.186 18.1813  -2
 -13   5   2 115.186 18.1813   1
 -13   5   2 3.88937 12.1133   2
  12  -5  -2 12.9697 4.60918   2
  12  -5  -2 191.617 16.4595   1
  12  -1  -6 240.182 20.6244  -2
  12  -5  -2 240.182 20.6244   1
  12   2   4 219.223 25.0273  -2
  12  -5  -2 219.223 25.0273   1
 -12   1   6 241.914 15.7451  -2
 -12   5   2 241.914 15.7451   1
 -12   5   2 190.292 16.8363   1
 -12   5   2 11.8139 5.12569   2
  11  -5  -2 386.289 20.4957   1
  11   2   4 399.181 40.6105  -2
  11  -5  -2 399.181 40.6105   1
  11  -1  -6 410.495 28.3092  -2
  11  -5  -2 410.495 28.3092   1
  11  -5  -2 24.2157 4.38524   2
 -11   5   2 402.062 18.3788   1
 -11   1   6 425.990 26.8275  -2
 -11   5   2 425.990 26.8275   1
 -11   5   2 20.8256 5.06890   2
  10  -5  -2 90.9264 5.90025   1
  10  -5  -2 17.9876 3.60235   2
 -10   5   2 17.1210 2.99578   2
 -10   1   6 116.698 11.2893  -2
 -10   5   2 116.698 11.2893   1
 -10   5   2 104.681 8.20169   1
   9  -5  -2 61.8383 4.50988   1
   9  -5  -2 21.2724 2.99401   2
   9  -1  -6 79.1862 12.6875  -2
   9  -5  -2 79.1862 12.6875   1
  -9   1   6 86.4701 13.1063  -2
  -9   5   2 86.4701 13.1063   1
  -9   5   2 15.0525 2.76040   2
  -9   5   2 73.7077 5.83013   1
   8  -5  -2 5.90485 2.15234   1
   8  -5  -2 6.55885 2.62543   2
  -8   5   2 8.29640 2.06874   2
  -8   5   2 3.84266 2.59384   1
  -8  -2  -5 36.0167 11.5525  -2
  -8   5   2 36.0167 11.5525   1
   7  -5  -2 396.441 11.2796   1
   7  -5  -2 42.0663 3.63071   2
  -7   5   2 50.5670 4.07214   2
  -7   5   2 347.207 14.0184   1
  -7  -2  -5 462.581 43.5921  -2
  -7   5   2 462.581 43.5921   1
   6  -5  -2 25.6265 2.48283   2
   6   2   5 319.470 14.1958  -2
   6  -5  -2 319.470 14.1958   1
   6  -5  -2 250.182 13.2608   1
  -6   5   2 32.1395 2.07938   2
  -6   5   2 289.886 9.68830   1
  -6  -2  -5 326.820 31.9155  -2
  -6   5   2 326.820 31.9155   1
   5  -5  -2 63.6766 3.33811   2
   5  -5  -2 720.697 26.5227   1
   5   2   5 795.962 31.4465  -2
   5  -5  -2 795.962 31.4465   1
  -5  -2  -5 745.532 30.0924  -2
  -5   5   2 745.532 30.0924   1
  -5   5   2 62.3665 3.43652   2
  -5   5   2 693.533 26.6893   1
   4  -5  -2 138.849 6.76260   1
   4   2   5 135.965 6.78383  -2
   4  -5  -2 135.965 6.78383   1
   4  -5  -2 11.0813 1.78882   2
   4  -2  -5 162.112 16.4207  -2
   4  -5  -2 162.112 16.4207   1
  -4  -2  -5 127.830 7.12007  -2
  -4   5   2 127.830 7.12007   1
  -4   5   2 11.6004 1.59264   2
  -4   5   2 127.808 6.79006   1
   3  -5  -2 89.3987 5.28857   2
   3   2   5 964.421 36.0281  -2
   3  -5  -2 964.421 36.0281   1
   3  -5  -2 851.236 40.9603   1
  -3  -2  -5 822.976 30.4183  -2
  -3   5   2 822.976 30.4183   1
  -3   5   2 867.411 34.6855   1
  -3   5   2 79.7091 4.03994   2
   2  -5  -2 1.52324 0.97707   2
   2   2   5 40.7541 2.89390  -2
   2  -5  -2 40.7541 2.89390   1
   2  -5  -2 25.6878 3.60338   1
  -2   5   2 1.33666 1.09064   2
  -2   5   2 26.1649 3.46495   1
  -2  -2  -5 33.5397 4.02802  -2
  -2   5   2 33.5397 4.02802   1
  -2   2   5 88.0544 8.71963  -2
  -2   5   2 88.0544 8.71963   1
   1  -5  -2 57.1680 3.35124   2
   1   2   5 625.070 21.9095  -2
   1  -5  -2 625.070 21.9095   1
   1  -5  -2 592.496 38.7250   1
  -1   5   2 738.677 52.8078   1
  -1   2   5 986.282 65.2804  -2
  -1   5   2 986.282 65.2804   1
  -1  -2  -5 654.518 51.6029  -2
  -1   5   2 654.518 51.6029   1
   0  -2  -5 1502.72 98.2210  -2
   0  -5  -2 1502.72 98.2210   1
   0   2   5 1542.61 91.8111  -2
   0  -5  -2 1542.61 91.8111   1
  -1  -2  -5 4175.72 177.608  -2
  -1  -5  -2 4175.72 177.608   1
  -1   2   5 4117.82 238.065  -2
  -1  -5  -2 4117.82 238.065   1
  -2   2   5 149.280 8.31736  -2
  -2  -5  -2 149.280 8.31736   1
  -2  -2  -5 118.776 7.13584  -2
  -2  -5  -2 118.776 7.13584   1
   2   2   5 136.696 8.84310  -2
   2   5   2 136.696 8.84310   1
   2  -2  -5 164.202 14.2767  -2
   2   5   2 164.202 14.2767   1
  -3   2   5 206.127 12.3474  -2
  -3  -5  -2 206.127 12.3474   1
  -3  -5  -2 139.180 14.7793   1
  -3  -2  -5 274.621 12.8729  -2
  -3  -5  -2 274.621 12.8729   1
   3  -2  -5 187.001 17.7256  -2
   3   5   2 187.001 17.7256   1
   3   2   5 249.029 16.4243  -2
   3   5   2 249.029 16.4243   1
  -4  -5  -2 71.3637 6.15052   1
  -4  -2  -5 89.1765 6.06112  -2
  -4  -5  -2 89.1765 6.06112   1
  -4  -5  -2 8.22988 2.86081   2
  -4   2   5 97.5813 7.05589  -2
  -4  -5  -2 97.5813 7.05589   1
   4  -2  -5 79.1024 6.91864  -2
   4   5   2 79.1024 6.91864   1
   4   5   2 58.9153 11.8034   1
   4   2   5 72.3400 7.07153  -2
   4   5   2 72.3400 7.07153   1
   4   5   2 3.35322 3.22630   2
  -5  -5  -2 212.502 11.7152   2
  -5  -2  -5 2092.72 107.158  -2
  -5  -5  -2 2092.72 107.158   1
  -5  -5  -2 2032.13 97.3200   1
   5   5   2 251.288 10.0893   2
   5   2   5 2346.87 129.839  -2
   5   5   2 2346.87 129.839   1
   5   5   2 2180.24 123.868   1
  -6  -5  -2 418.529 16.8785   1
  -6  -5  -2 38.9674 3.88905   2
  -6  -2  -5 461.016 21.8466  -2
  -6  -5  -2 461.016 21.8466   1
   6   5   2 401.628 19.6746   1
   6   5   2 36.8428 3.07964   2
   6   2   5 441.253 21.7305  -2
   6   5   2 441.253 21.7305   1
  -7  -5  -2 5.69011 2.13260   2
  -7  -2  -5 185.290 15.0864  -2
  -7  -5  -2 185.290 15.0864   1
  -7  -5  -2 102.833 5.59840   1
   7   5   2 6.06440 2.12673   2
   7   5   2 78.2587 5.13818   1
   7   2   5 156.139 12.5029  -2
   7   5   2 156.139 12.5029   1
  -8  -5  -2 -0.2835 1.55799   2
  -8  -5  -2 12.2446 2.46905   1
  -8  -2  -5 26.7228 6.58241  -2
  -8  -5  -2 26.7228 6.58241   1
   8   5   2 -0.9677 1.81040   2
   8   5   2 11.5873 2.42476   1
   8   2   5 31.0998 7.78888  -2
   8   5   2 31.0998 7.78888   1
  -9  -5  -2 10.6153 1.70348   2
  -9  -5  -2 63.0045 4.60651   1
  -9  -2  -5 103.434 17.3628  -2
  -9  -5  -2 103.434 17.3628   1
   9   5   2 81.2082 6.00597   1
   9   2   5 120.737 10.7034  -2
   9   5   2 120.737 10.7034   1
   9   5   2 6.19026 1.74161   2
   9   2   4 72.6678 16.4464  -2
   9   5   2 72.6678 16.4464   1
   9  -3  -6 110.852 14.6164  -2
   9   5   2 110.852 14.6164   1
 -10  -5  -2 7.25022 1.86232   2
 -10  -5  -2 20.2453 3.15304   1
 -10  -2  -5 74.7085 15.3595  -2
 -10  -5  -2 74.7085 15.3595   1
 -10   3   6 29.0747 10.5296  -2
 -10  -5  -2 29.0747 10.5296   1
  10   5   2 23.3695 2.92928   1
  10   5   2 0.27093 2.09351   2
  10  -3  -6 15.4829 11.0586  -2
  10   5   2 15.4829 11.0586   1
  10   2   5 40.4014 12.3246  -2
  10   5   2 40.4014 12.3246   1
  10   2   4 33.4793 14.2993  -2
  10   5   2 33.4793 14.2993   1
 -11  -5  -2 17.2183 3.24166   2
 -11  -5  -2 154.363 12.0487   1
 -11   3   6 178.850 13.9552  -2
 -11  -5  -2 178.850 13.9552   1
 -11  -2  -4 173.714 23.1731  -2
 -11  -5  -2 173.714 23.1731   1
  11   2   4 145.004 22.5101  -2
  11   5   2 145.004 22.5101   1
  11   5   2 141.001 12.4660   1
  11   2   5 164.952 19.3576  -2
  11   5   2 164.952 19.3576   1
  11  -3  -6 151.749 12.5281  -2
  11   5   2 151.749 12.5281   1
  11   5   2 10.5760 5.28205   2
 -12  -5  -2 0.39923 5.14508   1
 -12  -5  -2 4.29369 3.88408   2
 -12   3   6 4.70916 11.2757  -2
 -12  -5  -2 4.70916 11.2757   1
 -12  -2  -4 45.0750 15.3303  -2
 -12  -5  -2 45.0750 15.3303   1
  12   5   2 2.73602 2.69958   2
  12   5   2 7.43228 15.3122   1
  12  -3  -6 -10.035 10.1785  -2
  12   5   2 -10.035 10.1785   1
  12   2   4 35.2795 14.8014  -2
  12   5   2 35.2795 14.8014   1
  12   2   5 4.60779 12.2428  -2
  12   5   2 4.60779 12.2428   1
 -13   3   6 140.863 15.4360  -2
 -13  -5  -2 140.863 15.4360   1
 -13  -5  -2 120.008 13.7949   1
[truncated: 4,506,449 more chars]
