# Supplementary material for: Crystal structures of two heterotrimetallic dysprosium–manganese–sodium 12-metallacrown-4 complexes with the bridging ligands 3-hy­droxy­benzoate and 4-hy­droxy­benzoate
Source: Acta Crystallogr E Crystallogr Commun. 2020 Jul 7;76(Pt 8):1213–21. doi: 10.1107/S2056989020008853 (PMC7405553; doi:10.1107/S2056989020008853)
Supplement: Supplementary file 2 [file e-76-01213-1sup2.hkl]

data_1                                                                    
_shelx_title ' CZ_9_0m in P4/n'                                                 
_shelx_refln_list_code          4                                               
_shelx_F_calc_maximum      335.69                                               
_exptl_crystal_F_000      2578.00                                               
_reflns_d_resolution_high  0.7001                                               
                                                                                
loop_                                                                           
 _space_group_symop_operation_xyz                                               
 'x, y, z'                                                                      
 '-x+1/2, -y+1/2, z'                                                            
 '-y+1/2, x, z'                                                                 
 'y, -x+1/2, z'                                                                 
 '-x, -y, -z'                                                                   
 'x-1/2, y-1/2, -z'                                                             
 'y-1/2, -x, -z'                                                                
 '-y, x-1/2, -z'                                                                
                                                                                
_cell_length_a    19.9869                                                       
_cell_length_b    19.9869                                                       
_cell_length_c    13.9570                                                       
_cell_angle_alpha  90.000                                                       
_cell_angle_beta   90.000                                                       
_cell_angle_gamma  90.000                                                       
                                                                                
_shelx_F_squared_multiplier     1.000                                           
                                                                                
loop_                                                                           
 _refln_index_h                                                                 
 _refln_index_k                                                                 
 _refln_index_l                                                                 
 _refln_F_squared_calc                                                          
 _refln_F_squared_meas                                                          
 _refln_F_squared_sigma                                                         
 _refln_observed_status                                                         
   2   2   0        191.68        140.03        11.30 o                         
  -1   3   0       4173.84       5506.99        96.82 o                         
   1   3   0      16656.96      18821.75       515.00 o                         
   3   3   0       3396.97       2895.06        51.00 o                         
  -2   4   0        183.50        791.09        12.57 o                         
   4   4   0      51236.66      51575.20       860.55 o                         
  -3   5   0       3421.12       3774.24        66.62 o                         
   1   5   0       3930.84       2075.68        29.74 o                         
   3   5   0     112685.37     105372.05      2277.55 o                         
   5   5   0      21114.28      19519.81       544.41 o                         
  -4   6   0      12383.24      13122.49       210.00 o                         
  -2   6   0        671.62        408.66        13.64 o                         
   0   6   0       7315.38       9119.72       245.34 o                         
   2   6   0       8955.92      10527.88       187.51 o                         
   4   6   0      81426.05      80722.12      1165.50 o                         
   6   6   0      33555.66      34026.86       801.75 o                         
  -5   7   0        146.68         84.28         9.96 o                         
  -3   7   0      11155.12      12737.37       245.20 o                         
  -1   7   0      52669.46      48003.94      1588.95 o                         
   1   7   0        845.74        851.72        21.41 o                         
   3   7   0       4169.92       4968.58        81.14 o                         
   5   7   0      40153.30      45726.70       778.68 o                         
   7   7   0        202.11        149.24        11.78 o                         
  -6   8   0       7041.11       9873.24       127.47 o                         
  -4   8   0       1213.44       1700.64        29.17 o                         
  -2   8   0      86779.52      91296.46      1524.30 o                         
   0   8   0      19668.16      20352.83       656.82 o                         
   2   8   0      13275.88      10795.16       137.35 o                         
   4   8   0      13715.22      11830.80       163.97 o                         
   6   8   0      14347.50      15936.49       274.67 o                         
   8   8   0      15211.83      16646.53       206.37 o                         
  -7   9   0       4247.73       3983.60        70.53 o                         
  -5   9   0        244.54        112.47        21.13 o                         
  -3   9   0      13654.77      12402.01       196.37 o                         
  -1   9   0      35448.04      33241.39       853.84 o                         
   1   9   0       3773.94       4746.60        73.63 o                         
   3   9   0        419.73        561.10        22.31 o                         
   5   9   0      16240.93      15883.92       263.57 o                         
   7   9   0      28366.05      28552.98       469.73 o                         
   9   9   0      15005.53      16613.72       207.21 o                         
  -8  10   0       8702.55       9912.24       129.86 o                         
  -6  10   0       7866.17       8248.92       123.51 o                         
  -4  10   0       6974.01       7568.58        98.57 o                         
  -2  10   0      54793.66      52878.31      1102.47 o                         
   0  10   0       3957.26       3048.06        52.79 o                         
   2  10   0       1721.37       1503.33        33.43 o                         
   4  10   0       2195.40       2651.84        43.18 o                         
   6  10   0      42912.37      44526.07       648.57 o                         
   8  10   0      33674.41      36698.77       484.53 o                         
  10  10   0       6483.84       7033.16        97.36 o                         
  -9  11   0        354.61        305.84        17.75 o                         
  -7  11   0      21361.78      23313.25       316.71 o                         
  -5  11   0      16984.51      17402.19       365.61 o                         
  -3  11   0      20566.26      22760.68       480.52 o                         
  -1  11   0       2940.52       2795.20        44.49 o                         
   1  11   0      13477.95      13967.89       198.93 o                         
   3  11   0       4048.14       4522.09       113.26 o                         
   5  11   0       1034.03       1420.10        30.20 o                         
   7  11   0      11428.78      11305.30       143.71 o                         
   9  11   0       5683.31       6370.14        87.17 o                         
  11  11   0       4033.32       4336.86        65.73 o                         
 -10  12   0          8.67         27.38        10.81 o                         
  -8  12   0       9973.78      10039.89       149.03 o                         
  -6  12   0      24586.64      27645.20       373.73 o                         
  -4  12   0       5983.52       5990.89        86.77 o                         
  -2  12   0       2489.49       2185.54        38.32 o                         
   0  12   0       9600.42       9437.53       272.86 o                         
   2  12   0      52620.39      57549.13       977.51 o                         
   4  12   0      10603.28      11707.25       352.76 o                         
   6  12   0       1316.51        928.18        30.40 o                         
   8  12   0       3419.56       3777.10        62.74 o                         
  10  12   0       5527.36       5677.91       103.81 o                         
  12  12   0       1694.04       2080.38        60.65 o                         
 -11  13   0       2099.15       2129.48        46.21 o                         
  -9  13   0       1521.12       1182.30        40.23 o                         
  -7  13   0      13470.81      14776.00       210.19 o                         
  -5  13   0       4891.97       4355.26        62.38 o                         
  -3  13   0        454.21        646.36        20.69 o                         
  -1  13   0       3010.35       2642.40        60.77 o                         
   1  13   0      11351.50      10739.80       140.57 o                         
   3  13   0      30108.39      32899.67       687.70 o                         
   5  13   0       1517.57       1356.98        34.57 o                         
   7  13   0       1507.42       1669.95        40.63 o                         
   9  13   0       4554.36       3822.42        93.06 o                         
  11  13   0       4726.64       4509.53       115.89 o                         
  13  13   0       1351.37       1071.55        37.63 o                         
 -12  14   0       6252.93       7019.04       140.78 o                         
 -10  14   0       1818.40       1645.36        54.34 o                         
  -8  14   0       8102.77       9211.03       140.52 o                         
  -6  14   0       7270.81       6665.26       118.81 o                         
  -4  14   0       2492.98       2327.77        38.12 o                         
  -2  14   0       3155.62       3265.27        49.42 o                         
   0  14   0       5688.87       6020.77        88.30 o                         
   2  14   0      30071.27      31542.32       469.33 o                         
   4  14   0      15645.49      16195.47       220.26 o                         
   6  14   0       4996.09       5455.56        77.59 o                         
   8  14   0        280.89        306.66        30.38 o                         
  10  14   0      10298.05      12106.42       197.76 o                         
  12  14   0       4542.23       5063.58       100.01 o                         
  14  14   0        156.57        141.53        17.28 o                         
 -13  15   0       2276.25       2312.48        51.40 o                         
 -11  15   0       5557.92       6157.39       117.83 o                         
  -9  15   0       6433.16       6635.67       123.89 o                         
  -7  15   0         28.58         34.79        17.82 o                         
  -5  15   0       1806.58       1616.23        36.81 o                         
  -3  15   0       9577.12      10360.01       125.97 o                         
  -1  15   0       6089.80       6463.71        89.67 o                         
   1  15   0       1965.64       1924.08        41.82 o                         
   3  15   0      18911.40      20210.45       325.08 o                         
   5  15   0        203.49        126.53        12.53 o                         
   7  15   0       3069.24       3610.28        55.73 o                         
   9  15   0       3126.58       2790.11        62.59 o                         
  11  15   0       9931.35      11027.69       184.64 o                         
  13  15   0       1996.07       2234.43        91.71 o                         
  15  15   0         32.37         12.26        31.17 o                         
 -14  16   0        504.55        471.14        40.60 o                         
 -12  16   0      10131.07      10988.78       216.12 o                         
 -10  16   0       8852.59       9138.61       161.09 o                         
  -8  16   0        251.76        358.75        27.59 o                         
  -6  16   0        220.02        181.56        22.86 o                         
  -4  16   0        945.34       1079.90        28.18 o                         
  -2  16   0      12283.65      13033.49       155.57 o                         
   0  16   0        674.88        825.89        30.21 o                         
   2  16   0       1134.39       1077.86        32.59 o                         
   4  16   0      12395.65      13455.45       173.60 o                         
   6  16   0        401.56        570.56        23.53 o                         
   8  16   0        176.44        186.70        39.52 o                         
  10  16   0       7429.71       7582.66       135.84 o                         
  12  16   0       6799.29       7533.96       135.46 o                         
  14  16   0         78.32         98.83        19.02 o                         
  16  16   0         31.31        135.80        99.99 o                         
 -15  17   0        611.92        628.03        67.27 o                         
 -13  17   0       3148.96       3044.56       105.02 o                         
 -11  17   0       6868.73       6765.86       174.87 o                         
  -9  17   0       1499.16       1559.05        56.54 o                         
  -7  17   0        168.42         91.10        25.44 o                         
  -5  17   0        454.73        379.69        20.63 o                         
  -3  17   0       1001.98       1035.55        27.72 o                         
  -1  17   0       5352.37       5213.73        80.72 o                         
   1  17   0         29.63         -2.60        13.70 o                         
   3  17   0        481.57        298.43        19.10 o                         
   5  17   0       5120.58       5481.95       105.71 o                         
   7  17   0       9327.62       9679.95       163.85 o                         
   9  17   0        432.99        458.56        27.18 o                         
  11  17   0       2860.21       2677.83        90.48 o                         
  13  17   0       2584.14       2299.05        82.79 o                         
  15  17   0          4.37         -7.73        14.00 o                         
  17  17   0        267.90        120.55        43.29 o                         
 -16  18   0       1725.47       2154.79       112.77 o                         
 -14  18   0        867.65       1032.35       140.18 o                         
 -12  18   0       1410.08       1161.41        92.08 o                         
 -10  18   0       1611.04       1762.23       101.94 o                         
  -8  18   0        155.50        132.55        22.19 o                         
  -6  18   0       1717.32       1545.46        62.85 o                         
  -4  18   0       1484.20       1747.86        35.13 o                         
  -2  18   0       5429.59       5398.48        78.55 o                         
   0  18   0       1633.67       1672.27        36.57 o                         
   2  18   0        492.98        458.56        23.82 o                         
   4  18   0       2313.17       2417.79        51.12 o                         
   6  18   0      13386.36      14690.25       188.28 o                         
   8  18   0       2322.19       3090.95        69.43 o                         
  10  18   0        226.18        307.68        23.73 o                         
  12  18   0       1322.56       1216.34        39.73 o                         
  14  18   0       1479.71       1722.60        53.65 o                         
  16  18   0        278.96        308.37        54.61 o                         
  18  18   0        702.99        787.41        86.17 o                         
 -15  19   0       1561.16       1848.22       106.97 o                         
 -13  19   0         84.47         53.60        28.86 o                         
 -11  19   0         66.17        144.08        29.95 o                         
  -9  19   0       1136.19       1015.21        87.75 o                         
  -7  19   0       3124.63       3127.62        76.13 o                         
  -5  19   0        886.10        784.59        26.40 o                         
  -3  19   0       1757.37       1880.60        38.06 o                         
  -1  19   0       4445.76       4320.76        64.76 o                         
   1  19   0       1494.66       1479.53        41.49 o                         
   3  19   0       2450.93       2466.10        56.05 o                         
   5  19   0       3804.32       3520.79        59.47 o                         
   7  19   0       3877.86       3875.62        81.99 o                         
   9  19   0        166.35        136.75        47.18 o                         
  11  19   0         17.46         51.11        24.26 o                         
  13  19   0       2027.51       2161.62        57.68 o                         
  15  19   0       2643.36       2969.91        77.49 o                         
 -14  20   0        287.30        265.56        46.12 o                         
 -12  20   0         32.92         21.30        27.81 o                         
 -10  20   0        537.69        590.48       104.61 o                         
  -8  20   0       6058.95       6793.01       179.94 o                         
  -6  20   0       6076.27       6202.95       288.43 o                         
  -4  20   0         67.22        136.68        15.55 o                         
  -2  20   0       1868.37       1732.30        60.39 o                         
   0  20   0       3381.25       3785.66        66.35 o                         
   2  20   0       1570.14       1763.91        55.06 o                         
   4  20   0       1507.95       1802.16        55.82 o                         
   6  20   0       3422.09       3646.85        66.19 o                         
   8  20   0       1602.23       1691.56        59.26 o                         
  10  20   0         68.64         34.87        54.40 o                         
  12  20   0        238.17        210.89        67.44 o                         
  14  20   0       6770.46       7880.97       235.27 o                         
  16  20   0       1637.46       1921.64        70.88 o                         
 -13  21   0        138.29         97.81        45.46 o                         
 -11  21   0          7.63          4.87        32.64 o                         
  -9  21   0       4006.39       4254.22       154.90 o                         
  -7  21   0       7961.16       8792.12       277.53 o                         
  -5  21   0       1205.24       1182.93        99.39 o                         
  -3  21   0         60.30         15.79        44.28 o                         
  -1  21   0       1985.92       1744.56        46.50 o                         
   1  21   0       4207.39       4221.75        77.85 o                         
   3  21   0       1455.38       1418.98        46.86 o                         
   5  21   0        136.81         84.25        28.09 o                         
   7  21   0       1218.26       1229.11        70.67 o                         
   9  21   0       1320.38       1396.08        69.32 o                         
  11  21   0         92.46        -58.61       101.16 o                         
  13  21   0       2918.27       2842.32        94.87 o                         
  15  21   0       2237.57       2170.16        77.18 o                         
 -10  22   0        603.86        635.51        75.42 o                         
  -8  22   0       3149.03       3192.94       127.95 o                         
  -6  22   0       3646.98       3984.10       145.76 o                         
  -4  22   0        199.93        216.47        18.45 o                         
  -2  22   0          4.18         -8.02        16.21 o                         
   0  22   0       4160.52       4527.67       246.83 o                         
   2  22   0       4435.03       4927.95       208.82 o                         
   4  22   0        195.40        195.95        21.86 o                         
   6  22   0         13.81         69.12       103.62 o                         
   8  22   0       2427.84       2955.64       216.77 o                         
  10  22   0       1803.44       2162.71        97.90 o                         
  12  22   0        559.00        695.13        41.07 o                         
  14  22   0        832.83        980.45        47.05 o                         
  16  22   0        405.96        486.28        37.52 o                         
  -9  23   0        114.50         47.56        32.94 o                         
  -7  23   0        765.88        651.94        69.93 o                         
  -5  23   0       1847.57       2101.03        95.40 o                         
  -3  23   0         74.98         30.81        16.51 o                         
  -1  23   0        669.73        631.80        58.65 o                         
   1  23   0       3437.31       3630.32        90.96 o                         
   3  23   0       1516.82       1687.37        66.62 o                         
   5  23   0         34.82         19.17        21.04 o                         
   7  23   0        531.30        445.77       116.15 o                         
   9  23   0       4307.80       4788.32       254.42 o                         
  11  23   0        707.16        651.27        42.36 o                         
  13  23   0        226.36        218.22        21.67 o                         
  15  23   0          2.11         -3.96        16.68 o                         
  -6  24   0        577.39        750.33        69.31 o                         
  -4  24   0       1058.83       1111.35        38.96 o                         
  -2  24   0        529.51        565.76        48.56 o                         
   0  24   0       1108.64       1214.83       101.61 o                         
   2  24   0       1571.88       1760.83       107.32 o                         
   4  24   0        119.49        150.33        27.99 o                         
   6  24   0        111.87        109.33        23.18 o                         
   8  24   0       1278.24       1452.69        64.63 o                         
  10  24   0       1793.89       1802.46        71.06 o                         
  12  24   0        340.15        473.29        38.80 o                         
  14  24   0        163.94        136.48        19.74 o                         
  -5  25   0       1303.32       1221.57        94.04 o                         
  -3  25   0       1604.82       1682.29        82.77 o                         
   1  25   0        312.27        446.10        51.79 o                         
   3  25   0        571.70        571.23        51.59 o                         
   5  25   0        958.61       1086.46        59.33 o                         
   7  25   0        352.67        395.78        44.18 o                         
   9  25   0        632.07        561.84        44.99 o                         
  11  25   0        137.91        124.77        21.35 o                         
  13  25   0          4.08         -5.80        16.95 o                         
  -2  26   0        581.74        638.97        80.80 o                         
   0  26   0        114.43         76.74        24.54 o                         
   2  26   0        100.33        145.90        26.99 o                         
   4  26   0       1450.58       1750.48        77.75 o                         
   6  26   0        771.73        986.67        57.43 o                         
   8  26   0        466.19        595.98        47.07 o                         
  10  26   0        108.80        117.38        22.30 o                         
   3  27   0        294.11        317.21        44.15 o                         
   5  27   0       1555.75       1986.76        82.87 o                         
   7  27   0         99.04        124.38        23.43 o                         
   9  27   0         32.51         50.61        20.74 o                         
  -1   2   1      12633.25      13520.43       329.82 o                         
   0   2   1      44930.69      26887.99      2460.05 o                         
   1   2   1      14887.38      15815.74       459.28 o                         
   2   2   1       2876.33       1242.21        15.78 o                         
  -2   3   1       7604.35       7058.22       106.26 o                         
  -1   3   1       7552.38       7932.11       127.68 o                         
   0   3   1         86.73        110.66        10.34 o                         
   1   3   1        152.54        260.26         9.59 o                         
   2   3   1      34094.91      39929.63       473.59 o                         
   3   3   1       7443.91       7685.41        90.45 o                         
  -3   4   1         40.40         55.28         5.70 o                         
  -2   4   1       3202.61       5804.96        53.07 o                         
  -1   4   1       4104.81       7055.91       100.16 o                         
   0   4   1        651.54       1491.98        19.22 o                         
   1   4   1      13136.59      13439.99       208.09 o                         
   2   4   1        366.79        980.56        16.08 o                         
   3   4   1      16581.58      14960.87       295.17 o                         
   4   4   1      45293.94      46143.52       506.02 o                         
  -4   5   1         88.07         80.19         7.34 o                         
  -3   5   1       7792.04       8093.75        75.98 o                         
  -2   5   1       9100.27       8888.23        87.42 o                         
  -1   5   1        939.23       1098.29        20.10 o                         
   0   5   1        666.22       1159.97        18.18 o                         
   1   5   1      35207.27      34142.62       377.45 o                         
   2   5   1      36412.71      37887.05       517.96 o                         
   3   5   1       3100.52       4150.03        44.70 o                         
   4   5   1      52651.30      47846.62       573.52 o                         
   5   5   1      13402.61      13841.39       126.49 o                         
  -5   6   1       1738.05       1079.04        18.76 o                         
  -4   6   1       6150.71       6250.19        65.65 o                         
  -3   6   1      14497.05      15828.91       231.48 o                         
  -2   6   1         97.46         32.39         5.42 o                         
  -1   6   1       8035.21       7535.29       127.09 o                         
   0   6   1       9671.39       9348.67       127.90 o                         
   1   6   1      12600.26      10411.58        96.21 o                         
   2   6   1      16882.78      18838.77       234.50 o                         
   3   6   1        892.26        600.58        20.97 o                         
   4   6   1      12408.25      11748.17       151.66 o                         
   5   6   1        150.58        150.99         9.54 o                         
   6   6   1       3350.28       4120.17        43.99 o                         
  -6   7   1       4595.91       3280.79        33.19 o                         
  -5   7   1       1663.29       1948.69        20.12 o                         
  -4   7   1       3599.19       3693.68        36.91 o                         
  -3   7   1       4899.63       6129.48        57.00 o                         
  -2   7   1       8041.16       7218.23        73.97 o                         
  -1   7   1      11179.67      12144.75       144.71 o                         
   0   7   1      30798.31      29040.86       572.61 o                         
   1   7   1       2534.04       2223.30        27.56 o                         
   2   7   1        826.30        643.38        13.99 o                         
   3   7   1       1138.00        850.78        14.63 o                         
   4   7   1       1050.87       1143.52        22.06 o                         
   5   7   1       8448.46       7872.33        85.43 o                         
   6   7   1       1309.03       1170.57        23.42 o                         
   7   7   1        525.34        370.39        13.44 o                         
  -7   8   1       5044.44       5355.88        52.55 o                         
  -6   8   1       7387.21      10168.81        95.63 o                         
  -5   8   1       6157.86       6605.40        58.99 o                         
  -4   8   1        916.00        654.61        14.75 o                         
  -3   8   1       6192.02       5343.24        52.73 o                         
  -2   8   1      29902.80      30711.14       429.53 o                         
  -1   8   1       1628.24       1737.24        28.51 o                         
   0   8   1       9130.88       7476.19        75.19 o                         
   1   8   1       1235.70        799.09        16.22 o                         
   2   8   1       1822.23       2362.01        27.79 o                         
   3   8   1        693.11        296.15        11.56 o                         
   4   8   1        305.30        289.14        12.80 o                         
   5   8   1         74.17         27.93         9.69 o                         
   6   8   1      18576.46      19797.65       272.94 o                         
   7   8   1       4943.02       5385.58        69.30 o                         
   8   8   1       8060.23       8412.51        77.83 o                         
  -8   9   1       4792.84       4439.05        46.99 o                         
  -7   9   1       2027.54       2115.51        26.94 o                         
  -6   9   1       3217.47       2757.90        35.21 o                         
  -5   9   1        531.32        722.92        15.15 o                         
  -4   9   1       7841.60       8150.20        78.72 o                         
  -3   9   1      22104.18      22452.78       294.91 o                         
  -2   9   1       4833.56       5014.47        52.50 o                         
  -1   9   1      18230.02      18222.93       301.14 o                         
   0   9   1       9667.55      10756.89       105.53 o                         
   1   9   1        856.93        658.36        16.46 o                         
   2   9   1        702.50        429.17        13.83 o                         
   3   9   1      10637.79      11353.77       101.74 o                         
   4   9   1       2809.53       2574.56        29.66 o                         
   5   9   1       5486.28       5871.90        68.74 o                         
   6   9   1      11479.22      13098.09       137.56 o                         
   7   9   1      10754.27      10340.67       111.30 o                         
   8   9   1       5942.41       6261.52        67.82 o                         
   9   9   1       6754.22       7191.12        70.74 o                         
  -9  10   1       2268.11       2487.06        30.39 o                         
  -8  10   1       2413.19       2353.86        31.90 o                         
  -7  10   1       2491.19       2560.33        33.04 o                         
  -6  10   1       3447.52       3285.50        39.34 o                         
  -5  10   1       3298.25       3153.99        36.07 o                         
  -4  10   1       5927.75       6085.72        56.75 o                         
  -3  10   1       2646.12       2238.34        26.21 o                         
  -2  10   1      20482.30      22224.95       289.11 o                         
  -1  10   1       5693.72       5594.01        68.39 o                         
   0  10   1       1344.67        956.45        20.27 o                         
   1  10   1       6308.83       6492.36        65.24 o                         
   2  10   1       2387.39       2655.44        31.70 o                         
   3  10   1         65.48        110.80         8.70 o                         
   4  10   1       9384.50       9736.49        89.03 o                         
   5  10   1       2370.89       1995.10        33.36 o                         
   6  10   1       9633.56      10344.28       111.41 o                         
   7  10   1       9150.33       9710.34       105.74 o                         
   8  10   1      14658.14      16406.37       178.99 o                         
   9  10   1       1389.80       1457.48        26.96 o                         
  10  10   1       3028.87       3829.46        47.10 o                         
 -10  11   1       1855.56       1802.66        27.29 o                         
  -9  11   1        221.18        185.74        10.03 o                         
  -8  11   1       2944.81       2913.75        41.24 o                         
  -7  11   1      11750.39      12098.99       122.51 o                         
  -6  11   1       3646.18       3256.15        43.25 o                         
  -5  11   1      10569.01      10959.19       106.47 o                         
  -4  11   1        593.64        455.99        17.31 o                         
  -3  11   1        733.13        687.28        13.99 o                         
  -2  11   1        304.05        354.49        15.75 o                         
  -1  11   1        899.84        503.24        18.00 o                         
   0  11   1       3534.64       3182.65        37.75 o                         
   1  11   1       8180.32       7969.63        72.06 o                         
   2  11   1      10597.86      12075.51       109.23 o                         
   3  11   1        927.30        929.57        19.38 o                         
   4  11   1       4470.64       4786.07        52.30 o                         
   5  11   1       5095.23       4662.48        57.50 o                         
   6  11   1       1152.37       1029.98        23.66 o                         
   7  11   1      10727.35      10714.62       115.63 o                         
   8  11   1       3827.40       3945.47        48.49 o                         
   9  11   1       3072.69       3556.16        45.34 o                         
  10  11   1       1749.50       1923.66        29.74 o                         
  11  11   1       1972.23       1856.49        29.74 o                         
 -11  12   1       1158.36       1139.32        23.35 o                         
 -10  12   1         99.40        131.52        10.15 o                         
  -9  12   1       1837.28       1780.22        28.90 o                         
  -8  12   1       6460.06       7197.37        80.07 o                         
  -7  12   1       4581.98       4080.89        55.05 o                         
  -6  12   1      14155.07      14557.91       183.66 o                         
  -5  12   1       2260.76       2306.51        33.15 o                         
  -4  12   1       2221.01       1938.93        23.87 o                         
  -3  12   1        107.51         95.02         6.60 o                         
  -2  12   1        140.55        190.42        10.83 o                         
  -1  12   1        192.94         92.13         7.91 o                         
   0  12   1       3763.91       4016.47        46.56 o                         
   1  12   1       3561.56       3163.50        38.58 o                         
   2  12   1      10644.40      11129.82       132.70 o                         
   3  12   1       9997.91       9776.96       106.20 o                         
   4  12   1       2161.70       2439.07        34.72 o                         
   5  12   1         71.64         75.22         9.30 o                         
   6  12   1        716.56        587.79        15.00 o                         
   7  12   1        889.23        679.29        18.72 o                         
   8  12   1       2204.24       2294.33        32.78 o                         
   9  12   1       1944.25       1773.77        33.18 o                         
  10  12   1       1934.09       2041.12        30.93 o                         
  11  12   1        981.54        952.74        23.87 o                         
  12  12   1        827.99        791.64        19.83 o                         
 -12  13   1        351.42        290.72        21.05 o                         
 -11  13   1       1725.50       1617.77        29.72 o                         
 -10  13   1       3741.90       4034.09        48.37 o                         
  -9  13   1        424.21        490.97        17.28 o                         
  -8  13   1        642.25        688.54        31.99 o                         
  -7  13   1       6218.96       6075.73        70.77 o                         
  -6  13   1       1857.97       1814.46        28.92 o                         
  -5  13   1       2423.04       2311.89        40.72 o                         
  -4  13   1       1644.46       1721.60        22.68 o                         
  -3  13   1        713.24        662.81        20.52 o                         
  -2  13   1        888.78        971.04        18.24 o                         
  -1  13   1       1174.07       1072.90        20.74 o                         
   0  13   1       2651.36       2772.99        35.78 o                         
   1  13   1       7567.00       7881.95        79.16 o                         
   2  13   1       8121.20       8204.57        78.71 o                         
   3  13   1      18513.26      19559.81       179.96 o                         
   4  13   1       2731.23       3169.82        37.85 o                         
   5  13   1       1501.17       1183.63        19.08 o                         
   6  13   1        892.12        954.01        19.75 o                         
   7  13   1       3273.87       4209.81        52.03 o                         
   8  13   1        533.65        535.36        21.09 o                         
   9  13   1       1086.74       1309.94        35.46 o                         
  10  13   1        452.05        475.58        17.12 o                         
  11  13   1       2949.05       3055.53        50.61 o                         
  12  13   1        506.59        506.84        16.59 o                         
  13  13   1        514.32        440.71        32.52 o                         
 -13  14   1        619.83        655.29        25.25 o                         
 -12  14   1       4554.56       4827.84        64.51 o                         
 -11  14   1       2149.63       2206.53        36.45 o                         
 -10  14   1       1051.74        930.06        26.83 o                         
  -9  14   1       1561.30       1718.62        41.45 o                         
  -8  14   1       4225.42       4424.63        57.11 o                         
  -7  14   1        992.39        881.67        26.33 o                         
  -6  14   1       5119.97       5460.87        58.85 o                         
  -5  14   1        445.15        533.50        16.16 o                         
  -4  14   1       1547.70       1435.45        20.26 o                         
  -3  14   1       1462.22       1191.62        19.00 o                         
  -2  14   1        444.61        515.18        15.52 o                         
  -1  14   1       2436.01       2077.14        28.50 o                         
   0  14   1       1569.73       1535.77        28.40 o                         
   1  14   1       2739.89       2640.56        38.05 o                         
   2  14   1      17229.86      19193.87       176.87 o                         
   3  14   1       2992.73       3114.37        40.31 o                         
   4  14   1       6698.65       7444.65        72.34 o                         
   5  14   1       1320.36        973.50        23.55 o                         
   6  14   1       3902.24       4834.32        56.54 o                         
   7  14   1        114.88        115.06        13.66 o                         
   8  14   1         79.08        134.56        11.07 o                         
   9  14   1        164.54        154.92        10.54 o                         
  10  14   1       4108.23       4265.47        51.87 o                         
  11  14   1        517.96        399.32        18.90 o                         
  12  14   1       1999.42       2181.93        50.41 o                         
  13  14   1        427.45        443.57        23.25 o                         
  14  14   1          6.13          8.43        18.37 o                         
 -14  15   1        712.12        794.59        28.60 o                         
 -13  15   1        430.37        524.48        25.37 o                         
 -12  15   1       1010.29        940.31        37.75 o                         
 -11  15   1       3093.86       3082.76        46.27 o                         
 -10  15   1       1378.95       1483.86        33.48 o                         
  -9  15   1       2938.64       2901.47        44.97 o                         
  -8  15   1        966.47        793.38        28.67 o                         
  -7  15   1        204.75        167.63        14.19 o                         
  -6  15   1       1059.85       1177.85        25.30 o                         
  -5  15   1       1095.88        924.03        21.99 o                         
  -4  15   1        511.08        487.23        12.52 o                         
  -3  15   1       8455.86       8536.50        75.26 o                         
  -2  15   1       1925.82       2042.64        26.19 o                         
  -1  15   1       2930.82       2889.09        33.28 o                         
   0  15   1       1520.57       1589.36        24.33 o                         
   1  15   1        868.53        738.13        20.63 o                         
   2  15   1       2763.82       3152.87        39.99 o                         
   3  15   1       7239.96       7649.19       105.35 o                         
   4  15   1       2924.92       2960.58        42.38 o                         
   5  15   1         43.70         29.51        10.26 o                         
   6  15   1       1999.75       1970.31        38.12 o                         
   7  15   1        336.08        433.14        15.43 o                         
   8  15   1         15.58          4.12         7.99 o                         
   9  15   1       1027.78        966.94        21.64 o                         
  10  15   1        472.74        443.81        28.08 o                         
  11  15   1       5596.15       6078.79        68.71 o                         
  12  15   1        810.08        778.65        25.41 o                         
  13  15   1       1536.79       1532.73        32.13 o                         
  14  15   1        759.93        804.57        33.48 o                         
  15  15   1        304.89        283.04        21.19 o                         
 -15  16   1        564.08        534.80        30.79 o                         
 -14  16   1        223.64        148.37        25.08 o                         
 -13  16   1        686.59        618.32        37.37 o                         
 -12  16   1       4397.14       4766.07        67.92 o                         
 -11  16   1        678.60        702.78        28.84 o                         
 -10  16   1       3242.92       3763.62        53.14 o                         
  -9  16   1         58.75         42.43        14.45 o                         
  -8  16   1         35.85         14.79        13.29 o                         
  -7  16   1        208.50        142.27        14.75 o                         
  -6  16   1        482.01        503.56        15.26 o                         
  -5  16   1       1091.26       1080.14        22.19 o                         
  -4  16   1        264.64        304.73        11.54 o                         
  -3  16   1       2398.77       2347.19        28.62 o                         
  -2  16   1       9779.79      10334.01        92.46 o                         
  -1  16   1        881.05        907.09        19.26 o                         
   0  16   1        601.55        487.80        15.56 o                         
   1  16   1       3864.46       3597.66        42.83 o                         
   2  16   1        603.09        565.33        17.30 o                         
   3  16   1       1063.71       1054.82        22.00 o                         
   4  16   1       4091.67       4228.17        49.18 o                         
   5  16   1       3389.75       3338.84        41.83 o                         
   6  16   1         28.51          4.34        14.80 o                         
   7  16   1         39.59         20.01        11.41 o                         
   8  16   1        198.60        203.06        17.95 o                         
   9  16   1        132.88        178.00        12.30 o                         
  10  16   1       4895.59       5725.69        81.34 o                         
  11  16   1        762.16        632.73        35.95 o                         
  12  16   1       5457.81       5626.26        76.29 o                         
  13  16   1        882.85        900.69        43.61 o                         
  14  16   1        106.33         52.75        22.01 o                         
  15  16   1        413.36        410.64        31.42 o                         
  16  16   1        146.69        139.44        16.92 o                         
 -16  17   1        248.57        234.04        28.61 o                         
 -15  17   1         99.03         69.39        25.45 o                         
 -14  17   1        963.42       1007.75        42.31 o                         
 -13  17   1       2011.75       2110.47       107.28 o                         
 -12  17   1        537.88        461.43        22.78 o                         
 -11  17   1       4660.92       4974.46        64.37 o                         
 -10  17   1        142.02        112.30        18.21 o                         
  -9  17   1        212.04        160.99        15.90 o                         
  -8  17   1        157.03        202.91        16.97 o                         
  -7  17   1         71.42         83.27        14.63 o                         
  -6  17   1        146.77        249.04        13.74 o                         
  -5  17   1         39.04         -0.86         8.17 o                         
  -4  17   1        451.50        362.28        13.16 o                         
  -3  17   1         34.94         24.42         7.49 o                         
  -2  17   1       1205.79       1438.05        22.56 o                         
  -1  17   1       2148.37       2113.71        29.40 o                         
   0  17   1       1670.12       1583.16        25.76 o                         
   1  17   1         27.51         13.02         8.81 o                         
   2  17   1       1106.49       1118.84        24.15 o                         
   3  17   1        601.54        561.71        20.56 o                         
   4  17   1       1337.95       1186.70        28.39 o                         
   5  17   1       1942.42       1910.47        28.30 o                         
   6  17   1        970.07       1181.68        27.21 o                         
   7  17   1       5687.98       6101.19        77.13 o                         
   8  17   1        317.25        388.42        15.74 o                         
   9  17   1        743.33        682.43        35.00 o                         
  10  17   1        879.43        910.84        24.41 o                         
  11  17   1       1181.94       1201.42        28.21 o                         
  12  17   1       1119.14       1194.46        43.04 o                         
  13  17   1        974.53        974.45        26.53 o                         
  14  17   1        450.31        450.47        27.20 o                         
  15  17   1         16.52        -11.92        26.49 o                         
  16  17   1        283.65        315.95        32.97 o                         
  17  17   1        243.33        225.97        31.02 o                         
 -17  18   1        363.59        478.64        47.15 o                         
 -16  18   1       1187.28       1301.36       105.84 o                         
 -15  18   1        234.75        166.61        28.75 o                         
 -14  18   1        146.39        133.29        23.69 o                         
 -13  18   1        764.70        856.52        68.44 o                         
 -12  18   1        833.43        834.23        35.44 o                         
 -11  18   1        536.91        578.39        30.24 o                         
 -10  18   1       1300.05       1178.97        37.21 o                         
  -9  18   1        434.18        409.53        40.96 o                         
  -8  18   1          8.30         -3.35        14.27 o                         
  -7  18   1       1186.87       1238.93        35.61 o                         
  -6  18   1        688.47        546.11        15.98 o                         
  -5  18   1        168.35        115.40        12.82 o                         
  -4  18   1        657.88        660.90        16.39 o                         
  -3  18   1        797.59        824.14        19.53 o                         
  -2  18   1       1685.66       1697.67        24.82 o                         
  -1  18   1        484.07        425.23        15.33 o                         
   0  18   1         64.86         58.71         8.94 o                         
   1  18   1        711.50        867.24        20.70 o                         
   2  18   1         34.47         53.92        10.73 o                         
   3  18   1         15.69         29.46         9.66 o                         
   4  18   1        864.62       1041.92        22.68 o                         
   5  18   1        595.20        593.54        18.86 o                         
   6  18   1       7556.90       8745.66        97.87 o                         
   7  18   1        465.19        367.55        19.13 o                         
   8  18   1       2184.87       2081.14        33.42 o                         
   9  18   1        683.31        765.76        28.84 o                         
  10  18   1         28.68         25.73        13.65 o                         
  11  18   1       1076.17        993.14        38.88 o                         
  12  18   1        338.30        297.28        31.46 o                         
  13  18   1        551.15        593.08        33.32 o                         
  14  18   1        890.42        942.20        26.54 o                         
  15  18   1        201.33        193.22        26.60 o                         
  16  18   1        187.92        203.70        23.45 o                         
  17  18   1        127.85        114.75        30.17 o                         
  18  18   1        476.85        311.41        36.51 o                         
 -16  19   1        250.93        188.02        31.17 o                         
 -15  19   1       1038.12       1144.04        63.92 o                         
 -14  19   1        221.91        234.87        32.32 o                         
 -13  19   1          3.57        -24.47        24.47 o                         
 -12  19   1        382.70        260.97        28.46 o                         
 -11  19   1         29.33         11.82        19.69 o                         
 -10  19   1        860.02        867.86        35.73 o                         
  -9  19   1        757.19        696.88        37.08 o                         
  -8  19   1        677.16        631.06        26.85 o                         
  -7  19   1       1979.56       1888.04        40.93 o                         
  -6  19   1       1152.61       1231.55        33.96 o                         
  -5  19   1        621.92        565.85        19.49 o                         
  -4  19   1       1318.00       1248.93        20.61 o                         
  -3  19   1        987.65       1031.01        20.19 o                         
  -2  19   1        452.93        462.64        15.37 o                         
  -1  19   1       2614.06       2599.33        32.78 o                         
   0  19   1       1108.54       1191.39        24.24 o                         
   1  19   1        225.29        242.27        13.14 o                         
   2  19   1         65.33         82.32        10.39 o                         
   3  19   1        561.16        519.48        19.37 o                         
   4  19   1         39.87         37.75        12.94 o                         
   5  19   1       2931.61       3023.42        38.30 o                         
   6  19   1        948.48        904.98        23.48 o                         
   7  19   1       1662.24       1747.90        30.86 o                         
   8  19   1       1625.38       1761.73        29.68 o                         
   9  19   1          0.84        -12.43        19.88 o                         
  10  19   1        677.80        685.95        31.80 o                         
  11  19   1        295.26        287.73        18.58 o                         
  12  19   1        453.26        485.33        25.92 o                         
  13  19   1       1264.75       1219.07        52.68 o                         
  14  19   1        186.69        205.96        45.27 o                         
  15  19   1       1567.28       1584.46        39.09 o                         
  16  19   1         84.72         20.76        24.09 o                         
  17  19   1        185.30        153.34        22.32 o                         
 -15  20   1        118.11         66.19        41.28 o                         
 -14  20   1        137.14        112.69        23.59 o                         
 -13  20   1        104.05        150.58        20.09 o                         
 -12  20   1        140.56        110.41        23.97 o                         
 -11  20   1        490.53        453.64        54.68 o                         
 -10  20   1         38.98         65.51        20.27 o                         
  -9  20   1        405.22        312.96        27.58 o                         
  -8  20   1       3809.85       4171.89       130.60 o                         
  -7  20   1        677.10        716.60        36.07 o                         
  -6  20   1       4899.40       4937.89       149.45 o                         
  -5  20   1        987.04        840.00        39.79 o                         
  -4  20   1          4.27         -9.74         9.74 o                         
  -3  20   1        949.75        973.09        23.51 o                         
  -2  20   1        882.66        871.50        24.39 o                         
  -1  20   1       1064.71       1144.84        26.86 o                         
   0  20   1       2560.04       2492.76        48.42 o                         
   1  20   1        736.23        644.09        25.55 o                         
   2  20   1        831.62        719.70        22.69 o                         
   3  20   1         57.01         38.27        12.42 o                         
   4  20   1       1510.34       1542.84        30.16 o                         
   5  20   1        324.80        308.98        23.33 o                         
   6  20   1       1368.31       1289.41        41.34 o                         
   7  20   1       1698.96       1720.52        39.18 o                         
   8  20   1        254.69        235.93        15.60 o                         
   9  20   1        700.05        720.82        31.82 o                         
  10  20   1        248.95        239.57        17.44 o                         
  11  20   1        230.66        248.70        20.45 o                         
  12  20   1         62.23         43.89        19.69 o                         
  13  20   1        199.39        220.88        35.23 o                         
  14  20   1       4732.95       5382.20       116.46 o                         
  15  20   1         68.51         64.83        13.09 o                         
  16  20   1       1000.26       1059.80        52.46 o                         
  17  20   1        122.76        140.41        21.87 o                         
 -13  21   1         23.75         -1.06        24.89 o                         
 -12  21   1        240.10        297.19        29.52 o                         
 -11  21   1        102.57         36.70        21.46 o                         
 -10  21   1        138.29         45.70        34.59 o                         
  -9  21   1       2261.23       2592.87        79.78 o                         
  -8  21   1        288.57        263.91        30.17 o                         
  -7  21   1       5522.84       5666.01       169.64 o                         
  -6  21   1        770.59        645.80        44.07 o                         
  -5  21   1        563.76        489.15        25.20 o                         
  -4  21   1        810.10        886.90        25.88 o                         
  -3  21   1         20.23         30.01        10.87 o                         
  -2  21   1        451.09        440.58        20.36 o                         
  -1  21   1        727.93        693.25        38.41 o                         
   0  21   1        656.50        643.62        24.20 o                         
   1  21   1       3554.35       3681.39        57.18 o                         
   2  21   1        559.54        480.39        22.36 o                         
   3  21   1       1187.43       1125.51        36.90 o                         
   4  21   1        287.43        300.22        18.17 o                         
   5  21   1         13.33         19.49        13.31 o                         
   6  21   1        718.90        843.44        37.88 o                         
   7  21   1        332.14        269.27        21.99 o                         
   8  21   1        874.56        957.62        49.96 o                         
   9  21   1        435.92        356.01        24.78 o                         
  10  21   1        403.22        432.34        47.29 o                         
  11  21   1         46.93         51.93        24.79 o                         
  12  21   1        262.05        415.51        59.64 o                         
  13  21   1       2063.20       2103.36        67.58 o                         
  14  21   1        133.84        138.57        13.66 o                         
  15  21   1       1676.90       1795.50        47.03 o                         
  16  21   1         79.18        104.18        20.94 o                         
  17  21   1        113.88        139.61        21.75 o                         
 -11  22   1        299.68        272.43        28.96 o                         
 -10  22   1        288.19        197.75        25.85 o                         
  -9  22   1        233.67        225.66        33.73 o                         
  -8  22   1       1992.34       2213.99       131.84 o                         
  -7  22   1        218.01        144.83        25.73 o                         
  -6  22   1       1947.61       2007.06        67.40 o                         
  -5  22   1        660.15        712.39        30.12 o                         
  -4  22   1         32.65         35.29        10.96 o                         
  -3  22   1        325.68        297.29        19.75 o                         
  -2  22   1        122.75        122.95        14.26 o                         
  -1  22   1        145.73        168.66        14.26 o                         
   0  22   1       3214.12       3625.14       119.71 o                         
   1  22   1        493.62        372.55        39.13 o                         
   2  22   1       3283.77       3579.45       100.14 o                         
   3  22   1        490.76        494.04        27.79 o                         
   4  22   1          8.37        -10.33        10.33 o                         
   5  22   1        348.91        291.80        23.60 o                         
   6  22   1          6.03         -6.02        17.14 o                         
   7  22   1        184.92        226.92        17.35 o                         
   8  22   1       1124.73       1175.29       101.23 o                         
   9  22   1        558.55        558.41        28.29 o                         
  10  22   1       1060.96       1095.75        37.27 o                         
  11  22   1        310.74        382.14        96.35 o                         
  12  22   1        413.39        408.21        45.04 o                         
  13  22   1        139.49        134.93        13.55 o                         
  14  22   1        400.03        364.98        30.39 o                         
  15  22   1        132.04        104.19        19.09 o                         
  16  22   1        151.77        154.59        21.94 o                         
  17  22   1         80.20         42.95        20.02 o                         
  -9  23   1         15.13        -25.00        32.20 o                         
  -8  23   1        679.47        977.75        54.24 o                         
  -7  23   1        371.10        303.30        34.26 o                         
  -6  23   1        320.29        153.48        23.69 o                         
  -5  23   1        631.02        496.36        25.46 o                         
  -4  23   1        227.01        243.98        22.73 o                         
  -3  23   1         69.95         52.20        12.00 o                         
  -2  23   1        144.83        157.81        14.79 o                         
  -1  23   1        377.59        331.62        21.83 o                         
   0  23   1        172.58        148.08        14.69 o                         
   1  23   1       2253.36       2443.43        49.12 o                         
   2  23   1        437.57        473.26        26.74 o                         
   3  23   1        768.52        763.65        28.37 o                         
   4  23   1        597.91        625.15        37.71 o                         
   5  23   1        138.86        124.74        15.53 o                         
   6  23   1        155.11        197.85        15.88 o                         
   7  23   1        432.78        480.60        37.23 o                         
   8  23   1        163.75       -108.89       110.59 o                         
   9  23   1       2783.65       2958.12       175.99 o                         
  10  23   1        328.48        438.88        99.60 o                         
  11  23   1        497.37        561.07        28.64 o                         
  12  23   1        219.87        233.89        22.02 o                         
  13  23   1         25.67         16.27        11.71 o                         
  14  23   1        107.16        105.37        12.98 o                         
  15  23   1         22.92          5.47        13.42 o                         
  16  23   1         63.85         62.07        20.49 o                         
  -7  24   1        513.69        491.57        46.95 o                         
  -6  24   1        218.49        185.26        23.99 o                         
  -5  24   1        144.53        134.83        22.17 o                         
  -4  24   1        544.02        595.72        40.57 o                         
  -3  24   1        158.41        186.25        17.92 o                         
  -2  24   1        305.73        233.01        20.73 o                         
  -1  24   1        192.15        146.76        13.62 o                         
   0  24   1        701.78        707.28        63.08 o                         
   1  24   1        321.87        299.72        36.75 o                         
   2  24   1        797.22        809.14        77.06 o                         
   3  24   1        291.56        292.22        23.77 o                         
   4  24   1          3.42         -6.68        12.59 o                         
   5  24   1        248.69        353.41        30.99 o                         
   6  24   1         38.46         36.75        13.34 o                         
   7  24   1         71.68         93.52        21.01 o                         
   8  24   1        828.73        843.64        50.31 o                         
   9  24   1        143.84        130.83        15.83 o                         
  10  24   1        977.95       1062.93        37.69 o                         
  11  24   1        199.05        190.97        23.82 o                         
  12  24   1        102.33        114.13        13.80 o                         
  13  24   1        116.85        154.17        14.02 o                         
  14  24   1        188.64        102.22        21.41 o                         
  15  24   1         47.71         84.99        20.36 o                         
  -5  25   1        785.43        790.38        73.04 o                         
  -4  25   1         93.89        131.46        21.70 o                         
  -3  25   1        936.68       1052.40        48.97 o                         
  -2  25   1        158.70        123.79        29.07 o                         
  -1  25   1         77.41         69.63        32.86 o                         
   0  25   1        327.11        238.49        37.18 o                         
   1  25   1        107.34        116.80        24.26 o                         
   2  25   1        214.05        197.84        20.42 o                         
   3  25   1        243.27        209.88        20.16 o                         
   4  25   1        269.48        303.56        21.30 o                         
   5  25   1        459.67        462.25        33.58 o                         
   6  25   1         73.10         97.33        16.74 o                         
   7  25   1        159.72        159.09        17.02 o                         
   8  25   1         36.36         33.92        22.74 o                         
   9  25   1        228.88        209.46        16.98 o                         
  10  25   1        152.36        177.46        24.37 o                         
  11  25   1         16.96         30.20        13.19 o                         
  12  25   1        153.79        122.20        14.45 o                         
  13  25   1         11.81          8.74        13.40 o                         
  -1  26   1        222.51        225.93        22.11 o                         
   0  26   1        321.15        245.69        21.43 o                         
   1  26   1        180.25        198.08        20.36 o                         
   2  26   1         17.09         17.15        16.35 o                         
   3  26   1        190.79        199.85        19.90 o                         
   4  26   1        975.88       1094.79        44.14 o                         
   5  26   1        188.44        216.28        26.55 o                         
   6  26   1        390.55        457.91        34.70 o                         
   7  26   1         57.46         22.07        15.01 o                         
   8  26   1        189.59        219.92        17.90 o                         
   9  26   1          5.06         22.72        15.59 o                         
  10  26   1         37.12         53.83        14.32 o                         
  11  26   1         86.98         99.10        14.58 o                         
   1  27   1        204.26        132.78        33.57 o                         
   2  27   1        107.78        102.37        23.80 o                         
   3  27   1        126.01         63.83        23.16 o                         
   4  27   1        149.18        202.47        21.91 o                         
   5  27   1       1039.80       1200.10        46.32 o                         
   6  27   1        220.02        218.50        29.15 o                         
   7  27   1         11.36         17.47        14.35 o                         
   8  27   1         41.79         71.35        15.08 o                         
   9  27   1         42.23          1.94        44.45 o                         
   0   0   2      20486.98      38160.92       782.70 o                         
   0   1   2        181.20        291.66         8.18 o                         
   1   1   2      20414.44      19524.98       193.71 o                         
  -1   2   2       9680.21       8370.35        91.12 o                         
   0   2   2       6749.15       4527.09        37.03 o                         
   1   2   2      41777.40      45177.03       494.59 o                         
   2   2   2         47.37         58.94         5.09 o                         
  -2   3   2      11133.30      10549.61       125.69 o                         
  -1   3   2      18235.87      22343.69       235.05 o                         
   0   3   2      16578.44      17382.86       243.96 o                         
   1   3   2       5604.13       5648.23        55.25 o                         
   2   3   2       1093.13        607.31        13.82 o                         
   3   3   2          3.32        113.37         5.77 o                         
  -3   4   2      25510.77      23826.38       319.87 o                         
  -2   4   2      21842.95      23427.93       301.40 o                         
  -1   4   2      15155.30      16968.03       268.18 o                         
   0   4   2      54656.45      53242.20       583.28 o                         
   1   4   2       1857.00       1473.48        19.57 o                         
   2   4   2         49.29        102.86        10.59 o                         
   3   4   2       8993.64      11391.65       171.09 o                         
   4   4   2       2134.55       3717.99        37.18 o                         
  -4   5   2      13591.27      12325.45       120.82 o                         
  -3   5   2        256.64        219.68        12.13 o                         
  -2   5   2       5500.70       5381.44        50.19 o                         
  -1   5   2        205.51        269.64        14.13 o                         
   0   5   2      23681.33      22249.93       317.55 o                         
   1   5   2        152.31        302.16        15.07 o                         
   2   5   2       9561.60       9968.62       156.59 o                         
   3   5   2      10749.60      12617.48       131.96 o                         
   4   5   2        617.17        460.40        15.61 o                         
   5   5   2        157.67         47.11         5.66 o                         
  -5   6   2         64.55         98.31         6.87 o                         
  -4   6   2       2187.12       2458.35        26.51 o                         
  -3   6   2      14228.95      14058.98       172.12 o                         
  -2   6   2       3896.41       3745.95        39.48 o                         
  -1   6   2      16836.00      16606.82       296.88 o                         
   0   6   2       2215.29       1906.58        25.37 o                         
   1   6   2      20155.53      19267.95       279.46 o                         
   2   6   2       2762.58       2072.27        24.14 o                         
   3   6   2       2593.86       2216.25        27.94 o                         
   4   6   2       4375.19       4794.82        55.57 o                         
   5   6   2        770.14        467.24        13.85 o                         
   6   6   2        568.00        400.06        11.89 o                         
  -6   7   2       2411.71       2633.58        29.28 o                         
  -5   7   2       9541.17       9979.34        86.59 o                         
  -4   7   2       2173.57       1962.18        23.61 o                         
  -3   7   2       1003.34        920.77        13.18 o                         
  -2   7   2      23639.90      23687.72       389.22 o                         
  -1   7   2       1179.20       2027.71        28.72 o                         
   0   7   2       4553.60       4592.04        44.99 o                         
   1   7   2        205.75        244.74         9.51 o                         
   2   7   2       1847.97       1802.45        24.54 o                         
   3   7   2        222.93        397.09        14.23 o                         
   4   7   2       4456.20       4058.90        48.12 o                         
   5   7   2        237.14        265.77        10.87 o                         
   6   7   2       1769.12       1193.39        22.96 o                         
   7   7   2      12380.56      13091.13       122.05 o                         
  -7   8   2       6181.16       5645.70        59.46 o                         
  -6   8   2      35667.51      38665.55       503.87 o                         
  -5   8   2      13974.85      12841.87       109.95 o                         
  -4   8   2       3806.96       3771.44        38.56 o                         
  -3   8   2       7899.75       9217.97        82.71 o                         
  -2   8   2       5766.15       6031.94        63.09 o                         
  -1   8   2      16377.11      14894.32       227.52 o                         
   0   8   2        248.63        232.49        11.04 o                         
   1   8   2       1763.77       1444.03        21.92 o                         
   2   8   2       1070.17        531.18        13.18 o                         
   3   8   2        965.01       1042.97        16.65 o                         
   4   8   2       6307.32       8397.58        85.91 o                         
   5   8   2       2990.48       3601.61        42.90 o                         
   6   8   2       1142.83       1489.13        28.18 o                         
   7   8   2      15994.98      17071.70       175.65 o                         
   8   8   2        142.46        156.21        10.99 o                         
  -8   9   2       2500.82       2529.10        28.43 o                         
  -7   9   2       1970.21       1524.79        20.08 o                         
  -6   9   2       6694.37       6788.59        61.33 o                         
  -5   9   2       6293.34       6300.95        57.91 o                         
  -4   9   2       3138.00       2787.51        31.30 o                         
  -3   9   2       4749.78       5170.91        61.46 o                         
  -2   9   2       2082.99       1758.11        26.41 o                         
  -1   9   2       3871.26       4067.16        48.81 o                         
   0   9   2       8982.52       9816.27        94.05 o                         
   1   9   2       4459.20       4709.01        48.08 o                         
   2   9   2       3380.70       2382.59        28.73 o                         
   3   9   2        995.96        502.08        12.77 o                         
   4   9   2       3453.06       3382.40        45.11 o                         
   5   9   2        181.27        106.60        10.99 o                         
   6   9   2       8697.89       8443.94        88.18 o                         
   7   9   2        385.86        433.42        16.52 o                         
   8   9   2       2067.80       1958.39        30.85 o                         
   9   9   2       2416.74       2598.25        36.24 o                         
  -9  10   2       5542.28       5681.48        64.18 o                         
  -8  10   2         27.56         21.42         6.67 o                         
  -7  10   2       8223.06       8303.64        68.81 o                         
  -6  10   2       3092.99       3526.96        37.94 o                         
  -5  10   2       5340.61       5038.12        48.20 o                         
  -4  10   2        341.71        370.72        17.79 o                         
  -3  10   2        261.45        194.49         8.15 o                         
  -2  10   2       5047.65       5714.54        57.28 o                         
  -1  10   2       2978.99       3157.37        38.73 o                         
   0  10   2          5.83        373.63        21.26 o                         
   1  10   2       4568.17       5039.95        47.00 o                         
   2  10   2       2317.98       2195.54        26.46 o                         
   3  10   2      14142.16      14649.09       129.98 o                         
   4  10   2       1512.44       1313.10        24.83 o                         
   5  10   2       3354.88       3075.37        40.15 o                         
   6  10   2       2031.19       2234.19        32.92 o                         
   7  10   2       2468.32       2358.29        36.45 o                         
   8  10   2       4611.41       4756.12        60.90 o                         
   9  10   2       4777.68       5337.44        66.71 o                         
  10  10   2         12.71         26.97         6.90 o                         
 -10  11   2       3253.15       3372.94        62.49 o                         
  -9  11   2        686.19        485.92        16.40 o                         
  -8  11   2       3618.03       3767.48        44.44 o                         
  -7  11   2       1696.81       1508.48        20.68 o                         
  -6  11   2       7957.97       8569.22        73.80 o                         
  -5  11   2        201.64        264.61        11.89 o                         
  -4  11   2       4464.48       4613.20        52.08 o                         
  -3  11   2       1097.61        952.67        16.94 o                         
  -2  11   2       1161.37        968.26        23.85 o                         
  -1  11   2       2507.01       2965.56        41.61 o                         
   0  11   2       3720.69       3263.14        37.99 o                         
   1  11   2        736.48        631.33        16.30 o                         
   2  11   2       9045.79       9162.89        85.52 o                         
   3  11   2       1458.71       1474.69        23.09 o                         
   4  11   2       7043.36       7426.46        79.43 o                         
   5  11   2       3174.31       3362.72        43.25 o                         
   6  11   2       1824.71       1574.63        27.90 o                         
   7  11   2       4230.06       4172.35        55.41 o                         
   8  11   2       5598.99       5711.55        65.24 o                         
   9  11   2        509.14        421.09        18.52 o                         
  10  11   2       2176.97       2079.58        28.33 o                         
  11  11   2         22.36          7.27        12.99 o                         
 -11  12   2       1117.26       1168.98        29.62 o                         
 -10  12   2       2392.69       2387.46        37.22 o                         
  -9  12   2       9164.21       9434.55        92.51 o                         
  -8  12   2        573.44        526.00        19.11 o                         
  -7  12   2       2122.04       2108.18        35.97 o                         
  -6  12   2       3897.63       3865.96        43.66 o                         
  -5  12   2       2147.90       2088.33        28.69 o                         
  -4  12   2       1255.15       1115.75        17.92 o                         
  -3  12   2       2909.99       2914.89        31.98 o                         
  -2  12   2       9847.01      10277.93       102.57 o                         
  -1  12   2       4471.63       4852.93        50.48 o                         
   0  12   2       1857.73       2244.21        30.33 o                         
   1  12   2       7710.04       8044.24        86.57 o                         
   2  12   2        104.16        132.25        10.13 o                         
   3  12   2       4176.15       4178.40        47.85 o                         
   4  12   2         27.16         47.70         8.36 o                         
   5  12   2       3892.40       3935.86        49.25 o                         
   6  12   2         44.52         30.10        12.02 o                         
   7  12   2       2511.13       2544.34        39.64 o                         
   8  12   2        392.28        189.07        13.56 o                         
   9  12   2       1367.80       1412.83        32.59 o                         
  10  12   2        758.48        574.95        22.24 o                         
  11  12   2       1683.91       1802.76        31.10 o                         
  12  12   2        102.13         54.59        17.79 o                         
 -12  13   2        808.64        876.31        28.74 o                         
 -11  13   2         15.29         16.81        12.24 o                         
 -10  13   2       3721.46       3782.36        46.48 o                         
  -9  13   2        668.38        488.94        17.89 o                         
  -8  13   2       4125.18       4168.82        46.89 o                         
  -7  13   2       3881.14       3896.11        41.58 o                         
  -6  13   2       1327.44       1278.19        22.99 o                         
  -5  13   2        277.34        330.41        12.30 o                         
  -4  13   2       3050.93       2869.03        30.63 o                         
  -3  13   2       2497.51       2268.92        26.75 o                         
  -2  13   2       2848.62       2719.45        34.28 o                         
  -1  13   2       3967.57       3719.49        40.78 o                         
   0  13   2       2207.50       2038.03        29.15 o                         
   1  13   2       1862.16       2026.70        27.19 o                         
   2  13   2       4746.81       4799.65        51.16 o                         
   3  13   2       5138.51       5657.42        57.85 o                         
   4  13   2       6958.10       6983.35        68.30 o                         
   5  13   2         69.92         49.40        12.26 o                         
   6  13   2       2466.69       2305.20        41.04 o                         
   7  13   2       6498.49       7054.47        78.71 o                         
   8  13   2        415.47        470.20        21.36 o                         
   9  13   2       1349.64       1248.82        36.30 o                         
  10  13   2       2339.92       2353.18        55.08 o                         
  11  13   2          8.00          5.78         9.89 o                         
  12  13   2        993.41       1062.20        22.77 o                         
  13  13   2         23.03         -1.17        12.70 o                         
 -13  14   2       1816.45       1983.20        39.29 o                         
 -12  14   2        162.86        112.92        15.47 o                         
 -11  14   2       2313.29       2611.67        44.41 o                         
 -10  14   2        202.54        162.92        12.18 o                         
  -9  14   2        807.15        804.94        28.23 o                         
  -8  14   2        763.02        584.13        22.75 o                         
  -7  14   2       1445.62       1443.39        26.83 o                         
  -6  14   2       2918.50       3070.45        36.20 o                         
  -5  14   2       1989.23       1809.06        25.88 o                         
  -4  14   2          7.83         16.20         5.64 o                         
  -3  14   2       2374.84       2947.87        32.26 o                         
  -2  14   2       1460.27       1479.19        21.81 o                         
  -1  14   2       2013.46       2099.66        27.32 o                         
   0  14   2        244.46        211.69         9.77 o                         
   1  14   2       4453.67       4591.10        48.80 o                         
   2  14   2       3820.35       4172.02        47.04 o                         
   3  14   2       5001.79       4979.00        53.03 o                         
   4  14   2       2269.92       2385.02        31.28 o                         
   5  14   2       1709.99       1808.18        32.11 o                         
   6  14   2      15944.11      18129.59       189.04 o                         
   7  14   2       1249.30       1026.77        24.72 o                         
   8  14   2       3056.49       3477.02        50.66 o                         
   9  14   2       1156.64       1062.38        27.31 o                         
  10  14   2          2.92        -11.47        11.47 o                         
  11  14   2        591.86        592.07        23.40 o                         
  12  14   2        557.24        493.19        20.97 o                         
  13  14   2       1234.42       1271.83        38.39 o                         
  14  14   2       1554.38       1469.46        38.26 o                         
 -14  15   2       1551.66       1633.68        38.86 o                         
 -13  15   2        249.17        170.54        15.52 o                         
 -12  15   2       1440.15       1467.04        38.72 o                         
 -11  15   2         48.38         46.53        10.75 o                         
 -10  15   2       1597.61       1752.68        37.91 o                         
  -9  15   2          0.68         -8.61        13.00 o                         
  -8  15   2       1042.58       1131.10        29.96 o                         
  -7  15   2         42.01         40.72        14.39 o                         
  -6  15   2       1099.10       1107.27        22.16 o                         
  -5  15   2          8.42         -7.72         7.72 o                         
  -4  15   2        802.75        767.17        22.97 o                         
  -3  15   2       2058.30       2161.51        25.54 o                         
  -2  15   2       1417.88       1134.46        19.27 o                         
  -1  15   2          1.01          7.21         7.82 o                         
   0  15   2       5536.86       5828.17        57.69 o                         
   1  15   2         50.35         59.67         8.64 o                         
   2  15   2       3192.90       3298.34        35.83 o                         
   3  15   2       1138.14       1197.25        21.40 o                         
   4  15   2       1415.40       1349.61        25.01 o                         
   5  15   2       2771.14       2290.41        35.74 o                         
   6  15   2       4719.31       5151.43        62.43 o                         
   7  15   2       2919.21       2868.20        40.31 o                         
   8  15   2        115.30        150.69        10.65 o                         
   9  15   2         14.48        -11.32        11.32 o                         
  10  15   2        519.41        618.23        28.82 o                         
  11  15   2       2211.43       1882.91        48.25 o                         
  12  15   2       1568.46       1742.73        30.14 o                         
  13  15   2         42.43         33.93        14.59 o                         
  14  15   2        905.70        962.22        28.31 o                         
  15  15   2       2054.69       2065.72        40.30 o                         
 -15  16   2        771.02        875.45        30.44 o                         
 -14  16   2        488.80        407.12        29.12 o                         
 -13  16   2        907.31        979.56        33.60 o                         
 -12  16   2       1227.94       1303.29        55.51 o                         
 -11  16   2       1114.53       1202.90        30.58 o                         
 -10  16   2        102.07         86.81        15.76 o                         
  -9  16   2        650.14        657.46        25.08 o                         
  -8  16   2       3010.15       3324.77        51.43 o                         
  -7  16   2       1377.28       1465.95        28.43 o                         
  -6  16   2       3113.93       2977.88        38.16 o                         
  -5  16   2       1935.07       1931.61        30.36 o                         
  -4  16   2        101.03        126.04         9.86 o                         
  -3  16   2       1271.26       1360.55        21.15 o                         
  -2  16   2       1283.64       1509.16        23.06 o                         
  -1  16   2       1567.73       1594.95        25.78 o                         
   0  16   2         11.55         14.59         9.08 o                         
   1  16   2       1901.71       1940.38        33.92 o                         
   2  16   2        477.13        563.09        16.58 o                         
   3  16   2       2288.97       2383.85        32.34 o                         
   4  16   2          0.55         -0.58         8.44 o                         
   5  16   2       2621.29       2604.91        38.34 o                         
   6  16   2       1660.48       1790.20        37.52 o                         
   7  16   2        182.32        145.47         9.74 o                         
   8  16   2         21.64         37.85        12.20 o                         
   9  16   2       1426.25       1469.79        27.27 o                         
  10  16   2        960.29        927.96        22.51 o                         
  11  16   2       1188.08       1190.03        24.75 o                         
  12  16   2        517.80        506.68        21.51 o                         
  13  16   2        662.18        670.62        19.27 o                         
  14  16   2        898.24        888.00        29.20 o                         
  15  16   2        597.62        646.47        36.44 o                         
  16  16   2        846.77        848.95        38.33 o                         
 -16  17   2        565.75        512.08        28.88 o                         
 -15  17   2         94.53         64.00        20.04 o                         
 -14  17   2        849.32        911.87        39.11 o                         
 -13  17   2         49.44         16.11        20.81 o                         
 -12  17   2        636.05        628.91        29.24 o                         
 -11  17   2       1458.47       1491.95        34.21 o                         
 -10  17   2        393.88        474.27        21.77 o                         
  -9  17   2        771.05        641.22        27.15 o                         
  -8  17   2       1033.33        933.46        39.12 o                         
  -7  17   2       2938.74       2719.98        47.09 o                         
  -6  17   2       1107.65        940.17        24.51 o                         
  -5  17   2        734.39        741.35        20.09 o                         
  -4  17   2       1999.35       2230.47        28.31 o                         
  -3  17   2        645.57        657.00        18.07 o                         
  -2  17   2       2894.16       3005.08        35.04 o                         
  -1  17   2         33.35         23.26         8.16 o                         
   0  17   2       1669.28       1468.15        27.94 o                         
   1  17   2       1898.61       1689.57        29.08 o                         
   2  17   2       1259.70       1275.50        31.82 o                         
   3  17   2        382.78        328.93        14.27 o                         
   4  17   2        941.94       1137.58        22.17 o                         
   5  17   2         39.73         -7.76         9.44 o                         
   6  17   2        247.33        282.14        13.70 o                         
   7  17   2       2325.66       2235.39        36.06 o                         
   8  17   2       1965.03       2102.10        34.52 o                         
   9  17   2        142.99         96.02        16.16 o                         
  10  17   2       1251.98       1448.00        34.89 o                         
  11  17   2         13.16         -1.28        18.26 o                         
  12  17   2        909.73        948.11        21.50 o                         
  13  17   2         36.09         41.67        12.91 o                         
  14  17   2        585.71        649.00        34.59 o                         
  15  17   2        304.40        216.10        24.92 o                         
  16  17   2        557.65        608.64        36.75 o                         
  17  17   2          0.98          1.65        17.33 o                         
 -17  18   2        408.40        324.01        42.91 o                         
 -16  18   2        263.54        198.70        24.81 o                         
 -15  18   2        374.91        383.49        41.82 o                         
 -14  18   2         12.99        -14.73        20.80 o                         
 -13  18   2        720.68        738.00        57.76 o                         
 -12  18   2          1.55        -21.71        21.71 o                         
 -11  18   2        531.54        654.48        29.54 o                         
 -10  18   2          1.03         17.57        15.41 o                         
  -9  18   2       1147.07       1146.77        40.31 o                         
  -8  18   2       1413.42       1217.71        36.99 o                         
  -7  18   2        989.81       1015.44        36.38 o                         
  -6  18   2        116.79        130.94        10.55 o                         
  -5  18   2        812.78        806.81        26.41 o                         
  -4  18   2          4.22          6.71         6.88 o                         
  -3  18   2       1459.45       1385.41        22.33 o                         
  -2  18   2         29.42          5.71         9.67 o                         
  -1  18   2       2389.89       2642.22        32.73 o                         
   0  18   2       2713.41       2686.02        35.19 o                         
   1  18   2       1675.46       1755.98        29.63 o                         
   2  18   2       3534.92       3548.08        45.12 o                         
   3  18   2        382.10        382.05        15.39 o                         
   4  18   2          0.06         -8.65         8.65 o                         
   5  18   2       1476.32       1532.71        30.76 o                         
   6  18   2       2096.00       2043.81        51.95 o                         
   7  18   2       1246.27       1308.20        28.94 o                         
   8  18   2         36.85         35.61        10.32 o                         
   9  18   2        931.35        914.40        23.79 o                         
  10  18   2       1103.04       1172.23        31.02 o                         
  11  18   2       1144.71       1171.99        36.82 o                         
  12  18   2         56.96         57.97        11.60 o                         
  13  18   2        784.50        877.89        37.05 o                         
  14  18   2         48.30         22.20        26.35 o                         
  15  18   2        383.56        381.64        40.01 o                         
  16  18   2          0.39         -2.51        28.38 o                         
  17  18   2        306.89        324.32        32.04 o                         
 -16  19   2        304.19        232.40        50.75 o                         
 -15  19   2        226.36        175.86        25.50 o                         
 -14  19   2        392.70        355.63        27.89 o                         
 -13  19   2        216.28        107.36        34.12 o                         
 -12  19   2        503.36        413.38        30.50 o                         
 -11  19   2        961.34       1068.96        40.09 o                         
 -10  19   2        863.10        886.25        45.01 o                         
  -9  19   2         33.83         -5.72        17.30 o                         
  -8  19   2        923.65        996.85        34.49 o                         
  -7  19   2        157.37         69.13        16.02 o                         
  -6  19   2       1103.27       1096.49        23.53 o                         
  -5  19   2          7.65          4.30         9.94 o                         
  -4  19   2       1888.47       1885.65        25.52 o                         
  -3  19   2          2.75         -3.99        11.81 o                         
  -2  19   2        426.57        468.84        15.80 o                         
  -1  19   2        113.38        125.63         9.36 o                         
   0  19   2       1409.62       1329.85        23.51 o                         
   1  19   2        800.92        721.97        22.55 o                         
   2  19   2        643.12        695.70        20.43 o                         
   3  19   2         54.29         20.56        10.50 o                         
   4  19   2        677.12        725.55        18.85 o                         
   5  19   2        286.77        303.70        15.72 o                         
   6  19   2       1192.01       1327.02        37.12 o                         
   7  19   2          4.53         -5.30         9.98 o                         
   8  19   2       1930.54       2199.64        37.93 o                         
   9  19   2        984.70        937.84        27.74 o                         
  10  19   2       1191.55       1303.01        34.70 o                         
  11  19   2       1372.74       1518.15        29.91 o                         
  12  19   2        529.08        656.78        50.73 o                         
  13  19   2        166.67         86.78        62.04 o                         
  14  19   2        340.46        376.72        43.60 o                         
  15  19   2        289.47        178.20        37.88 o                         
  16  19   2        463.21        628.56        90.16 o                         
  17  19   2         41.15         51.51        21.81 o                         
 -15  20   2        259.29        244.02        61.47 o                         
 -14  20   2         29.93         17.25        25.48 o                         
 -13  20   2        288.28        334.41        36.83 o                         
 -12  20   2       1098.03        984.06        47.24 o                         
 -11  20   2        654.83        737.77        47.11 o                         
 -10  20   2        288.51        228.41        24.01 o                         
  -9  20   2        603.48        701.06        56.29 o                         
  -8  20   2       1095.88        948.16        42.31 o                         
  -7  20   2        620.91        571.92        45.40 o                         
  -6  20   2       1698.71       1353.18        34.00 o                         
  -5  20   2       1496.49       1430.86        33.35 o                         
  -4  20   2       1146.78       1141.98        25.95 o                         
  -3  20   2       1127.91       1209.94        26.45 o                         
  -2  20   2          1.77          0.89        12.21 o                         
  -1  20   2        580.53        603.30        32.59 o                         
   0  20   2        549.83        500.99        18.64 o                         
   1  20   2        985.98       1013.88        28.00 o                         
   2  20   2         16.88          5.75        12.07 o                         
   3  20   2        684.75        695.65        33.08 o                         
   4  20   2          5.78         13.39        10.31 o                         
   5  20   2        546.93        578.39        23.26 o                         
   6  20   2          5.58        -15.56        15.56 o                         
   7  20   2       1445.04       1377.32        35.43 o                         
   8  20   2        183.62         51.37        26.39 o                         
   9  20   2       1029.90       1048.13        39.87 o                         
  10  20   2       1574.91       1625.36        52.56 o                         
  11  20   2        554.59        583.40        29.14 o                         
  12  20   2         53.14         87.26        35.32 o                         
  13  20   2        380.73        419.24        21.96 o                         
  14  20   2       1563.01       1585.26        42.31 o                         
  15  20   2        295.16        331.01        40.44 o                         
  16  20   2         90.12         54.53        21.74 o                         
  17  20   2        308.45        358.82        41.86 o                         
 -13  21   2        123.55         61.65        30.19 o                         
 -12  21   2        416.98        366.42        32.85 o                         
 -11  21   2        985.63       1104.75        51.57 o                         
 -10  21   2        392.71        341.41        36.36 o                         
  -9  21   2        542.31        616.94        69.83 o                         
  -8  21   2        712.66        667.90        43.09 o                         
  -7  21   2       2253.71       2140.06       130.36 o                         
  -6  21   2        741.67        809.90        29.31 o                         
  -5  21   2         94.48         87.60        15.12 o                         
  -4  21   2       1058.52        971.06        29.66 o                         
  -3  21   2       1481.59       1358.54        32.35 o                         
  -2  21   2        562.41        604.32        29.11 o                         
  -1  21   2        101.51         80.40        13.80 o                         
   0  21   2        535.09        586.38        23.28 o                         
   1  21   2       1172.01       1081.09        28.40 o                         
   2  21   2       1181.60       1256.96        53.28 o                         
   3  21   2         29.91         32.43        10.97 o                         
   4  21   2        637.24        758.62        34.57 o                         
   5  21   2        428.53        297.22        29.76 o                         
   6  21   2       1083.37       1216.70        35.96 o                         
   7  21   2         58.73         33.76        12.64 o                         
   8  21   2        504.41        592.69        25.21 o                         
   9  21   2          9.82         12.72        17.04 o                         
  10  21   2        458.53        496.53        47.21 o                         
  11  21   2         75.74         65.35        25.24 o                         
  12  21   2        616.65        802.39        28.88 o                         
  13  21   2        501.12        514.91        24.12 o                         
  14  21   2        260.01        315.72        21.58 o                         
  15  21   2        435.46        424.78        42.75 o                         
  16  21   2        135.74        135.52        22.52 o                         
  17  21   2         16.38          6.07        19.72 o                         
  18  21   2         93.82        129.86        23.73 o                         
 -11  22   2        432.41        390.76        36.38 o                         
 -10  22   2          3.51         36.12        22.58 o                         
  -9  22   2        733.85        916.98        73.67 o                         
  -8  22   2        272.01        193.16        26.16 o                         
  -7  22   2        641.62        705.18        48.50 o                         
  -6  22   2        130.66         89.17        11.57 o                         
  -5  22   2        674.04        667.07        31.66 o                         
  -4  22   2       1780.30       1962.58        72.01 o                         
  -3  22   2        771.31        809.02        27.62 o                         
  -2  22   2       1086.01        959.56        30.12 o                         
  -1  22   2        464.25        487.77        26.45 o                         
   0  22   2       1321.55       1265.56        32.71 o                         
   1  22   2        768.73        832.76        29.17 o                         
   2  22   2        768.89        720.85        31.37 o                         
   3  22   2        745.23        675.95        41.11 o                         
   4  22   2        383.57        332.36        22.08 o                         
   5  22   2        754.84        869.00        32.63 o                         
   6  22   2        423.36        376.99        22.82 o                         
   7  22   2        338.42        350.82        23.22 o                         
   8  22   2        153.61        155.31        36.45 o                         
   9  22   2        524.96        574.55        27.20 o                         
  10  22   2        102.63         62.52        24.12 o                         
  11  22   2        641.10        759.78        40.44 o                         
  12  22   2          0.73         -5.53        13.50 o                         
  13  22   2        196.43        222.30        17.42 o                         
  14  22   2         16.04          1.36        10.21 o                         
  15  22   2        321.94        364.98        40.84 o                         
  16  22   2         22.49          9.05        19.73 o                         
  17  22   2         63.46         85.13        21.77 o                         
  -9  23   2        205.52        158.30        26.32 o                         
  -8  23   2       1054.44       1239.43        92.42 o                         
  -7  23   2         58.67         28.85        22.18 o                         
  -6  23   2        497.07        560.47        45.63 o                         
  -5  23   2         21.28          9.65        13.65 o                         
  -4  23   2        209.13        220.04        17.32 o                         
  -3  23   2       1232.19       1122.19        34.40 o                         
  -2  23   2        687.52        768.03        28.23 o                         
  -1  23   2          1.02         25.06        13.03 o                         
   0  23   2        538.15        667.23        28.28 o                         
   1  23   2        658.13        674.29        29.33 o                         
   2  23   2        832.71        844.25        49.10 o                         
   3  23   2         13.80        -11.46        13.40 o                         
   4  23   2        725.35        768.30        37.12 o                         
   5  23   2        701.37        636.58        31.15 o                         
   6  23   2        127.36        130.69        35.84 o                         
   7  23   2         44.58         -8.13        45.52 o                         
   8  23   2        266.31        378.85        76.91 o                         
   9  23   2        790.60        693.83        67.68 o                         
  10  23   2        442.93        582.59        39.12 o                         
  11  23   2         11.50         -5.71        11.84 o                         
  12  23   2        351.77        407.98        24.36 o                         
  13  23   2         98.85         89.44        11.91 o                         
  14  23   2        270.62        326.05        53.62 o                         
  15  23   2        392.42        472.18        43.93 o                         
  16  23   2         83.49         98.64        22.28 o                         
  -7  24   2        668.25        778.91        67.80 o                         
  -6  24   2         14.76         50.82        22.12 o                         
  -5  24   2        142.41        110.65        22.87 o                         
  -4  24   2          0.98        -12.56        16.56 o                         
  -3  24   2        248.16        208.14        16.89 o                         
  -2  24   2         35.81         27.87        15.56 o                         
  -1  24   2        322.87        297.07        20.86 o                         
   0  24   2         70.02         46.76        14.89 o                         
   1  24   2        584.71        591.81        35.58 o                         
   2  24   2         77.65         50.89        12.79 o                         
   3  24   2        733.31        695.24        50.41 o                         
   4  24   2        414.74        503.19        34.56 o                         
   5  24   2        289.17        289.69        28.91 o                         
   6  24   2        102.18         60.62        19.52 o                         
   7  24   2        298.79        340.49        22.44 o                         
   8  24   2         46.25         -1.70        13.70 o                         
   9  24   2        227.86        258.07        21.69 o                         
  10  24   2        149.41        189.10        15.66 o                         
  11  24   2        288.35        310.89        21.03 o                         
  12  24   2         71.08         79.30        12.47 o                         
  13  24   2        177.44        185.81        17.63 o                         
  14  24   2        606.41        553.54        46.05 o                         
  15  24   2         68.32         74.71        21.37 o                         
  -5  25   2        160.59        104.02        30.59 o                         
  -4  25   2        236.25        218.23        30.09 o                         
  -3  25   2         69.98         50.56        19.74 o                         
  -2  25   2        276.12        264.84        31.44 o                         
  -1  25   2         91.69         35.74        42.45 o                         
   0  25   2        314.99        446.28        38.22 o                         
   1  25   2         27.96         -1.74        23.51 o                         
   2  25   2        219.72        230.10        25.21 o                         
   3  25   2          0.14          3.96        15.80 o                         
   4  25   2        434.04        575.55        35.42 o                         
   5  25   2          2.14         -4.13        14.99 o                         
   6  25   2        237.71        289.17        24.04 o                         
   7  25   2         36.12         36.19        18.83 o                         
   8  25   2        201.62        287.67        23.01 o                         
   9  25   2          3.87          3.91        13.41 o                         
  10  25   2        321.10        410.56        28.35 o                         
  11  25   2        173.79        140.76        14.54 o                         
  12  25   2        171.77        223.43        25.93 o                         
  13  25   2        215.03        173.99        18.42 o                         
  -2  26   2         44.90         55.09        26.65 o                         
  -1  26   2        511.41        537.42        53.04 o                         
   0  26   2       1132.95       1190.34        54.24 o                         
   1  26   2        285.68        268.09        22.18 o                         
   2  26   2         89.11         43.74        17.32 o                         
   3  26   2        195.09        238.60        20.09 o                         
   4  26   2        179.11         99.66        17.48 o                         
   5  26   2        195.23        224.21        23.94 o                         
   6  26   2         22.40         18.66        15.00 o                         
   7  26   2        175.39        246.46        59.98 o                         
   8  26   2         20.85         40.93        14.47 o                         
   9  26   2         35.49         34.86        14.01 o                         
  10  26   2         80.98         45.47        13.79 o                         
  11  26   2        102.32         53.64        20.54 o                         
   1  27   2        737.59        671.84        60.88 o                         
   2  27   2        288.62        305.82        30.41 o                         
   3  27   2          2.26         14.24        22.09 o                         
   4  27   2        151.90        185.37        25.84 o                         
   5  27   2        310.29        279.44        28.59 o                         
   6  27   2        326.18        437.41        45.64 o                         
   7  27   2        138.71        149.13        24.04 o                         
   8  27   2         76.06        164.28        23.50 o                         
   0   1   3       8872.47       8240.23        85.25 o                         
   1   1   3       5009.05       4207.87        34.88 o                         
  -1   2   3       4950.75       5375.21        44.75 o                         
   0   2   3      22277.74      22490.74       333.93 o                         
   1   2   3      19377.94      19143.88       252.76 o                         
   2   2   3      55477.03      61555.78       631.03 o                         
  -2   3   3        361.50        344.16        13.62 o                         
  -1   3   3       1207.73       1220.42        17.17 o                         
   0   3   3       3952.92       3553.47        33.15 o                         
   1   3   3      55876.67      61864.78       634.38 o                         
   2   3   3         20.93         69.29         6.14 o                         
   3   3   3      12904.44      14750.62       169.77 o                         
  -3   4   3         92.73         69.14         7.90 o                         
  -2   4   3      21545.66      23185.46       274.96 o                         
  -1   4   3      20775.05      20726.95       278.17 o                         
   0   4   3      23801.47      22028.65       271.16 o                         
   1   4   3         95.42         34.37         5.98 o                         
   2   4   3       1062.64        509.25        13.11 o                         
   3   4   3        255.76         79.57         7.64 o                         
   4   4   3       4745.43       3658.95        39.21 o                         
  -4   5   3       1168.82        950.79        15.96 o                         
  -3   5   3       8044.13       7432.64        71.79 o                         
  -2   5   3       5422.65       5463.69        50.24 o                         
  -1   5   3      12272.85      13970.51       140.11 o                         
   0   5   3         80.12        101.58         6.47 o                         
   1   5   3       4271.87       4589.97        47.25 o                         
   2   5   3        352.72        186.86         8.41 o                         
   3   5   3       9062.58       9476.18        93.86 o                         
   4   5   3        774.65       1163.92        17.01 o                         
   5   5   3       2145.49       2004.43        24.25 o                         
  -5   6   3         55.02         41.51         7.85 o                         
  -4   6   3       2635.73       2316.11        27.29 o                         
  -3   6   3       2312.79       2168.96        25.38 o                         
  -2   6   3       6012.00       5929.96        56.12 o                         
  -1   6   3       5255.41       5638.82        51.99 o                         
   0   6   3       3265.21       2228.66        27.79 o                         
   1   6   3       2781.31       2128.21        26.94 o                         
   2   6   3       2992.73       2678.36        29.72 o                         
   3   6   3       6153.02       6109.38        63.21 o                         
   4   6   3       7694.65       7153.00        66.96 o                         
   5   6   3       1423.02       1208.55        23.60 o                         
   6   6   3      10518.42      10703.17       101.32 o                         
  -6   7   3        625.88        602.14        14.11 o                         
  -5   7   3      28642.29      28710.10       343.65 o                         
  -4   7   3         22.39         20.89         9.19 o                         
  -3   7   3       3424.76       2842.47        31.50 o                         
  -2   7   3       5018.76       6655.76        62.64 o                         
  -1   7   3       1032.07        882.72        16.11 o                         
   0   7   3       5584.02       6230.46        62.24 o                         
   1   7   3       2455.24       2678.69        30.30 o                         
   2   7   3       6951.01       6949.14        67.54 o                         
   3   7   3      13989.43      14413.25       126.93 o                         
   4   7   3       8636.17       9225.36        84.31 o                         
   5   7   3       9569.69       9983.00       101.05 o                         
   6   7   3        294.65        128.47        11.79 o                         
   7   7   3      31818.38      33361.00       337.86 o                         
  -7   8   3        141.59         94.36        15.58 o                         
  -6   8   3      56795.61      61103.97       715.10 o                         
  -5   8   3        237.80        238.78        10.26 o                         
  -4   8   3      14378.99      13944.02       128.75 o                         
  -3   8   3       2316.27       2110.90        25.69 o                         
  -2   8   3        357.02        686.91        17.28 o                         
  -1   8   3       2919.46       2784.99        39.24 o                         
   0   8   3        554.01        331.88        18.10 o                         
   1   8   3       1385.94       1223.02        19.79 o                         
   2   8   3       7686.14       7108.11        64.45 o                         
   3   8   3       2540.87       3068.73        34.38 o                         
   4   8   3      21006.02      22942.24       287.19 o                         
   5   8   3       5408.63       5115.39        57.73 o                         
   6   8   3      16910.32      16802.07       171.29 o                         
   7   8   3         21.86          9.22         8.12 o                         
   8   8   3       2613.80       2403.75        35.04 o                         
  -8   9   3        704.41        576.00        17.12 o                         
  -7   9   3       6145.51       6726.20        62.36 o                         
  -6   9   3       1108.61        954.06        19.97 o                         
  -5   9   3      30549.56      32011.34       382.05 o                         
  -4   9   3        637.47        920.98        31.16 o                         
  -3   9   3       1472.49       1026.74        18.38 o                         
  -2   9   3        565.79        257.73        12.58 o                         
  -1   9   3         47.74        166.67        13.20 o                         
   0   9   3       3417.97       3703.51        40.25 o                         
   1   9   3       5770.07       5806.92        57.06 o                         
   2   9   3         17.00         13.10         7.16 o                         
   3   9   3      14554.49      13600.57       135.36 o                         
   4   9   3        156.84         89.96         9.01 o                         
   5   9   3       6590.29       6565.33        74.11 o                         
   6   9   3       1869.29       1912.85        29.96 o                         
   7   9   3        274.09        283.81        17.20 o                         
   8   9   3        228.90        186.35        10.04 o                         
   9   9   3        596.63        389.74        15.49 o                         
  -9  10   3       1869.69       1768.37        29.30 o                         
  -8  10   3       1064.39       1141.36        16.66 o                         
  -7  10   3        712.55        734.42        14.37 o                         
  -6  10   3       9127.83       9238.66        83.00 o                         
  -5  10   3       1732.11       1516.69        23.70 o                         
  -4  10   3       5231.32       5530.40        55.74 o                         
  -3  10   3         47.21         71.87         7.54 o                         
  -2  10   3        168.18        180.00        10.27 o                         
  -1  10   3        742.15        728.65        19.53 o                         
   0  10   3      11587.24      13472.93       147.64 o                         
   1  10   3       3681.52       3423.69        37.18 o                         
   2  10   3      15311.02      17194.54       173.20 o                         
   3  10   3        459.19        283.11        13.98 o                         
   4  10   3       6823.08       6505.89        70.87 o                         
   5  10   3       1132.67       1059.27        21.33 o                         
   6  10   3         56.83         48.37         8.82 o                         
   7  10   3        597.18        600.97        20.99 o                         
   8  10   3        429.75        572.34        20.35 o                         
   9  10   3        672.22        496.07        21.19 o                         
  10  10   3       1181.73       1213.38        22.79 o                         
 -10  11   3        384.18        420.29        19.30 o                         
  -9  11   3       4392.23       4554.01        54.72 o                         
  -8  11   3        794.82        696.38        13.95 o                         
  -7  11   3         80.45        124.28         7.50 o                         
  -6  11   3        517.86        559.46        14.55 o                         
  -5  11   3       3000.40       2845.49        31.47 o                         
  -4  11   3       2576.16       2876.65        38.90 o                         
  -3  11   3       4692.84       4290.34        53.98 o                         
  -2  11   3       5553.78       5061.45        68.59 o                         
  -1  11   3      14410.83      14926.05       139.65 o                         
   0  11   3         17.17         13.64        10.92 o                         
   1  11   3       8480.42       8271.27        78.65 o                         
   2  11   3       2776.40       2673.40        32.88 o                         
   3  11   3       4381.97       4353.19        48.69 o                         
   4  11   3       5575.81       5406.94        61.93 o                         
   5  11   3       2268.91       2050.07        30.64 o                         
   6  11   3         84.16         66.40        10.74 o                         
   7  11   3        109.44         33.94        10.02 o                         
   8  11   3        187.53        181.05        12.03 o                         
   9  11   3        977.00        779.78        22.93 o                         
  10  11   3       1847.49       1678.04        34.83 o                         
  11  11   3       2125.60       2057.59        31.07 o                         
 -11  12   3        140.33        125.72        13.95 o                         
 -10  12   3       9983.99      10596.35       105.27 o                         
  -9  12   3       3472.17       3563.95        39.51 o                         
  -8  12   3        214.16        216.03        10.75 o                         
  -7  12   3       1054.74       1192.36        19.79 o                         
  -6  12   3        186.47        267.40        11.36 o                         
  -5  12   3        400.32        493.25        15.25 o                         
  -4  12   3       9058.12       9005.83        89.57 o                         
  -3  12   3       1261.97        981.92        16.90 o                         
  -2  12   3      16915.86      17449.93       156.76 o                         
  -1  12   3       3472.76       3752.18        44.88 o                         
   0  12   3       7502.66       7211.37        67.40 o                         
   1  12   3        761.91        605.33        15.39 o                         
   2  12   3        135.13         65.94         8.80 o                         
   3  12   3       1381.50       1396.91        21.39 o                         
   4  12   3        532.36        470.30        14.58 o                         
   5  12   3        626.05        691.86        27.68 o                         
   6  12   3       2604.46       3161.78        42.99 o                         
   7  12   3        177.06        197.00        13.26 o                         
   8  12   3       6111.41       5870.89        68.16 o                         
   9  12   3       2873.71       2926.36        43.82 o                         
  10  12   3       3072.42       3159.61        49.76 o                         
  11  12   3        474.30        507.32        20.97 o                         
  12  12   3       1324.47       1391.42        27.30 o                         
 -12  13   3          8.21        -15.42        15.42 o                         
 -11  13   3       2013.54       2095.21        39.59 o                         
 -10  13   3       3136.10       3139.49        45.67 o                         
  -9  13   3       4028.41       4372.36        50.74 o                         
  -8  13   3        627.95        576.43        16.27 o                         
  -7  13   3         96.88        183.67         7.97 o                         
  -6  13   3       1363.12       1429.43        23.61 o                         
  -5  13   3        981.82       1026.29        25.36 o                         
  -4  13   3       2288.15       2313.21        30.87 o                         
  -3  13   3      15574.42      15152.52       133.32 o                         
  -2  13   3        273.46        242.79        14.98 o                         
  -1  13   3      12594.25      13301.17       120.48 o                         
   0  13   3        754.18        675.50        17.01 o                         
   1  13   3        660.54        555.33        16.18 o                         
   2  13   3         62.48         55.11         8.35 o                         
   3  13   3        447.76        699.16        18.70 o                         
   4  13   3        200.44        152.44         8.94 o                         
   5  13   3       2183.87       1917.35        32.52 o                         
   6  13   3       1577.27       1443.36        32.82 o                         
   7  13   3      14560.49      16030.47       160.88 o                         
   8  13   3       1828.21       1511.38        39.63 o                         
   9  13   3       3932.62       4066.65        54.23 o                         
  10  13   3        219.38        173.65        13.15 o                         
  11  13   3       1204.22       1296.48        32.37 o                         
  12  13   3       1406.22       1420.87        28.00 o                         
  13  13   3       2575.01       2917.80        49.52 o                         
 -13  14   3        368.44        300.85        17.11 o                         
 -12  14   3        859.91        821.93        30.71 o                         
 -11  14   3          9.37         -4.35        11.96 o                         
 -10  14   3       3194.30       3421.30        42.14 o                         
  -9  14   3        313.73        228.29        11.62 o                         
  -8  14   3        333.29        293.53        12.93 o                         
  -7  14   3        129.27        111.32         8.76 o                         
  -6  14   3        100.86        119.64         8.85 o                         
  -5  14   3        795.43        602.98        17.26 o                         
  -4  14   3       2319.94       2121.04        28.48 o                         
  -3  14   3       1166.92       1065.19        24.52 o                         
  -2  14   3       6831.24       7052.11        72.93 o                         
  -1  14   3        624.43        673.03        21.26 o                         
   0  14   3       3009.35       2975.52        38.53 o                         
   1  14   3        267.08        333.09        13.74 o                         
   2  14   3        543.75        567.17        22.76 o                         
   3  14   3        993.04       1013.78        21.14 o                         
   4  14   3        350.98        278.71        13.03 o                         
   5  14   3       1172.08       1161.18        27.78 o                         
   6  14   3      22774.38      25249.81       243.23 o                         
   7  14   3        682.66        714.12        29.33 o                         
   8  14   3       5574.78       6015.24        71.22 o                         
   9  14   3        851.39        836.86        25.38 o                         
  10  14   3        730.34        690.37        25.27 o                         
  11  14   3        750.13        782.67        26.26 o                         
  12  14   3        946.43        941.19        31.01 o                         
  13  14   3         69.00         51.68        23.62 o                         
  14  14   3       3506.07       3807.23        57.55 o                         
 -14  15   3        463.95        382.92        21.89 o                         
 -13  15   3       1415.79       1332.81        36.07 o                         
 -12  15   3        435.79        450.60        21.85 o                         
 -11  15   3        357.89        216.04        19.46 o                         
 -10  15   3         80.92         81.85         9.92 o                         
  -9  15   3       1244.02       1141.53        26.22 o                         
  -8  15   3        384.84        413.55        14.77 o                         
  -7  15   3       4897.21       4601.20        49.71 o                         
  -6  15   3        168.61        115.15         9.13 o                         
  -5  15   3       1480.21       1505.19        24.88 o                         
  -4  15   3         11.35         13.93         7.43 o                         
  -3  15   3        391.40        254.93        10.49 o                         
  -2  15   3          9.67          1.60         8.16 o                         
  -1  15   3       1362.03       1228.87        22.82 o                         
   0  15   3       1410.21       1396.27        26.41 o                         
   1  15   3       2470.96       2542.40        32.79 o                         
   2  15   3         63.69          9.44         9.02 o                         
   3  15   3         14.37         22.20         9.09 o                         
   4  15   3        949.83        857.48        23.62 o                         
   5  15   3       7251.72       7263.48        81.52 o                         
   6  15   3        996.79        794.15        29.29 o                         
   7  15   3       9551.38      10684.74       113.98 o                         
   8  15   3         47.88         -9.81        11.79 o                         
   9  15   3       2078.01       1980.39        38.72 o                         
  10  15   3        135.15         74.61        16.41 o                         
  11  15   3          0.26         15.65        12.50 o                         
  12  15   3        132.15        110.49        17.43 o                         
  13  15   3        805.54        791.14        29.97 o                         
  14  15   3        189.09        184.45        18.19 o                         
  15  15   3       4257.78       4819.22        98.80 o                         
 -15  16   3        100.84        107.35        16.03 o                         
 -14  16   3       1837.58       1925.48        63.52 o                         
 -13  16   3         69.47         69.62        26.89 o                         
 -12  16   3         19.30         14.47        16.61 o                         
 -11  16   3        709.82        618.45        28.63 o                         
 -10  16   3         60.56         23.33        15.20 o                         
  -9  16   3        370.97        318.09        14.56 o                         
  -8  16   3       6901.61       7022.80        78.04 o                         
  -7  16   3        764.71        632.56        21.86 o                         
  -6  16   3       8016.02       8682.28        81.49 o                         
  -5  16   3       2533.87       2420.33        33.05 o                         
  -4  16   3       1875.33       1987.51        24.97 o                         
  -3  16   3         35.64         30.85         7.12 o                         
  -2  16   3         75.45         41.87         7.40 o                         
  -1  16   3        120.80         96.39         9.64 o                         
   0  16   3       4540.87       4621.39        53.87 o                         
   1  16   3        417.25        455.60        16.89 o                         
   2  16   3       4980.35       5374.98        55.06 o                         
   3  16   3        373.85        366.06        19.37 o                         
   4  16   3        455.61        366.89        16.10 o                         
   5  16   3        283.01        331.39        17.06 o                         
   6  16   3       4281.00       4547.58        58.37 o                         
   7  16   3        189.18        183.91        13.90 o                         
   8  16   3       2901.65       3186.61        49.97 o                         
   9  16   3        304.44        245.92        17.29 o                         
  10  16   3        176.61        160.68        14.65 o                         
  11  16   3        115.63        115.00        14.53 o                         
  12  16   3         22.67          5.57        23.58 o                         
  13  16   3         58.59         43.69        15.12 o                         
  14  16   3       2385.20       2704.22        48.57 o                         
  15  16   3        198.99        182.56        26.89 o                         
  16  16   3       2326.63       2517.94        48.89 o                         
 -16  17   3        136.03        148.82        17.58 o                         
 -15  17   3        572.02        478.32        39.16 o                         
 -14  17   3        153.24        155.73        27.32 o                         
 -13  17   3        133.85        114.12        23.91 o                         
 -12  17   3          5.70        -13.87        18.86 o                         
 -11  17   3         46.93         47.74        14.82 o                         
 -10  17   3         18.58         -8.11        14.57 o                         
  -9  17   3       1960.98       1940.90        41.11 o                         
  -8  17   3       1577.83       1745.97        41.93 o                         
  -7  17   3       6924.58       7262.12        72.95 o                         
  -6  17   3        164.14         82.22         9.69 o                         
  -5  17   3       2955.07       3105.98        39.17 o                         
  -4  17   3       1650.48       1686.87        22.67 o                         
  -3  17   3       1166.46       1125.44        20.14 o                         
  -2  17   3        862.15        755.72        18.37 o                         
  -1  17   3       1388.69       1374.12        23.64 o                         
   0  17   3        221.55        213.13        14.80 o                         
   1  17   3       9885.54      10276.67        94.13 o                         
   2  17   3        219.40        199.81        10.82 o                         
   3  17   3       3163.91       3293.41        36.85 o                         
   4  17   3        206.89        164.48        11.08 o                         
   5  17   3       1549.14       1435.80        29.55 o                         
   6  17   3         12.16          6.21        11.01 o                         
   7  17   3          8.08         -2.57         9.70 o                         
   8  17   3        301.16        306.43        13.44 o                         
   9  17   3       1263.64       1307.40        32.93 o                         
  10  17   3        407.66        356.84        21.19 o                         
  11  17   3        900.08        979.68        30.14 o                         
  12  17   3         42.09         13.07        13.81 o                         
  13  17   3        329.23        325.51        25.01 o                         
  14  17   3        255.16        218.64        25.93 o                         
  15  17   3       1549.00       1648.64        40.06 o                         
  16  17   3        217.31        162.22        16.28 o                         
  17  17   3        362.70        460.79        28.30 o                         
 -17  18   3         32.59        -16.39        16.39 o                         
 -16  18   3          2.70         30.44        28.49 o                         
 -15  18   3         89.36        102.71        31.63 o                         
 -14  18   3        315.19        219.47        26.84 o                         
 -13  18   3        173.74        169.31        25.32 o                         
 -12  18   3        575.41        548.82        35.76 o                         
 -11  18   3          7.72        -12.80        16.16 o                         
 -10  18   3       1764.03       1906.68        42.78 o                         
  -9  18   3        301.42        256.98        20.20 o                         
  -8  18   3       3829.95       4055.72        60.06 o                         
  -7  18   3        623.42        457.57        16.26 o                         
  -6  18   3       1461.53       1584.03        29.29 o                         
  -5  18   3         12.73          8.05        10.20 o                         
  -4  18   3       1427.08       1469.06        27.88 o                         
  -3  18   3        593.19        554.93        21.38 o                         
  -2  18   3        131.27        113.42         8.71 o                         
  -1  18   3       1560.79       1688.45        26.41 o                         
   0  18   3       4279.27       4445.90        47.92 o                         
   1  18   3        267.09        198.56        13.29 o                         
   2  18   3       5726.88       5914.58        59.63 o                         
   3  18   3       1199.01       1474.18        25.40 o                         
   4  18   3       1912.78       1753.87        25.90 o                         
   5  18   3        658.30        607.11        22.99 o                         
   6  18   3         33.77          7.94        11.05 o                         
   7  18   3         18.82         13.65        12.33 o                         
   8  18   3        581.34        556.96        23.07 o                         
   9  18   3         67.15         78.01        18.86 o                         
  10  18   3       2962.73       3241.72        53.06 o                         
  11  18   3        373.61        365.48        28.91 o                         
  12  18   3       1059.18       1134.81        32.26 o                         
  13  18   3        296.75        248.90        20.18 o                         
  14  18   3        167.72        144.01        21.94 o                         
  15  18   3        211.75        224.69        18.68 o                         
  16  18   3        399.12        356.96        22.51 o                         
  17  18   3         43.80         16.82        19.46 o                         
  18  18   3        207.74        202.25        27.09 o                         
 -16  19   3         16.37        -11.19        31.57 o                         
 -15  19   3         12.02         45.33        28.09 o                         
 -14  19   3        121.43         91.57        36.64 o                         
 -13  19   3       1130.36       1115.29       111.34 o                         
 -12  19   3        155.96        125.14        29.68 o                         
 -11  19   3       3002.09       3068.87        70.46 o                         
 -10  19   3        212.70        259.08        36.66 o                         
  -9  19   3       1472.31       1474.02        49.94 o                         
  -8  19   3         59.06          3.64        16.58 o                         
  -7  19   3        165.59        123.94        12.03 o                         
  -6  19   3         73.98         36.68         9.69 o                         
  -5  19   3       1028.03       1066.38        26.40 o                         
  -4  19   3        409.07        392.52        17.44 o                         
  -3  19   3       1137.97       1010.22        20.46 o                         
  -2  19   3         20.82          4.91        10.73 o                         
  -1  19   3        239.58        159.81        10.92 o                         
   0  19   3        472.66        390.06        17.15 o                         
   1  19   3       2943.80       2854.81        40.91 o                         
   2  19   3        889.72        924.53        24.15 o                         
   3  19   3       1550.89       1570.90        26.72 o                         
   4  19   3        246.12        223.75        12.68 o                         
   5  19   3        149.73        124.70        20.28 o                         
   6  19   3        203.89        176.06        13.22 o                         
   7  19   3        338.26        308.83        16.01 o                         
   8  19   3        400.34        265.30        15.39 o                         
   9  19   3       2808.86       3122.37        54.01 o                         
  10  19   3        254.73        245.80        17.88 o                         
  11  19   3       3151.34       3044.78        56.27 o                         
  12  19   3        255.97        242.43        34.12 o                         
  13  19   3         38.16         12.46        14.31 o                         
  14  19   3        157.80        167.26        16.43 o                         
  15  19   3          4.05        -31.23        40.56 o                         
  16  19   3        358.54        445.39        99.17 o                         
  17  19   3        500.28        516.74        46.63 o                         
  18  19   3         65.65         86.34        24.37 o                         
 -14  20   3        601.72        639.16        56.41 o                         
 -13  20   3         68.89        102.30        43.04 o                         
 -12  20   3       2705.72       3116.64        93.49 o                         
 -11  20   3        416.56        369.55        35.78 o                         
 -10  20   3       1491.09       1432.49        54.89 o                         
  -9  20   3        229.54        234.99        37.06 o                         
  -8  20   3         68.87          9.23        21.76 o                         
  -7  20   3          5.33         -7.53        11.03 o                         
  -6  20   3         62.75         13.51        13.20 o                         
  -5  20   3        231.14        213.76        17.16 o                         
  -4  20   3       3582.67       3563.05        57.01 o                         
  -3  20   3         34.36         -7.10        14.67 o                         
  -2  20   3        691.05        749.68        45.86 o                         
  -1  20   3         66.73         51.00        11.21 o                         
   0  20   3        283.14        211.99        13.79 o                         
   1  20   3        297.81        305.70        18.09 o                         
   2  20   3       1084.96       1017.79        32.60 o                         
   3  20   3        340.78        375.92        23.10 o                         
   4  20   3        734.97        776.18        26.91 o                         
   5  20   3         29.61         25.35        15.46 o                         
   6  20   3        461.38        401.17        23.45 o                         
   7  20   3        421.52        465.68        22.62 o                         
   8  20   3       1207.28       1266.10        43.07 o                         
   9  20   3        166.38        165.27        17.62 o                         
  10  20   3       2795.74       3117.89        59.32 o                         
  11  20   3        246.96        213.31        33.27 o                         
  12  20   3        669.29        717.47       108.99 o                         
  13  20   3        160.48        143.06        23.42 o                         
  14  20   3        419.88        406.26        44.43 o                         
  15  20   3        158.84        174.59        25.06 o                         
  16  20   3         70.84        107.87        23.48 o                         
  17  20   3        175.53        133.02        24.43 o                         
  18  20   3        870.11        872.33        55.01 o                         
 -13  21   3        840.31        447.25        71.48 o                         
 -12  21   3        201.94        154.69        40.85 o                         
 -11  21   3       1780.07       1905.94        64.75 o                         
 -10  21   3        100.42         82.44        29.96 o                         
  -9  21   3          3.68        -24.04        24.04 o                         
  -8  21   3        226.29        205.54        26.57 o                         
  -7  21   3        578.78        573.81        90.23 o                         
  -6  21   3         94.11         85.24        15.04 o                         
  -5  21   3       1080.02       1139.45        38.32 o                         
  -4  21   3        128.38         88.62        21.20 o                         
  -3  21   3       4142.55       4295.87        71.55 o                         
  -2  21   3        179.20        168.51        13.83 o                         
  -1  21   3        320.52        288.71        14.89 o                         
   0  21   3         70.26         30.65        21.42 o                         
   1  21   3         11.11        -13.43        18.62 o                         
   2  21   3        469.92        539.22        39.45 o                         
   3  21   3        576.45        567.54        28.73 o                         
   4  21   3        274.58        269.08        20.09 o                         
   5  21   3       2137.43       2379.82        48.63 o                         
   6  21   3        223.07        133.13        27.02 o                         
   7  21   3        806.61        746.56        28.21 o                         
   8  21   3         66.01         35.56        12.10 o                         
   9  21   3        280.69        235.86        31.52 o                         
  10  21   3         53.80          2.33        52.06 o                         
  11  21   3        749.59        979.20        30.42 o                         
  12  21   3        217.16        199.89        26.36 o                         
  13  21   3          7.10         11.95        20.70 o                         
  14  21   3         35.17         41.11        21.28 o                         
  15  21   3          4.79         -5.38        20.54 o                         
  16  21   3         43.95         68.74        22.13 o                         
  17  21   3        336.18        291.10        28.63 o                         
  18  21   3         16.54         -6.72        19.57 o                         
 -11  22   3        260.68        251.53        52.10 o                         
 -10  22   3        269.14        185.14        37.57 o                         
  -9  22   3        188.56         95.78        24.59 o                         
  -8  22   3         21.85         34.56        27.14 o                         
  -7  22   3         62.19         24.41        21.17 o                         
  -6  22   3         16.94         35.41        14.26 o                         
  -5  22   3        227.25        256.89        18.14 o                         
  -4  22   3       3568.32       3911.86       185.94 o                         
  -3  22   3        438.11        408.21        23.50 o                         
  -2  22   3       3384.48       3560.38        62.66 o                         
  -1  22   3        273.44        236.24        16.82 o                         
   0  22   3        175.12        158.17        15.21 o                         
   1  22   3        270.90        298.12        19.91 o                         
   2  22   3         18.61         39.50        23.78 o                         
   3  22   3        203.29        213.30        21.37 o                         
   4  22   3       1859.83       1994.57        48.73 o                         
   5  22   3        310.93        342.91        39.69 o                         
   6  22   3       1669.82       1754.18        59.12 o                         
   7  22   3         75.08         79.63        22.14 o                         
   8  22   3         10.89          0.37        29.72 o                         
   9  22   3         60.94         68.38        13.42 o                         
  10  22   3         15.22         10.36        46.09 o                         
  11  22   3        121.46        123.33        29.26 o                         
  12  22   3        382.87        447.37        46.35 o                         
  13  22   3          2.59         30.76        21.48 o                         
  14  22   3        267.46        241.67        27.01 o                         
  15  22   3        213.47        240.71        27.18 o                         
  16  22   3        317.81        272.41        27.84 o                         
  17  22   3          6.27        -11.72        18.71 o                         
  -9  23   3        746.00        737.15        79.08 o                         
  -8  23   3        449.13        308.01        28.11 o                         
  -7  23   3        770.00        981.89        52.77 o                         
  -6  23   3         48.79        100.91        14.29 o                         
  -5  23   3        513.55        522.42        30.26 o                         
  -4  23   3         64.75         53.72        15.45 o                         
  -3  23   3       2564.47       2524.89        55.40 o                         
  -2  23   3        415.44        432.88        25.72 o                         
  -1  23   3        447.82        517.68        26.59 o                         
   0  23   3        227.10        228.04        16.21 o                         
   1  23   3         92.32         76.30        12.96 o                         
   2  23   3        244.33        193.78        18.76 o                         
   3  23   3        294.33        244.08        17.84 o                         
   4  23   3        252.57        243.44        19.64 o                         
   5  23   3       2174.23       2308.31        66.32 o                         
   6  23   3         28.16         23.59        14.35 o                         
   7  23   3        247.68        255.91        23.67 o                         
   8  23   3         39.02         -7.05        33.44 o                         
   9  23   3        141.56        100.18        12.80 o                         
  10  23   3         38.67         34.24        11.85 o                         
  11  23   3        297.62        372.51        23.54 o                         
  12  23   3         27.10          6.19        21.81 o                         
  13  23   3        683.47        705.20        50.10 o                         
  14  23   3        158.67        171.81        25.73 o                         
  15  23   3        793.74        817.87        52.28 o                         
  16  23   3         27.16         36.69        20.24 o                         
  -7  24   3        355.13        342.39        42.73 o                         
  -6  24   3        610.55        630.80        48.73 o                         
  -5  24   3          9.15         11.44        14.84 o                         
  -4  24   3        266.61        240.81        24.31 o                         
  -3  24   3        103.72         70.56        21.03 o                         
  -2  24   3        750.07        695.01        48.72 o                         
  -1  24   3         17.95         -8.73        11.93 o                         
   0  24   3        145.87        127.85        14.15 o                         
   1  24   3        135.19        142.99        17.36 o                         
   2  24   3         21.40          8.39        15.63 o                         
   3  24   3        286.09        311.54        43.73 o                         
   4  24   3       1004.96       1067.36        57.91 o                         
   5  24   3         79.70         78.04        14.52 o                         
   6  24   3        768.66        805.89        32.52 o                         
   7  24   3        205.94        247.35        22.32 o                         
   8  24   3         97.39         78.81        13.18 o                         
   9  24   3         55.95         87.51        13.89 o                         
  10  24   3         81.54        131.49        23.08 o                         
  11  24   3         34.61         38.39        11.67 o                         
  12  24   3        494.95        484.64        47.64 o                         
  13  24   3         24.33         25.58        20.97 o                         
  14  24   3        913.66        983.24        55.53 o                         
  -4  25   3        103.64         55.16        26.55 o                         
  -3  25   3         15.16         53.15        43.44 o                         
  -2  25   3         49.52         68.13        31.48 o                         
  -1  25   3       1028.51       1150.60        47.68 o                         
   0  25   3         17.16        -20.43        20.63 o                         
   1  25   3        539.22        682.32        49.47 o                         
   2  25   3         25.65         32.18        23.32 o                         
   3  25   3        131.64        115.96        17.81 o                         
   4  25   3        130.47         92.58        17.08 o                         
   5  25   3        115.98        141.59        21.30 o                         
   6  25   3        105.77        111.33        16.48 o                         
   7  25   3        534.77        632.08        33.47 o                         
   8  25   3         92.80        131.19        16.17 o                         
   9  25   3        317.03        388.08        55.96 o                         
  10  25   3        181.15        176.21        15.16 o                         
  11  25   3        461.31        439.81        44.37 o                         
  12  25   3         21.33         28.80        11.01 o                         
  -2  26   3        304.39        292.67        38.53 o                         
  -1  26   3        159.01        163.02        27.56 o                         
   0  26   3       2162.15       2719.18       103.92 o                         
   1  26   3         72.69        106.08        27.84 o                         
   2  26   3        445.59        446.61        76.44 o                         
   3  26   3         26.43         42.77        32.49 o                         
   4  26   3          1.33          7.21        15.34 o                         
   5  26   3         14.21         25.01        14.95 o                         
   6  26   3        138.85        155.11        22.70 o                         
   7  26   3         64.70         90.87        28.45 o                         
   8  26   3        458.77        477.10        32.57 o                         
   9  26   3          1.87        -14.52        14.52 o                         
  10  26   3        299.21        268.93        27.66 o                         
   1  27   3       1157.88       1288.03        93.97 o                         
   2  27   3        132.72        101.96        25.15 o                         
   3  27   3        147.40        196.99        26.66 o                         
   4  27   3          1.99         68.08        22.24 o                         
   5  27   3          0.97         -3.78        20.74 o                         
   6  27   3         77.06        106.14        23.24 o                         
   7  27   3        543.11        666.80        47.07 o                         
   8  27   3         16.22        -19.39        19.39 o                         
   0   1   4      28194.76      32489.09       435.55 o                         
   1   1   4       4625.10       6458.85        54.11 o                         
  -1   2   4         46.10         55.17         5.88 o                         
   0   2   4       5609.42       5074.46        43.94 o                         
   1   2   4      50141.23      68418.62       702.84 o                         
   2   2   4      90620.04      91260.49       933.63 o                         
  -2   3   4       4296.91       5472.34        46.97 o                         
  -1   3   4      27274.50      28777.75       348.66 o                         
   0   3   4       1321.41       1305.40        17.39 o                         
   1   3   4      61595.30      70743.11       726.50 o                         
   2   3   4       4120.65       4371.40        42.42 o                         
   3   3   4      14015.16      14502.50       142.71 o                         
  -3   4   4       1594.83       2013.05        23.00 o                         
  -2   4   4      35759.09      35341.68       465.84 o                         
  -1   4   4       8985.94       9719.37        78.18 o                         
   0   4   4      17651.54      19811.85       206.69 o                         
   1   4   4        901.55       1287.20        17.22 o                         
   2   4   4      17148.12      19796.29       281.32 o                         
   3   4   4       2014.01       2174.84        26.10 o                         
   4   4   4       3285.73       4027.98        44.91 o                         
  -4   5   4       8567.68       7927.31        77.58 o                         
  -3   5   4      16309.74      18105.41       162.52 o                         
  -2   5   4          8.07         11.62         6.59 o                         
  -1   5   4      19672.87      20363.32       239.12 o                         
   0   5   4       2045.50       2400.67        26.41 o                         
   1   5   4      11468.91      11400.59        94.22 o                         
   2   5   4       3218.77       3104.66        33.05 o                         
   3   5   4       4453.27       4837.74        48.13 o                         
   4   5   4        904.51        669.87        16.55 o                         
   5   5   4       1279.51       1495.68        23.59 o                         
  -5   6   4       6188.66       6295.84        61.06 o                         
  -4   6   4       6496.95       5560.27        57.75 o                         
  -3   6   4         48.08         30.18         6.33 o                         
  -2   6   4      13470.80      13116.16       107.73 o                         
  -1   6   4        612.37        381.98        13.14 o                         
   0   6   4      24780.60      23916.94       242.15 o                         
   1   6   4        417.71        731.66        17.54 o                         
   2   6   4       6583.78       5179.48        54.19 o                         
   3   6   4       1151.95       1172.32        20.11 o                         
   4   6   4       2527.01       2199.74        26.99 o                         
   5   6   4        324.25        372.93        12.72 o                         
   6   6   4      18317.81      17662.10       180.93 o                         
  -6   7   4        596.92        512.79        19.43 o                         
  -5   7   4      28923.98      31986.41       359.28 o                         
  -4   7   4       9623.87      11289.04       107.31 o                         
  -3   7   4       5332.32       5318.60        51.16 o                         
  -2   7   4         97.02         74.80         7.47 o                         
  -1   7   4        555.06        590.90        14.22 o                         
   0   7   4       1629.06       1502.11        23.25 o                         
   1   7   4      11336.89      11239.08       106.39 o                         
   2   7   4        123.28        181.71        14.30 o                         
   3   7   4      15329.63      16128.78       155.50 o                         
   4   7   4        249.38        341.79        15.77 o                         
   5   7   4       6450.20       6641.10        63.50 o                         
   6   7   4       6475.00       7511.39        68.39 o                         
   7   7   4      20611.90      22370.16       247.40 o                         
  -7   8   4        100.64         64.31        10.32 o                         
  -6   8   4      37404.21      39610.08       519.23 o                         
  -5   8   4         25.30         -8.16         8.16 o                         
  -4   8   4      25372.15      25760.61       313.44 o                         
  -3   8   4       2627.32       3085.09        35.05 o                         
  -2   8   4        455.31        700.46        16.47 o                         
  -1   8   4       6868.15       7716.07        73.89 o                         
   0   8   4       2464.43       2789.93        34.52 o                         
   1   8   4         48.49         52.37         8.57 o                         
   2   8   4      18871.73      18847.97       195.14 o                         
   3   8   4        474.77        547.59        16.43 o                         
   4   8   4      20166.98      20164.69       215.20 o                         
   5   8   4        172.98        185.52         8.64 o                         
   6   8   4       9945.22      10290.75        90.31 o                         
   7   8   4        266.08        216.34         8.49 o                         
   8   8   4       6643.31       6602.27        61.42 o                         
  -8   9   4       2963.50       3219.98        34.95 o                         
  -7   9   4      13108.79      13046.80       118.29 o                         
  -6   9   4        598.20        529.84        17.55 o                         
  -5   9   4      28613.68      29433.24       404.91 o                         
  -4   9   4          9.05         20.54         8.99 o                         
  -3   9   4       1583.10       1696.87        24.80 o                         
  -2   9   4       5898.99       5447.41        56.07 o                         
  -1   9   4        922.59       1209.83        23.09 o                         
   0   9   4       2339.39       2059.69        29.54 o                         
   1   9   4      19617.62      19915.35       181.91 o                         
   2   9   4       6244.28       6094.06        60.31 o                         
   3   9   4      16301.97      17791.16       190.11 o                         
   4   9   4          7.05         -3.62         7.37 o                         
   5   9   4      12743.39      13791.99       129.88 o                         
   6   9   4         72.15        139.04        10.80 o                         
   7   9   4       1087.73       1152.02        23.90 o                         
   8   9   4       3613.70       4005.75        45.86 o                         
   9   9   4         25.85          7.86         6.76 o                         
  -9  10   4         20.27          9.63         7.21 o                         
  -8  10   4        938.78        945.22        17.55 o                         
  -7  10   4       2231.14       2042.84        27.41 o                         
  -6  10   4       7015.24       7004.62        66.67 o                         
  -5  10   4       2563.55       2434.79        32.12 o                         
  -4  10   4      11075.58      10497.09        97.00 o                         
  -3  10   4        179.63        207.08         9.54 o                         
  -2  10   4        466.47        491.78        30.55 o                         
  -1  10   4        153.82        409.49        18.43 o                         
   0  10   4      15582.81      15868.33       154.50 o                         
   1  10   4         73.25         27.78         8.63 o                         
   2  10   4      19451.00      18899.18       188.78 o                         
   3  10   4         14.22         -7.89         7.89 o                         
   4  10   4      14529.71      13394.65       125.35 o                         
   5  10   4        742.75        809.20        26.89 o                         
   6  10   4        243.77        182.23        11.65 o                         
   7  10   4        105.09         56.63         9.15 o                         
   8  10   4        257.27        294.31        13.72 o                         
   9  10   4        486.31        453.08        13.45 o                         
  10  10   4       2034.42       1883.57        28.55 o                         
 -10  11   4        823.59        841.25        18.50 o                         
  -9  11   4       3578.19       3690.39        42.30 o                         
  -8  11   4        231.04        181.53         9.06 o                         
  -7  11   4         42.84         73.60         8.56 o                         
  -6  11   4       1131.84       1049.55        21.22 o                         
  -5  11   4       2058.67       1958.00        28.55 o                         
  -4  11   4         42.80         32.21         8.41 o                         
  -3  11   4       7528.61       7624.65        74.77 o                         
  -2  11   4       1138.51       1084.61        23.06 o                         
  -1  11   4       6912.19       7860.82        73.79 o                         
   0  11   4         91.87         97.74         8.80 o                         
   1  11   4      10277.99      10847.28       100.24 o                         
   2  11   4        331.19        235.98        11.26 o                         
   3  11   4       9914.67      10206.12       105.31 o                         
   4  11   4         17.63         12.14         9.08 o                         
   5  11   4       1486.46       1502.22        27.40 o                         
   6  11   4       1322.18       1300.07        25.14 o                         
   7  11   4        282.27        285.76        12.90 o                         
   8  11   4         33.14         67.00         8.73 o                         
   9  11   4       2518.39       2266.35        40.81 o                         
  10  11   4        956.30        845.96        21.21 o                         
  11  11   4       5013.26       4813.22        69.48 o                         
 -11  12   4        657.30        647.63        20.24 o                         
 -10  12   4      11124.12      12111.00       136.36 o                         
  -9  12   4         98.15        134.16         8.03 o                         
  -8  12   4        472.30        512.09        17.59 o                         
  -7  12   4        351.09        384.89        18.39 o                         
  -6  12   4         25.35         62.16         9.12 o                         
  -5  12   4         75.49         84.65         9.34 o                         
  -4  12   4       6286.34       6469.89        72.36 o                         
  -3  12   4        277.53        235.12        11.39 o                         
  -2  12   4      13216.64      13399.58       140.01 o                         
  -1  12   4          3.14         -2.79         9.05 o                         
   0  12   4      11165.03      10933.03       119.14 o                         
   1  12   4       2655.57       2667.32        32.26 o                         
   2  12   4         68.78         39.63         8.08 o                         
   3  12   4        818.22        821.40        18.54 o                         
   4  12   4        391.68        263.56        10.57 o                         
   5  12   4        309.17        340.63        14.82 o                         
   6  12   4       6402.21       6748.73        75.34 o                         
   7  12   4        856.19        929.72        21.36 o                         
   8  12   4       8497.09       9034.26       104.16 o                         
   9  12   4        335.29        241.36        17.29 o                         
  10  12   4       5020.25       5462.83        66.67 o                         
  11  12   4         23.65        -12.69        15.70 o                         
  12  12   4       4955.28       5251.37        60.31 o                         
 -12  13   4        252.07        185.55        13.02 o                         
 -11  13   4       6414.79       6495.60        75.57 o                         
 -10  13   4         33.12         -1.06        10.06 o                         
  -9  13   4       6464.84       7018.25        64.39 o                         
  -8  13   4       1050.43        886.86        17.49 o                         
  -7  13   4         43.00         29.33         7.70 o                         
  -6  13   4         86.19         58.25         8.19 o                         
  -5  13   4       2708.89       2849.71        36.79 o                         
  -4  13   4        765.97        652.64        20.74 o                         
  -3  13   4      14728.56      14592.47       127.66 o                         
  -2  13   4         40.86         54.36        12.05 o                         
  -1  13   4      14164.20      14379.82       136.31 o                         
   0  13   4       1602.79       1447.91        25.02 o                         
   1  13   4        323.52        401.25        15.26 o                         
   2  13   4        625.17        570.47        18.22 o                         
   3  13   4       2736.81       3147.82        37.77 o                         
   4  13   4        831.57        743.83        16.25 o                         
   5  13   4       3971.55       4370.74        54.03 o                         
   6  13   4       1181.27       1040.20        27.95 o                         
   7  13   4      18584.73      20363.66       211.95 o                         
   8  13   4        302.45        239.04        24.11 o                         
   9  13   4       7968.06       8139.16       101.71 o                         
  10  13   4          7.63         -9.93        12.60 o                         
  11  13   4       1553.72       1459.87        32.22 o                         
  12  13   4         72.45         52.16         9.44 o                         
  13  13   4       1095.57       1247.23        30.31 o                         
 -13  14   4        185.74        105.70        13.20 o                         
 -12  14   4        365.76        385.93        25.72 o                         
 -11  14   4          1.45         20.87        17.71 o                         
 -10  14   4       4899.58       5379.65        65.58 o                         
  -9  14   4        691.15        551.31        14.79 o                         
  -8  14   4       1899.75       1703.21        24.22 o                         
  -7  14   4        396.74        462.47        15.60 o                         
  -6  14   4       1091.43       1044.76        22.45 o                         
  -5  14   4        323.02        155.95        11.06 o                         
  -4  14   4       8112.12       8619.03        87.53 o                         
  -3  14   4        321.30        344.12        15.38 o                         
  -2  14   4      10238.11      10071.76        94.04 o                         
  -1  14   4        335.92        324.77        15.39 o                         
   0  14   4       3324.89       3202.94        37.80 o                         
   1  14   4        175.04        179.71         9.87 o                         
   2  14   4        912.38        959.39        21.97 o                         
   3  14   4        884.74        885.80        22.20 o                         
   4  14   4        358.58        256.68        11.06 o                         
   5  14   4       2205.04       1953.05        45.28 o                         
   6  14   4      23281.83      24720.06       251.17 o                         
   7  14   4          7.66        -14.57        14.57 o                         
   8  14   4      15942.01      16774.62       168.61 o                         
   9  14   4         33.05         31.71        13.20 o                         
  10  14   4        439.33        340.81        19.13 o                         
  11  14   4         27.98         25.97        14.26 o                         
  12  14   4        371.56        309.80        17.18 o                         
  13  14   4        284.74        210.55        12.82 o                         
  14  14   4       3364.24       3748.66        52.84 o                         
 -14  15   4        144.16         93.88        27.93 o                         
 -13  15   4       1458.89       1536.10        36.50 o                         
 -12  15   4        309.96        306.43        27.68 o                         
 -11  15   4         45.09         27.75        11.16 o                         
 -10  15   4          9.68        -11.03        11.03 o                         
  -9  15   4       1479.94       1368.30        21.13 o                         
  -8  15   4         35.35          7.67         7.84 o                         
  -7  15   4       6110.46       6108.45        64.60 o                         
  -6  15   4         28.07         21.44         9.88 o                         
  -5  15   4       4031.75       4288.73        51.09 o                         
  -4  15   4       1774.78       1824.44        30.00 o                         
  -3  15   4       2050.10       1900.45        25.52 o                         
  -2  15   4       1009.69        929.14        19.98 o                         
  -1  15   4       1994.49       1859.86        27.50 o                         
   0  15   4         34.18          1.49         8.61 o                         
   1  15   4       2398.83       2609.99        31.69 o                         
   2  15   4       1815.60       1613.59        28.28 o                         
   3  15   4         31.57         13.48         9.52 o                         
   4  15   4       2706.27       2962.82        35.79 o                         
   5  15   4      12995.93      13721.32       133.29 o                         
   6  15   4        771.42        568.22        30.07 o                         
   7  15   4      17489.95      18167.34       181.27 o                         
   8  15   4        454.46        374.25        28.05 o                         
   9  15   4       1358.53       1505.10        37.81 o                         
  10  15   4        205.90        176.65        15.13 o                         
  11  15   4         13.36          8.66        12.24 o                         
  12  15   4        137.42        130.90        26.60 o                         
  13  15   4        952.23        910.15        30.66 o                         
  14  15   4        131.89        126.63        18.78 o                         
  15  15   4       5313.15       5646.12        85.25 o                         
 -15  16   4        342.49        269.50        23.13 o                         
 -14  16   4       2264.22       2552.55        51.25 o                         
 -13  16   4        616.23        497.25        28.50 o                         
 -12  16   4         59.15         28.24        11.05 o                         
 -11  16   4         29.79         48.21        11.66 o                         
 -10  16   4        120.30         92.53        10.63 o                         
  -9  16   4        327.21        240.51        13.29 o                         
  -8  16   4       6502.22       6362.89        65.51 o                         
  -7  16   4         75.07         10.14        11.36 o                         
  -6  16   4      10502.24      11163.12       104.90 o                         
  -5  16   4         31.49         -0.65        10.39 o                         
  -4  16   4       3371.69       3165.80        45.02 o                         
  -3  16   4        108.08        121.43        10.61 o                         
  -2  16   4         71.38         81.72         9.51 o                         
  -1  16   4       1480.36       1278.78        25.93 o                         
   0  16   4       5882.56       6076.56        64.46 o                         
   1  16   4        110.84         86.91        10.67 o                         
   2  16   4       4524.16       4501.68        48.88 o                         
   3  16   4        569.74        409.05        15.13 o                         
   4  16   4       3528.60       3436.06        39.55 o                         
   5  16   4          4.24        -11.17        11.17 o                         
   6  16   4       7245.62       7707.58        87.35 o                         
   7  16   4        627.95        564.05        25.70 o                         
   8  16   4       2258.10       2649.50        47.60 o                         
   9  16   4         26.22         15.74        12.00 o                         
  10  16   4        298.45        323.24        21.80 o                         
  11  16   4        231.05        205.77        16.35 o                         
  12  16   4        138.03        138.52        15.49 o                         
  13  16   4        276.06        216.78        20.01 o                         
  14  16   4       3370.24       3451.93        57.88 o                         
  15  16   4        124.21         48.73        18.73 o                         
  16  16   4       2820.01       3070.65       119.12 o                         
 -16  17   4        164.86        129.11        22.77 o                         
 -15  17   4        906.30        884.91        39.76 o                         
 -14  17   4         76.86         73.29        26.40 o                         
 -13  17   4        166.64        110.53        23.31 o                         
 -12  17   4        429.58        352.88        23.61 o                         
 -11  17   4         18.02          5.02        13.52 o                         
 -10  17   4        407.47        325.04        20.58 o                         
  -9  17   4       2328.16       2449.63        41.56 o                         
  -8  17   4         30.47         21.04         9.74 o                         
  -7  17   4      10079.95      10680.18        98.30 o                         
  -6  17   4       1325.76        972.91        24.03 o                         
  -5  17   4       5069.96       5416.24        58.49 o                         
  -4  17   4          1.66        -12.08        12.08 o                         
  -3  17   4        871.23        777.69        27.57 o                         
  -2  17   4        158.36         88.21         9.84 o                         
  -1  17   4        894.60        829.02        26.14 o                         
   0  17   4        475.71        404.53        18.80 o                         
   1  17   4      11404.93      12368.81       111.30 o                         
   2  17   4         34.88          4.10        11.19 o                         
   3  17   4       5458.30       5533.81        57.05 o                         
   4  17   4         15.11        -11.20        11.20 o                         
   5  17   4        687.94        561.92        21.04 o                         
   6  17   4       1009.71        942.26        24.95 o                         
   7  17   4         52.21         30.19        15.78 o                         
   8  17   4         55.86         43.47        16.83 o                         
   9  17   4       1066.33       1141.01        34.51 o                         
  10  17   4         39.67         30.38        21.74 o                         
  11  17   4       1158.96       1258.24        34.27 o                         
  12  17   4        485.41        484.00        22.38 o                         
  13  17   4        966.34       1038.86        32.33 o                         
  14  17   4         58.51         35.44        15.11 o                         
  15  17   4       2004.49       2193.35        56.64 o                         
  16  17   4          1.60        -19.70        19.70 o                         
  17  17   4        859.85       1019.86        57.68 o                         
 -17  18   4         88.35         50.28        23.65 o                         
 -16  18   4         81.98         99.33        18.39 o                         
 -15  18   4        204.41        209.24        20.23 o                         
 -14  18   4        651.28        685.15        52.80 o                         
 -13  18   4         10.32        -25.43        25.43 o                         
 -12  18   4        775.31        755.89        50.25 o                         
 -11  18   4        373.53        402.97        27.84 o                         
 -10  18   4       1288.98       1290.85        39.43 o                         
  -9  18   4          8.29         11.72        13.24 o                         
  -8  18   4       4956.69       5180.55        62.89 o                         
  -7  18   4         13.67        -13.52        13.52 o                         
  -6  18   4       3405.96       3753.39        47.30 o                         
  -5  18   4       1306.69       1179.13        35.03 o                         
  -4  18   4       1577.37       1565.79        29.00 o                         
  -3  18   4        480.50        448.81        14.78 o                         
  -2  18   4         81.24         45.69         8.18 o                         
  -1  18   4        435.16        400.14        17.70 o                         
   0  18   4       5012.21       5181.77        58.27 o                         
   1  18   4         57.67         -2.60        11.65 o                         
   2  18   4       8322.33       9007.09        85.13 o                         
   3  18   4         65.18         34.96        10.44 o                         
   4  18   4        832.08        778.70        34.25 o                         
   5  18   4         39.20          9.97        12.60 o                         
   6  18   4         36.50         14.04        16.51 o                         
   7  18   4        906.98        900.26        31.66 o                         
   8  18   4        423.24        378.23        22.09 o                         
   9  18   4        309.83        260.18        21.62 o                         
  10  18   4       3707.61       3712.04        59.58 o                         
  11  18   4         74.35         37.93        15.48 o                         
  12  18   4       1869.85       1911.68        42.53 o                         
  13  18   4          6.62        -16.58        16.58 o                         
  14  18   4        297.43        261.02        21.58 o                         
  15  18   4          3.27        -19.33        23.11 o                         
  16  18   4        774.68        745.25        53.89 o                         
  17  18   4         61.23         34.76        21.02 o                         
  18  18   4        342.33        367.39        46.03 o                         
 -16  19   4         98.04         67.67        45.23 o                         
 -15  19   4         11.08         67.35        35.81 o                         
 -14  19   4         35.33         17.83        36.28 o                         
 -13  19   4       1845.17       2143.36        81.25 o                         
 -12  19   4         70.06         13.77        28.43 o                         
 -11  19   4       4102.13       4118.60       120.67 o                         
 -10  19   4         33.16        -10.96        21.36 o                         
  -9  19   4       1458.18       1319.98       108.33 o                         
  -8  19   4          6.45         -2.81        11.89 o                         
  -7  19   4        410.15        379.80        20.22 o                         
  -6  19   4         76.71         34.63        14.28 o                         
  -5  19   4       1416.21       1426.86        29.95 o                         
  -4  19   4        131.83        152.31        13.30 o                         
  -3  19   4        821.19        758.38        23.44 o                         
  -2  19   4       1417.83       1329.30        30.65 o                         
  -1  19   4        749.26        698.66        27.41 o                         
   0  19   4         19.12         -2.80         9.33 o                         
   1  19   4       3757.04       3733.52        45.01 o                         
   2  19   4         48.04         28.94        10.22 o                         
   3  19   4       1768.77       1800.42        28.27 o                         
   4  19   4         40.22          3.21         9.88 o                         
   5  19   4        259.29        281.77        13.61 o                         
   6  19   4        227.70        223.20        14.58 o                         
   7  19   4        270.57        252.37        14.63 o                         
   8  19   4        135.45        138.14        22.35 o                         
   9  19   4       3332.96       3460.45        73.29 o                         
  10  19   4        246.29        180.85        26.76 o                         
  11  19   4       4029.07       4262.49       116.50 o                         
  12  19   4          3.36         -2.91        21.19 o                         
  13  19   4        147.01        128.15        22.58 o                         
  14  19   4          9.47         18.73        17.64 o                         
  15  19   4          4.43        -27.71        28.17 o                         
  16  19   4         25.51        -18.79        18.79 o                         
  17  19   4        512.25        507.59        49.00 o                         
  18  19   4         35.49          6.06        22.67 o                         
 -14  20   4        525.26        584.77        79.82 o                         
 -13  20   4        116.38          7.66        41.22 o                         
 -12  20   4       4026.53       4871.90       130.75 o                         
 -11  20   4          4.90        -21.51        23.93 o                         
 -10  20   4       2350.53       2544.63        72.90 o                         
  -9  20   4         76.53         65.46        30.67 o                         
  -8  20   4        123.35         90.57        11.10 o                         
  -7  20   4         71.21         58.69        14.43 o                         
  -6  20   4          9.11          3.30        14.53 o                         
  -5  20   4         95.12         70.22        19.48 o                         
  -4  20   4       3567.11       3485.96        69.36 o                         
  -3  20   4        347.87        255.82        14.59 o                         
  -2  20   4       1662.49       1819.35        32.42 o                         
  -1  20   4        201.49        199.00        14.26 o                         
   0  20   4        590.27        576.27        28.37 o                         
   1  20   4         18.97         10.31        11.86 o                         
   2  20   4       1719.25       1746.94        35.60 o                         
   3  20   4         10.61          1.20        11.87 o                         
   4  20   4       1013.12        995.08        27.77 o                         
   5  20   4        227.12        197.68        14.69 o                         
   6  20   4        667.75        695.18        27.34 o                         
   7  20   4         32.71         10.00        11.04 o                         
   8  20   4       1565.17       1556.77        34.95 o                         
   9  20   4        277.32        217.48        22.16 o                         
  10  20   4       2746.96       3037.66        90.92 o                         
  11  20   4         29.23         83.52        80.04 o                         
  12  20   4        969.73       1044.57        93.10 o                         
  13  20   4          8.22         -6.27        20.01 o                         
  14  20   4        244.75        143.07        24.87 o                         
  15  20   4          0.67         21.62        21.35 o                         
  16  20   4         61.42         55.62        23.55 o                         
  17  20   4          0.41        -19.53        21.05 o                         
  18  20   4        820.12        816.84        54.07 o                         
 -12  21   4          1.03        -19.08        25.17 o                         
 -11  21   4       2491.11       2650.29       155.07 o                         
 -10  21   4        183.72        162.85        27.04 o                         
  -9  21   4          7.86         23.55        22.24 o                         
  -8  21   4        142.08         91.53        34.54 o                         
  -7  21   4        859.84        735.84        31.64 o                         
  -6  21   4         59.26         45.49        14.42 o                         
  -5  21   4       1283.22       1340.17        54.51 o                         
  -4  21   4        107.87         47.05        16.94 o                         
  -3  21   4       5209.81       5229.46        84.53 o                         
  -2  21   4        167.80        137.79        14.43 o                         
  -1  21   4        727.33        801.17        34.49 o                         
   0  21   4         14.91         -7.49        13.42 o                         
   1  21   4         53.65         44.06        14.20 o                         
   2  21   4         51.72         48.42        25.56 o                         
   3  21   4       1089.18       1101.77        32.70 o                         
   4  21   4         17.75         -3.15        13.30 o                         
   5  21   4       2748.49       2973.69        78.95 o                         
   6  21   4         66.19         30.08        12.83 o                         
   7  21   4        952.39        978.16        36.38 o                         
   8  21   4        215.09        149.67        29.21 o                         
   9  21   4        405.44        441.68        36.64 o                         
  10  21   4        156.93        209.01        21.05 o                         
  11  21   4       1074.57       1254.40        64.35 o                         
  12  21   4          0.87        -14.11        21.21 o                         
  13  21   4          3.27         10.42        21.61 o                         
  14  21   4         58.58         79.50        23.94 o                         
  15  21   4          6.85         17.67        22.10 o                         
  16  21   4         28.53         52.16        22.52 o                         
  17  21   4        397.05        363.62        43.94 o                         
 -10  22   4        573.21        506.32        47.06 o                         
  -9  22   4        107.28         45.14        35.49 o                         
  -8  22   4          8.16        -31.52        34.51 o                         
  -7  22   4        174.28         99.97        22.82 o                         
  -6  22   4         30.11         58.92        18.52 o                         
  -5  22   4         23.45          7.19        15.61 o                         
  -4  22   4       3930.42       4261.32        85.98 o                         
  -3  22   4         14.45        -16.05        16.05 o                         
  -2  22   4       3366.19       3678.23        73.85 o                         
  -1  22   4         17.51         11.16        12.44 o                         
   0  22   4         26.35         28.19        13.01 o                         
   1  22   4          1.43        -13.25        13.25 o                         
   2  22   4          3.88         -3.38        22.82 o                         
   3  22   4         27.23         10.63        24.49 o                         
   4  22   4       2761.47       2814.51       100.48 o                         
   5  22   4         15.66        -17.03        17.03 o                         
   6  22   4       2230.98       2477.44        55.71 o                         
   7  22   4        143.03        108.98        13.97 o                         
   8  22   4         67.73         50.00        12.07 o                         
   9  22   4        103.96         74.44        13.72 o                         
  10  22   4         67.93         64.91        12.63 o                         
  11  22   4          5.10         -7.96        21.83 o                         
  12  22   4        389.62        416.24        48.24 o                         
  13  22   4        202.41        225.75        28.31 o                         
  14  22   4        265.40        256.57        28.75 o                         
  15  22   4         21.35         62.14        22.43 o                         
  16  22   4        455.49        392.72        47.81 o                         
  -8  23   4         40.27        -25.59        30.54 o                         
  -7  23   4        503.92        421.01        76.84 o                         
  -6  23   4         44.30         46.70        14.23 o                         
  -5  23   4        771.99        713.07        78.59 o                         
  -4  23   4         71.46         32.92        16.74 o                         
  -3  23   4       2605.05       2757.93       140.19 o                         
  -2  23   4          1.14          1.87        13.45 o                         
  -1  23   4        649.28        737.02        28.43 o                         
   0  23   4         38.82         31.10        12.87 o                         
   1  23   4         25.74         27.75        12.52 o                         
   2  23   4         61.57         50.95        14.72 o                         
   3  23   4        505.57        530.92        35.77 o                         
   4  23   4          7.24        -20.39        23.64 o                         
   5  23   4       2883.70       3418.80        72.22 o                         
   6  23   4         64.99         10.19        15.26 o                         
   7  23   4        647.86        719.30        30.22 o                         
   8  23   4         76.13         81.17        15.02 o                         
   9  23   4         72.91         33.97        11.49 o                         
  10  23   4         84.07        106.05        13.76 o                         
  11  23   4        185.73        206.38        23.09 o                         
  12  23   4        126.69        103.78        25.52 o                         
  13  23   4        713.89        733.53        53.41 o                         
  14  23   4         12.22         12.43        22.10 o                         
  -6  24   4        523.83        495.82        59.12 o                         
  -5  24   4         25.05         -2.76        22.38 o                         
  -4  24   4        273.64        219.93        28.11 o                         
  -3  24   4          5.09         31.79        19.79 o                         
  -2  24   4        950.51        800.01       166.11 o                         
  -1  24   4        134.17         96.17        16.07 o                         
   0  24   4        267.37        242.62        34.35 o                         
   1  24   4        105.52         88.47        16.80 o                         
   2  24   4         77.45         65.85        15.33 o                         
   3  24   4         56.08         75.52        31.67 o                         
   4  24   4       1202.50       1341.25        39.76 o                         
   5  24   4         18.24        -10.29        20.61 o                         
   6  24   4       1244.40       1497.69        64.38 o                         
   7  24   4         10.97         -1.82        12.75 o                         
   8  24   4         79.15         72.47        16.45 o                         
   9  24   4         31.88         20.08        16.21 o                         
  10  24   4         34.62         46.66        15.09 o                         
  11  24   4         78.57         46.74        14.34 o                         
  12  24   4        539.46        485.03        48.28 o                         
  13  24   4          9.23        -19.28        29.74 o                         
  -4  25   4          1.61         -8.16        27.74 o                         
  -2  25   4         62.05         28.02        24.36 o                         
  -1  25   4       1081.08       1131.21       111.88 o                         
   0  25   4        125.90         71.07        20.08 o                         
   1  25   4        614.65        628.58        39.72 o                         
   2  25   4        194.38        192.25        20.72 o                         
   3  25   4        216.63        214.07        60.06 o                         
   4  25   4         18.66         20.59        17.97 o                         
   5  25   4        293.21        238.01        28.43 o                         
   6  25   4         19.05         29.50        14.52 o                         
   7  25   4        474.75        529.90        42.47 o                         
   8  25   4         19.53         16.36        14.95 o                         
   9  25   4        167.13        176.43        24.20 o                         
  10  25   4         12.10          4.00        13.87 o                         
  -1  26   4         26.45         -4.45        21.95 o                         
   0  26   4       2134.59       2605.66       100.73 o                         
   1  26   4         41.06         36.15        25.64 o                         
   2  26   4        659.25        766.17        54.93 o                         
   3  26   4         72.57         45.86        22.98 o                         
   4  26   4          9.74         34.92        21.75 o                         
   5  26   4         94.49         43.68        21.43 o                         
   6  26   4        119.93        110.65        22.58 o                         
   7  26   4         38.13         52.26        20.40 o                         
   8  26   4        462.27        460.58        38.17 o                         
   9  26   4         85.08         62.83        18.24 o                         
  10  26   4        550.89        637.06        39.40 o                         
   2  27   4          6.23        -21.97        21.97 o                         
   3  27   4        235.36        243.83        27.52 o                         
   4  27   4        146.79        170.88        25.05 o                         
   5  27   4          0.99         55.42        22.26 o                         
   6  27   4          2.80         10.27        21.15 o                         
   7  27   4        551.11        691.49        46.26 o                         
   0   0   5      65784.70      84847.95      1742.49 o                         
   0   1   5      21415.68      23343.82       245.94 o                         
   1   1   5      12637.27      16996.24       171.88 o                         
  -1   2   5       6536.38       5787.99        50.34 o                         
   0   2   5       2250.13       2481.85        26.46 o                         
   1   2   5      16635.06      20908.88       251.49 o                         
   2   2   5        394.71        343.57        12.69 o                         
  -2   3   5       2565.99       2225.14        25.92 o                         
  -1   3   5      14690.14      14619.15       125.51 o                         
   0   3   5         65.16         67.98         7.33 o                         
   1   3   5       3923.80       4868.45        43.63 o                         
   2   3   5       4628.46       4169.13        37.10 o                         
   3   3   5      20799.26      23310.25       244.74 o                         
  -3   4   5      25995.89      25925.13       277.64 o                         
  -2   4   5      23628.76      26033.80       308.10 o                         
  -1   4   5         61.29         39.45         7.49 o                         
   0   4   5      24775.01      27946.41       322.92 o                         
   1   4   5      31107.89      31498.36       386.57 o                         
   2   4   5       9182.92       9514.10        81.07 o                         
   3   4   5       9842.28      11060.41        92.92 o                         
   4   4   5          0.48         52.35         7.94 o                         
  -4   5   5       3799.22       3634.78        37.35 o                         
  -3   5   5       2141.27       2845.41        29.71 o                         
  -2   5   5      24427.38      24848.46       272.95 o                         
  -1   5   5      38565.48      40894.23       490.93 o                         
   0   5   5      28419.44      29492.42       348.70 o                         
   1   5   5      14882.17      14393.93       122.31 o                         
   2   5   5       6101.39       6238.96        56.42 o                         
   3   5   5       1156.62        941.27        17.45 o                         
   4   5   5       5889.18       5864.91        56.45 o                         
   5   5   5        836.44        691.56        16.97 o                         
  -5   6   5       2312.82       2506.34        32.51 o                         
  -4   6   5       1521.64       1361.78        24.97 o                         
  -3   6   5      10188.30       9937.29        84.65 o                         
  -2   6   5      18862.06      20844.68       180.42 o                         
  -1   6   5      26394.36      28678.91       371.44 o                         
   0   6   5       5814.62       6146.12        53.84 o                         
   1   6   5      16248.35      15822.12       178.75 o                         
   2   6   5       3479.26       2749.77        30.41 o                         
   3   6   5       1791.27       1547.47        22.83 o                         
   4   6   5        224.88        203.94         9.53 o                         
   5   6   5       9761.56       9001.72        84.16 o                         
   6   6   5        474.50        418.71        14.29 o                         
  -6   7   5        595.98        668.80        17.54 o                         
  -5   7   5       7536.32       7339.81        74.82 o                         
  -4   7   5       7937.37       8575.04        82.05 o                         
  -3   7   5       2219.69       2258.17        26.72 o                         
  -2   7   5      10934.94      12290.37       102.79 o                         
  -1   7   5       2358.30       2744.78        30.72 o                         
   0   7   5       7546.17       7616.68        67.35 o                         
   1   7   5       3041.68       3002.39        34.42 o                         
   2   7   5       3256.43       3019.28        34.22 o                         
   3   7   5       1014.57        973.26        23.00 o                         
   4   7   5       2244.84       1901.51        25.85 o                         
   5   7   5       3596.46       3385.37        36.24 o                         
   6   7   5      11315.91      11408.56       104.13 o                         
   7   7   5       3345.13       3878.10        42.36 o                         
  -7   8   5       4561.76       4856.35        52.24 o                         
  -6   8   5      25566.98      27159.04       256.76 o                         
  -5   8   5        810.28        567.89        19.97 o                         
  -4   8   5       5218.19       5940.79        60.94 o                         
  -3   8   5       4818.77       4825.06        48.50 o                         
  -2   8   5         27.70         60.69         7.66 o                         
  -1   8   5      12011.60      12325.37       103.42 o                         
   0   8   5       2501.67       2566.78        31.12 o                         
   1   8   5       1412.21       1282.06        23.14 o                         
   2   8   5       2459.72       2712.73        35.54 o                         
   3   8   5        980.57       1074.93        20.95 o                         
   4   8   5       9982.74      10746.04        94.20 o                         
   5   8   5       4523.01       4129.76        42.02 o                         
   6   8   5        691.46        769.72        17.22 o                         
   7   8   5        933.40        895.36        18.45 o                         
   8   8   5        372.83        393.54        13.95 o                         
  -8   9   5       5136.46       5148.47        53.02 o                         
  -7   9   5       5005.29       5174.83        54.82 o                         
  -6   9   5       5639.44       5814.40        62.30 o                         
  -5   9   5       8638.68       9480.21        89.37 o                         
  -4   9   5       3274.58       3205.03        39.80 o                         
  -3   9   5        761.69        658.45        20.51 o                         
  -2   9   5       6142.90       5681.03        56.14 o                         
  -1   9   5       1497.60       1687.28        27.46 o                         
   0   9   5        260.35         77.68        10.50 o                         
   1   9   5       4491.73       4525.84        49.84 o                         
   2   9   5       3407.02       4123.15        47.40 o                         
   3   9   5      12425.02      11888.74       108.32 o                         
   4   9   5       4371.19       4315.71        46.50 o                         
   5   9   5        821.18        778.45        15.78 o                         
   6   9   5       1092.93       1216.07        20.97 o                         
   7   9   5         55.84         54.31         6.90 o                         
   8   9   5       2033.89       1794.55        23.78 o                         
   9   9   5         68.87         79.01         7.85 o                         
  -9  10   5       1467.83       1370.12        21.30 o                         
  -8  10   5        558.90        488.98        14.81 o                         
  -7  10   5       5498.96       5650.79        56.13 o                         
  -6  10   5       2556.85       2426.84        33.38 o                         
  -5  10   5       4927.80       5389.13        58.75 o                         
  -4  10   5       1698.76       1561.69        32.00 o                         
  -3  10   5       4003.43       3890.25        41.80 o                         
  -2  10   5       1094.51       1298.25        24.54 o                         
  -1  10   5        147.75         88.46        10.03 o                         
   0  10   5       1604.43       1856.44        28.71 o                         
   1  10   5       3916.19       3752.82        41.11 o                         
   2  10   5       4578.53       4513.71        51.09 o                         
   3  10   5       4324.22       4083.37        45.17 o                         
   4  10   5       3988.74       4318.34        45.20 o                         
   5  10   5       2831.22       2947.92        34.11 o                         
   6  10   5         59.92         44.09         7.29 o                         
   7  10   5       1643.98       1684.61        26.87 o                         
   8  10   5        732.04        875.01        35.17 o                         
   9  10   5       1506.95       1489.95        28.32 o                         
  10  10   5        760.38        628.46        20.80 o                         
 -10  11   5       1441.00       1235.66        25.74 o                         
  -9  11   5       1656.87       1674.19        26.08 o                         
  -8  11   5       3689.68       3933.62        42.74 o                         
  -7  11   5          1.57          9.49         9.03 o                         
  -6  11   5       3932.07       3930.77        46.23 o                         
  -5  11   5        419.33        340.96        14.44 o                         
  -4  11   5       1626.59       1644.31        26.47 o                         
  -3  11   5       1189.44       1317.83        23.07 o                         
  -2  11   5       1363.17       1339.96        25.73 o                         
  -1  11   5       2756.50       2803.75        37.27 o                         
   0  11   5       3433.62       3422.31        39.08 o                         
   1  11   5       2312.54       2644.71        33.42 o                         
   2  11   5       3935.41       3845.07        58.72 o                         
   3  11   5       2115.01       1883.06        26.69 o                         
   4  11   5        934.93        796.89        19.35 o                         
   5  11   5        944.91        882.01        18.00 o                         
   6  11   5       4609.94       4777.57        57.95 o                         
   7  11   5         86.84         70.01         7.65 o                         
   8  11   5       1849.90       1789.19        30.38 o                         
   9  11   5         68.04         63.95        12.07 o                         
  10  11   5        986.51        942.30        20.67 o                         
  11  11   5       2186.58       2342.77        49.47 o                         
 -11  12   5       2636.52       2513.07        32.45 o                         
 -10  12   5       4238.31       4263.62        55.85 o                         
  -9  12   5        555.35        551.77        15.92 o                         
  -8  12   5        637.99        553.53        16.29 o                         
  -7  12   5       2797.63       2691.68        34.12 o                         
  -6  12   5        943.45        882.62        20.81 o                         
  -5  12   5       1790.55       1805.90        27.97 o                         
  -4  12   5       2975.09       3042.97        36.65 o                         
  -3  12   5       2435.58       2326.98        34.26 o                         
  -2  12   5       6651.78       6325.19        68.73 o                         
  -1  12   5       1705.52       1592.52        25.16 o                         
   0  12   5       2041.91       2426.95        33.34 o                         
   1  12   5       2939.21       2851.90        36.53 o                         
   2  12   5         10.24         -4.41         8.05 o                         
   3  12   5       2622.10       2642.56        33.12 o                         
   4  12   5        332.14        258.69        18.87 o                         
   5  12   5       3887.56       4053.18        46.62 o                         
   6  12   5       3743.68       3945.98        52.89 o                         
   7  12   5       1649.64       1760.19        32.47 o                         
   8  12   5        882.66        906.96        19.69 o                         
   9  12   5       2305.86       2393.64        33.76 o                         
  10  12   5        451.06        390.60        19.18 o                         
  11  12   5       1330.85       1406.03        28.75 o                         
  12  12   5       1372.52       1518.42        30.52 o                         
 -12  13   5       2381.80       2598.71        38.75 o                         
 -11  13   5       1445.53       1528.63        25.45 o                         
 -10  13   5        261.38        224.30        17.56 o                         
  -9  13   5       2520.59       2255.00        30.63 o                         
  -8  13   5       3211.10       3293.44        38.77 o                         
  -7  13   5         91.42         34.87         9.25 o                         
  -6  13   5        598.95        549.21        18.85 o                         
  -5  13   5        229.27        174.31        10.70 o                         
  -4  13   5        428.63        291.56        15.40 o                         
  -3  13   5       5350.86       5591.25        59.78 o                         
  -2  13   5       2735.52       2810.25        37.47 o                         
  -1  13   5       3364.63       3280.62        38.54 o                         
   0  13   5       2135.64       2314.79        31.97 o                         
   1  13   5        229.82        196.02        12.40 o                         
   2  13   5       2964.31       2676.32        33.43 o                         
   3  13   5       1750.11       1837.60        28.93 o                         
   4  13   5       3791.64       3683.92        44.88 o                         
   5  13   5       2430.44       2374.00        35.10 o                         
   6  13   5       1491.36       1244.54        27.75 o                         
   7  13   5       9603.98      10028.04       107.11 o                         
   8  13   5       5212.83       5403.94        74.49 o                         
   9  13   5       2501.47       2380.81        38.30 o                         
  10  13   5       2308.45       2241.19        43.75 o                         
  11  13   5        234.36        168.77        12.34 o                         
  12  13   5        168.10        126.78         9.92 o                         
  13  13   5        420.23        349.83        14.40 o                         
 -13  14   5        423.12        424.65        17.02 o                         
 -12  14   5        215.52        243.49        14.51 o                         
 -11  14   5        837.91        827.44        22.73 o                         
 -10  14   5        426.41        365.17        15.45 o                         
  -9  14   5       2252.91       2201.90        29.42 o                         
  -8  14   5        155.01        121.40         8.97 o                         
  -7  14   5       1420.72       1510.31        25.87 o                         
  -6  14   5        286.29        203.87        14.55 o                         
  -5  14   5       1218.29       1233.28        25.65 o                         
  -4  14   5       1556.26       1621.30        31.74 o                         
  -3  14   5       1711.67       1530.84        25.34 o                         
  -2  14   5       2720.58       2716.96        44.44 o                         
  -1  14   5       2698.44       2863.37        36.46 o                         
   0  14   5       1987.11       1989.61        29.54 o                         
   1  14   5        756.79        689.88        25.19 o                         
   2  14   5       2149.90       2306.60        32.61 o                         
   3  14   5       3638.95       3860.45        43.09 o                         
   4  14   5        368.92        260.59        13.91 o                         
   5  14   5       3890.24       4160.26        50.75 o                         
   6  14   5      12013.19      13329.04       129.78 o                         
   7  14   5       3615.79       3647.13        51.27 o                         
   8  14   5       8197.58       8898.17       111.67 o                         
   9  14   5       3095.14       3169.16        54.09 o                         
  10  14   5        277.93        168.84        18.12 o                         
  11  14   5        291.41        296.88        22.46 o                         
  12  14   5        102.78         44.46        13.58 o                         
  13  14   5        249.52        279.04        17.91 o                         
  14  14   5       1549.48       1542.39        34.12 o                         
 -14  15   5       1121.12       1165.75        44.33 o                         
 -13  15   5        318.78        212.77        17.96 o                         
 -12  15   5        705.66        754.58        24.75 o                         
 -11  15   5        155.03        129.07        11.72 o                         
 -10  15   5        363.38        347.81        13.80 o                         
  -9  15   5        470.91        433.11        20.36 o                         
  -8  15   5       1403.72       1548.28        24.58 o                         
  -7  15   5       1053.14       1020.60        22.70 o                         
  -6  15   5       1444.68       1402.46        26.97 o                         
  -5  15   5        782.36        662.96        20.96 o                         
  -4  15   5       4070.95       4105.88        54.02 o                         
  -3  15   5        133.17         82.15        11.97 o                         
  -2  15   5       5349.86       5506.93        64.32 o                         
  -1  15   5        808.06        813.75        23.56 o                         
   0  15   5        100.13         72.05        15.16 o                         
   1  15   5        253.48        256.36        11.63 o                         
   2  15   5        278.54        246.79        15.20 o                         
   3  15   5        102.38        105.04        10.00 o                         
   4  15   5       5118.84       5045.63        52.05 o                         
   5  15   5       3682.83       3842.47        48.48 o                         
   6  15   5        615.76        540.87        23.42 o                         
   7  15   5       9719.07      10288.52       111.46 o                         
   8  15   5       3387.84       3235.11        49.46 o                         
   9  15   5       1030.95        978.37        28.31 o                         
  10  15   5        968.54        981.69        32.25 o                         
  11  15   5        719.29        617.71        24.87 o                         
  12  15   5        250.98        273.20        16.07 o                         
  13  15   5        180.42        206.74        18.61 o                         
  14  15   5       1084.78       1005.17        32.67 o                         
  15  15   5       3283.28       3409.53        75.94 o                         
 -15  16   5       1536.66       1550.10        66.33 o                         
 -14  16   5       1032.95       1075.41        40.81 o                         
 -13  16   5       1628.94       1757.90        37.64 o                         
 -12  16   5        806.15        803.02        28.46 o                         
 -11  16   5        158.92        139.82        12.23 o                         
 -10  16   5          0.00         -6.41         8.49 o                         
  -9  16   5       1867.37       1937.67        27.53 o                         
  -8  16   5       3351.62       3491.92        43.19 o                         
  -7  16   5       1481.09       1326.58        27.99 o                         
  -6  16   5       4589.09       4632.34        55.40 o                         
  -5  16   5       1369.94       1321.59        29.33 o                         
  -4  16   5       1060.00       1058.70        24.60 o                         
  -3  16   5       2745.43       2892.13        36.23 o                         
  -2  16   5         11.00         -1.29         8.75 o                         
  -1  16   5       5459.51       5806.24        64.52 o                         
   0  16   5        589.53        611.41        18.23 o                         
   1  16   5         20.02         29.93         9.09 o                         
   2  16   5        641.99        658.80        23.12 o                         
   3  16   5       1614.21       1722.40        27.09 o                         
   4  16   5        554.43        434.60        16.55 o                         
   5  16   5       1231.81       1175.95        27.94 o                         
   6  16   5       3040.40       3074.02        44.70 o                         
   7  16   5       2160.55       2179.30        38.94 o                         
   8  16   5        532.36        470.26        20.55 o                         
   9  16   5        119.86        127.54        14.00 o                         
  10  16   5          7.88         -3.98        18.06 o                         
  11  16   5       1364.62       1530.37        38.65 o                         
  12  16   5        133.57         40.62        15.95 o                         
  13  16   5       1183.95       1194.66        35.12 o                         
  14  16   5       1355.98       1405.62        35.91 o                         
  15  16   5        667.58        641.92        63.02 o                         
  16  16   5       1701.43       1850.88        53.66 o                         
 -16  17   5        831.86        941.71        67.55 o                         
 -15  17   5        361.39        411.81        28.77 o                         
 -14  17   5        860.66        976.51        55.32 o                         
 -13  17   5          3.34        -12.51        12.51 o                         
 -12  17   5        839.81        964.59        29.55 o                         
 -11  17   5        427.24        422.34        23.64 o                         
 -10  17   5        830.98        860.90        26.61 o                         
  -9  17   5        577.56        460.51        16.00 o                         
  -8  17   5       1039.48        997.89        37.02 o                         
  -7  17   5       5918.13       5944.82        69.19 o                         
  -6  17   5       4712.21       4469.95        56.42 o                         
  -5  17   5       5068.49       5274.73        60.32 o                         
  -4  17   5       1334.79       1447.26        27.65 o                         
  -3  17   5        132.16        131.68         8.29 o                         
  -2  17   5        777.36        680.70        18.36 o                         
  -1  17   5        583.89        427.88        16.77 o                         
   0  17   5       1562.58       1556.34        25.37 o                         
   1  17   5       3243.84       3218.11        40.20 o                         
   2  17   5        957.49        819.99        22.50 o                         
   3  17   5        924.05        826.11        21.79 o                         
   4  17   5       1094.66       1054.03        26.89 o                         
   5  17   5         34.29          3.24        11.40 o                         
   6  17   5       2331.30       2235.11        36.99 o                         
   7  17   5         23.34         -3.56        14.12 o                         
   8  17   5        365.92        355.30        18.35 o                         
   9  17   5        201.37        138.19        14.68 o                         
  10  17   5        943.96       1036.18        34.00 o                         
  11  17   5         95.90         48.14        14.19 o                         
  12  17   5       1319.20       1346.10        52.72 o                         
  13  17   5         68.43         27.77        17.16 o                         
  14  17   5        297.51        238.04        33.75 o                         
  15  17   5       1090.40        979.27        43.09 o                         
  16  17   5        268.92        253.32        24.55 o                         
  17  17   5        308.80        185.87        31.91 o                         
 -17  18   5        367.25        377.91        46.79 o                         
 -16  18   5          5.70        -23.40        23.40 o                         
 -15  18   5        615.72        777.59        48.49 o                         
 -14  18   5        112.90         90.66        34.26 o                         
 -13  18   5        389.00        361.27        45.69 o                         
 -12  18   5         41.03         25.07        15.94 o                         
 -11  18   5        363.93        291.17        23.94 o                         
 -10  18   5        164.36        151.47        22.34 o                         
  -9  18   5        185.27        213.77        14.17 o                         
  -8  18   5       1440.73       1398.18        39.47 o                         
  -7  18   5       1229.63       1149.69        27.80 o                         
  -6  18   5       1500.32       1440.35        30.48 o                         
  -5  18   5       4697.99       4689.02        70.44 o                         
  -4  18   5        898.13        807.92        39.14 o                         
  -3  18   5        833.77        808.50        25.77 o                         
  -2  18   5         31.12         11.39        13.87 o                         
  -1  18   5       1523.27       1581.22        28.33 o                         
   0  18   5       2109.84       2103.15        34.40 o                         
   1  18   5       1756.44       1744.83        31.51 o                         
   2  18   5       5497.42       5568.70        58.84 o                         
   3  18   5       1405.15       1575.62        27.77 o                         
   4  18   5         17.79          0.92        11.14 o                         
   5  18   5        117.27        116.55        18.96 o                         
   6  18   5        367.27        285.34        14.42 o                         
   7  18   5       2085.57       2354.35        39.20 o                         
   8  18   5         24.78         -1.61        12.41 o                         
   9  18   5       1378.33       1302.68        58.34 o                         
  10  18   5       1570.09       1587.12        40.23 o                         
  11  18   5        525.25        550.91        32.07 o                         
  12  18   5        595.94        496.13        36.22 o                         
  13  18   5        284.94        210.07        40.34 o                         
  14  18   5         23.73         18.87        43.33 o                         
  15  18   5         76.89        116.87        32.56 o                         
  16  18   5        261.82        265.29        28.15 o                         
  17  18   5        345.40        428.22        48.11 o                         
  18  18   5         38.03         14.73        20.95 o                         
 -17  19   5         34.82        -13.38        20.41 o                         
 -15  19   5         18.03        -28.58        30.30 o                         
 -14  19   5        152.89         61.10        25.10 o                         
 -13  19   5        758.23        733.60        56.79 o                         
 -12  19   5        454.55        339.23        32.74 o                         
 -11  19   5       1097.96       1126.48        60.44 o                         
 -10  19   5        201.41        221.33        29.87 o                         
  -9  19   5        434.25        393.82        18.77 o                         
  -8  19   5        279.05        232.87        18.60 o                         
  -7  19   5          6.38         -9.08        13.12 o                         
  -6  19   5        701.03        628.30        24.69 o                         
  -5  19   5        203.25        116.30        13.21 o                         
  -4  19   5        480.57        446.68        33.53 o                         
  -3  19   5        117.78         81.15        14.63 o                         
  -2  19   5       3013.86       3117.11        50.46 o                         
  -1  19   5          2.40        -12.67        12.67 o                         
   0  19   5       1117.51       1165.60        35.01 o                         
   1  19   5       1931.75       2089.49        57.25 o                         
   2  19   5        957.63        898.10        24.90 o                         
   3  19   5       1047.41        984.22        32.44 o                         
   4  19   5        325.16        253.04        20.06 o                         
   5  19   5          0.48        -12.49        12.49 o                         
   6  19   5        965.23        980.21        28.33 o                         
   7  19   5         49.18         39.23        14.28 o                         
   8  19   5        635.98        655.54        44.21 o                         
   9  19   5       1510.64       1426.06        47.78 o                         
  10  19   5        574.26        596.87        50.07 o                         
  11  19   5       2758.64       3030.77        97.93 o                         
  12  19   5        421.14        352.82        49.73 o                         
  13  19   5          4.21        -20.19        20.19 o                         
  14  19   5        209.95        260.85        24.50 o                         
  15  19   5         65.74         -4.31        56.54 o                         
  16  19   5         49.23        108.30        26.03 o                         
  17  19   5        189.04        192.20        26.69 o                         
  18  19   5        248.88        217.52        39.97 o                         
 -13  20   5        460.35        332.35        45.48 o                         
 -12  20   5       2299.75       2516.27        83.16 o                         
 -11  20   5        533.03        650.42        43.28 o                         
 -10  20   5        710.23        727.83        46.10 o                         
  -9  20   5        629.37        726.30        36.85 o                         
  -8  20   5        483.00        477.55        41.01 o                         
  -7  20   5        297.21        216.83        22.06 o                         
  -6  20   5        210.70        157.22        15.61 o                         
  -5  20   5        174.39        224.84        15.29 o                         
  -4  20   5        948.84        819.51        29.70 o                         
  -3  20   5        905.87        904.54        30.67 o                         
  -2  20   5        283.59        211.03        14.15 o                         
  -1  20   5        953.74        971.62        40.65 o                         
   0  20   5          3.68         -7.55        17.28 o                         
   1  20   5        264.45        265.46        20.19 o                         
   2  20   5        430.93        456.62        30.83 o                         
   3  20   5        541.41        562.78        25.38 o                         
   4  20   5        369.83        383.59        28.38 o                         
   5  20   5        754.09        734.50        43.85 o                         
   6  20   5         30.11         34.49        23.15 o                         
   7  20   5        510.22        472.92        43.60 o                         
   8  20   5        360.74        230.89        22.91 o                         
   9  20   5        784.73        790.40        32.52 o                         
  10  20   5       1793.44       1774.28       108.21 o                         
  11  20   5        245.00        235.26       126.10 o                         
  12  20   5        270.01         61.75       110.52 o                         
  13  20   5        338.32        431.27        48.45 o                         
  14  20   5        478.73        308.56        31.94 o                         
  15  20   5        190.87        226.08        28.43 o                         
  16  20   5          5.39          5.15        21.53 o                         
  17  20   5         59.95         29.06        23.71 o                         
 -11  21   5       1571.97       1517.02        57.04 o                         
 -10  21   5       1067.34       1341.85        60.96 o                         
  -9  21   5         11.69         10.22        28.26 o                         
  -8  21   5        268.10        286.91        28.38 o                         
  -7  21   5       1449.14       1373.01        36.61 o                         
  -6  21   5        240.49        288.45        30.06 o                         
  -5  21   5        107.82         82.50        15.98 o                         
  -4  21   5        540.14        544.09        30.38 o                         
  -3  21   5       2733.26       2896.97        56.86 o                         
  -2  21   5        769.02        819.15        29.53 o                         
  -1  21   5         38.33         26.37        11.25 o                         
   0  21   5        178.88        144.74        13.98 o                         
   1  21   5        148.88         82.01        14.57 o                         
   2  21   5        162.45        191.34        14.73 o                         
   3  21   5        241.92        195.99        21.07 o                         
   4  21   5        470.08        432.54        50.25 o                         
   5  21   5       1008.28        977.78        35.67 o                         
   6  21   5        275.36        242.44        38.97 o                         
   7  21   5        257.94        168.18        14.55 o                         
   8  21   5       1008.14       1121.39        42.15 o                         
   9  21   5         68.91         41.34        22.25 o                         
  10  21   5        371.85        434.16        23.32 o                         
  11  21   5        461.95        332.29        97.25 o                         
  12  21   5        127.81        119.91        26.21 o                         
  13  21   5         65.07         57.09        24.04 o                         
  14  21   5        340.98        311.20        31.47 o                         
  15  21   5        125.74         88.68        23.83 o                         
  16  21   5        161.33        233.22        34.07 o                         
  -9  22   5        275.79        252.26        37.98 o                         
  -8  22   5         62.92         55.21        22.85 o                         
  -7  22   5        179.34        174.43        25.04 o                         
  -6  22   5         90.60         47.91        15.32 o                         
  -5  22   5        382.93        443.39        29.39 o                         
  -4  22   5       1778.13       1757.90        92.21 o                         
  -3  22   5        574.27        503.75        28.45 o                         
  -2  22   5       1654.76       1693.76        51.72 o                         
  -1  22   5        277.93        263.51        15.85 o                         
   0  22   5        177.03        128.82        15.01 o                         
   1  22   5        208.63        229.17        17.68 o                         
   2  22   5        113.39         77.12        16.39 o                         
   3  22   5        778.10        924.44        46.54 o                         
   4  22   5       1196.00       1202.22        39.25 o                         
   5  22   5        216.09        198.22        17.16 o                         
   6  22   5       1063.83        992.93        41.23 o                         
   7  22   5        515.96        579.76        28.22 o                         
   8  22   5         14.54        -11.41        11.41 o                         
   9  22   5        345.72        433.64        48.41 o                         
  10  22   5          1.32         -1.97         9.64 o                         
  11  22   5        111.75        102.14        21.59 o                         
  12  22   5         72.15         71.09        20.75 o                         
  13  22   5        347.02        399.39        47.24 o                         
  14  22   5         26.72         25.73        21.51 o                         
  -8  23   5          6.56         24.20        35.20 o                         
  -7  23   5         62.77         18.83        25.67 o                         
  -6  23   5        180.51        119.09        32.52 o                         
  -5  23   5        267.59        200.46        23.20 o                         
  -4  23   5        601.99        534.91        44.56 o                         
  -3  23   5       1033.05        948.85        59.95 o                         
  -2  23   5        221.22        212.76        18.68 o                         
  -1  23   5        242.40        240.15        27.78 o                         
   0  23   5        298.38        318.37        26.34 o                         
   1  23   5        185.88        172.43        17.01 o                         
   2  23   5        451.99        498.49        36.73 o                         
   3  23   5        171.38        154.42        30.68 o                         
   4  23   5        340.95        320.61        36.07 o                         
   5  23   5       1327.43       1377.05        49.05 o                         
   6  23   5        358.67        340.43        27.49 o                         
   7  23   5        127.12        115.23        23.61 o                         
   8  23   5        384.97        485.86        26.31 o                         
   9  23   5        274.74        207.92        17.87 o                         
  10  23   5        282.30        327.52        19.65 o                         
  11  23   5          0.23        -15.47        20.78 o                         
  12  23   5        198.33        188.43        22.97 o                         
  13  23   5        434.89        413.76        60.25 o                         
  14  23   5         45.87         64.67        46.43 o                         
  -5  24   5        216.18        260.06        33.76 o                         
  -4  24   5         24.61        -17.94        25.55 o                         
  -3  24   5        319.71        283.65        50.63 o                         
  -2  24   5        295.36        249.34        23.93 o                         
  -1  24   5        591.00        647.42        41.50 o                         
   0  24   5         17.39         24.84        17.86 o                         
   1  24   5        385.69        377.96        49.60 o                         
   2  24   5         10.49          6.48        16.65 o                         
   3  24   5        370.99        312.30        36.80 o                         
   4  24   5        581.43        600.26        61.79 o                         
   5  24   5        276.46        260.55        35.66 o                         
   6  24   5        535.62        599.56        66.67 o                         
   7  24   5        111.03        113.89        16.96 o                         
   8  24   5         14.79        -11.77        11.77 o                         
   9  24   5        205.95        171.48        28.11 o                         
  10  24   5         36.95         -1.98        21.06 o                         
  -2  25   5        424.00        428.13        50.86 o                         
  -1  25   5        336.71        288.00        31.36 o                         
   0  25   5        503.55        617.99        54.01 o                         
   1  25   5        235.47        191.46        28.82 o                         
   2  25   5        664.53        754.50        54.21 o                         
   3  25   5         30.71          7.95        21.73 o                         
   4  25   5        284.89        275.27        27.22 o                         
   5  25   5         97.78         46.35        20.47 o                         
   6  25   5        234.74        219.58        23.67 o                         
   7  25   5         75.51        112.41        20.00 o                         
   8  25   5        119.46        138.78        19.46 o                         
   9  25   5         12.52         13.63        15.39 o                         
   0  26   5       1238.55       1078.51        62.28 o                         
   1  26   5        268.57        235.51        29.79 o                         
   2  26   5        334.95        434.94        49.10 o                         
   3  26   5        345.62        392.63        46.20 o                         
   4  26   5         18.99          5.36        21.68 o                         
   5  26   5        348.41        484.04        44.54 o                         
   6  26   5          5.71          2.18        19.90 o                         
   7  26   5        157.44        194.44        23.04 o                         
   8  26   5        245.50        210.71        22.23 o                         
   3  27   5         35.88         -1.50        19.89 o                         
   4  27   5        191.12        162.02        24.47 o                         
   5  27   5         65.53         94.41        22.90 o                         
   0   0   6      51306.82      57155.89      1687.46 o                         
   0   1   6       1721.60       1403.64        19.69 o                         
   1   1   6      38890.11      44155.26       466.11 o                         
  -1   2   6        669.93       1252.87        18.54 o                         
   0   2   6       9148.42       9648.83        76.95 o                         
   1   2   6        272.75        122.17         8.14 o                         
   2   2   6       1126.28        572.96        13.83 o                         
  -2   3   6       1975.74       1498.99        21.34 o                         
  -1   3   6      14755.74      19063.04       160.56 o                         
   0   3   6        146.34         77.57         7.67 o                         
   1   3   6        243.26        143.84         8.28 o                         
   2   3   6      14098.77      14979.52       115.03 o                         
   3   3   6       5474.67       5448.97        49.54 o                         
  -3   4   6       5309.28       5663.98        51.04 o                         
  -2   4   6      16616.97      19604.84       153.28 o                         
  -1   4   6      10140.40       9513.35        87.86 o                         
   0   4   6      16201.94      17683.39       161.89 o                         
   1   4   6       7311.16       7734.14        66.05 o                         
   2   4   6      13655.63      14321.37       114.57 o                         
   3   4   6      13782.87      14852.81       118.44 o                         
   4   4   6       6080.47       6945.46        60.42 o                         
  -4   5   6      10377.67      11296.70        92.36 o                         
  -3   5   6        180.32         98.03         7.97 o                         
  -2   5   6       7224.34       7354.90        65.93 o                         
  -1   5   6      10774.25      12021.22        97.67 o                         
   0   5   6      13225.06      14269.62       118.65 o                         
   1   5   6       1970.24       1832.94        23.97 o                         
   2   5   6      15330.08      16320.05       134.27 o                         
   3   5   6      15437.17      17686.60       144.74 o                         
   4   5   6       1524.35       1849.30        26.03 o                         
   5   5   6       2773.57       3236.72        35.36 o                         
  -5   6   6       7468.06       7269.54        69.76 o                         
  -4   6   6        279.67        160.79         8.78 o                         
  -3   6   6       6897.60       7442.28        66.73 o                         
  -2   6   6       3333.40       3205.96        33.31 o                         
  -1   6   6       9913.62      10360.66        85.54 o                         
   0   6   6        125.27        189.15         9.13 o                         
   1   6   6      20864.64      20900.63       172.97 o                         
   2   6   6       5378.59       4295.40        43.14 o                         
   3   6   6       4214.94       3764.91        39.17 o                         
   4   6   6       7242.46       6294.44        58.32 o                         
   5   6   6       2814.66       2722.78        33.29 o                         
   6   6   6        610.90        719.37        18.02 o                         
  -6   7   6       2215.71       2091.38        30.61 o                         
  -5   7   6       2996.28       3629.05        42.45 o                         
  -4   7   6       2107.21       1984.68        24.61 o                         
  -3   7   6       1391.41       1571.20        21.82 o                         
  -2   7   6       9238.57       8810.96        74.36 o                         
  -1   7   6       2665.57       2984.09        32.02 o                         
   0   7   6       7149.15       7629.59        68.38 o                         
   1   7   6        326.71        391.76        13.34 o                         
   2   7   6        608.63        589.24        15.88 o                         
   3   7   6         27.04         -2.39         7.84 o                         
   4   7   6       1475.56       1101.76        20.76 o                         
   5   7   6       1409.95       1304.44        23.58 o                         
   6   7   6       3973.12       4249.83        45.82 o                         
   7   7   6        152.77        122.16         9.19 o                         
  -7   8   6       2712.71       2781.19        36.22 o                         
  -6   8   6       4443.64       4759.13        52.88 o                         
  -5   8   6        334.59        358.54        15.55 o                         
  -4   8   6        149.29        139.54         9.72 o                         
  -3   8   6       4263.80       4012.13        42.70 o                         
  -2   8   6       5919.62       6098.39        57.14 o                         
  -1   8   6       2102.59       2236.08        27.17 o                         
   0   8   6       2348.38       2106.38        29.10 o                         
   1   8   6       6263.65       5776.27        57.23 o                         
   2   8   6       1166.55       1283.91        21.66 o                         
   3   8   6       2019.80       1877.29        27.75 o                         
   4   8   6          3.06         -7.76         7.76 o                         
   5   8   6       3271.55       3157.20        34.96 o                         
   6   8   6       3055.45       3019.57        34.72 o                         
   7   8   6        932.37        857.86        19.42 o                         
   8   8   6        235.95        150.38        10.05 o                         
  -8   9   6       2796.79       2765.60        35.49 o                         
  -7   9   6        499.41        415.61        16.15 o                         
  -6   9   6       3900.08       4006.76        44.34 o                         
  -5   9   6        242.34        213.56        15.40 o                         
  -4   9   6       7527.23       7700.23        72.54 o                         
  -3   9   6       5219.38       5614.99        53.43 o                         
  -2   9   6       3280.91       3644.10        38.92 o                         
  -1   9   6      10921.83      10854.96        94.27 o                         
   0   9   6        158.27         38.15         9.66 o                         
   1   9   6        508.75        377.96        14.14 o                         
   2   9   6       7660.33       8372.88        77.63 o                         
   3   9   6        617.60        581.43        16.68 o                         
   4   9   6       4186.83       4172.64        42.55 o                         
   5   9   6       2305.89       2328.52        29.28 o                         
   6   9   6       1522.86       1482.21        23.66 o                         
   7   9   6       5696.73       6015.23        64.40 o                         
   8   9   6       2443.88       2324.53        36.39 o                         
   9   9   6        629.59        778.78        30.13 o                         
  -9  10   6         42.69         26.12         8.60 o                         
  -8  10   6        423.11        413.53        15.32 o                         
  -7  10   6       3530.31       3615.52        44.32 o                         
  -6  10   6        313.92        185.97        10.53 o                         
  -5  10   6       3345.78       3584.27        44.56 o                         
  -4  10   6       1733.11       1633.68        29.14 o                         
  -3  10   6       5474.88       5782.10        55.76 o                         
  -2  10   6       1276.65       1028.20        20.67 o                         
  -1  10   6       1714.40       1549.60        25.29 o                         
   0  10   6       2557.22       2212.31        32.45 o                         
   1  10   6       1419.80       1382.66        27.89 o                         
   2  10   6         36.51         20.67         9.55 o                         
   3  10   6       4246.04       4037.98        44.71 o                         
   4  10   6          0.73         17.37         8.16 o                         
   5  10   6       6590.88       7004.84        66.33 o                         
   6  10   6       7427.71       7662.19        71.37 o                         
   7  10   6        617.34        574.78        15.58 o                         
   8  10   6       8160.98       8348.38        82.18 o                         
   9  10   6        416.76        348.76        12.22 o                         
  10  10   6        223.84        224.63        11.87 o                         
 -10  11   6        903.69        844.36        28.74 o                         
  -9  11   6        235.41        185.33        12.04 o                         
  -8  11   6       1363.89       1361.78        23.70 o                         
  -7  11   6       2097.63       2256.77        32.00 o                         
  -6  11   6       2011.25       1787.05        31.85 o                         
  -5  11   6       1594.71       1435.14        25.88 o                         
  -4  11   6       1110.30       1078.31        19.87 o                         
  -3  11   6        421.90        486.40        15.35 o                         
  -2  11   6        951.14       1071.20        21.22 o                         
  -1  11   6        156.71        172.16         9.70 o                         
   0  11   6       2441.64       2066.53        31.71 o                         
   1  11   6        227.05        170.81        10.83 o                         
   2  11   6       1723.79       1579.58        25.40 o                         
   3  11   6        135.38        190.59        10.93 o                         
   4  11   6       1037.04        941.01        21.27 o                         
   5  11   6        754.39        710.42        16.43 o                         
   6  11   6       3101.83       3276.26        36.26 o                         
   7  11   6       4621.05       4341.89        46.00 o                         
   8  11   6       1363.57       1271.13        26.32 o                         
   9  11   6       1471.21       1477.19        29.28 o                         
  10  11   6        875.24        927.95        29.70 o                         
  11  11   6        306.12        190.95        15.42 o                         
 -11  12   6       2458.04       2414.40        43.27 o                         
 -10  12   6        458.24        436.51        14.35 o                         
  -9  12   6        170.24        180.65        10.57 o                         
  -8  12   6        607.23        607.22        20.80 o                         
  -7  12   6       2206.89       2069.50        34.54 o                         
  -6  12   6       2646.90       2420.70        33.79 o                         
  -5  12   6       2194.20       2232.82        32.05 o                         
  -4  12   6        324.84        240.69        17.39 o                         
  -3  12   6        834.12        740.75        25.49 o                         
  -2  12   6        748.07        793.41        19.40 o                         
  -1  12   6        507.06        492.20        18.44 o                         
   0  12   6        170.34        144.74        10.11 o                         
   1  12   6       2525.11       2547.92        33.21 o                         
   2  12   6       2233.99       2569.33        34.05 o                         
   3  12   6       1005.62        880.56        20.92 o                         
   4  12   6       2596.29       2496.35        33.08 o                         
   5  12   6       1207.96       1243.79        22.80 o                         
   6  12   6        559.24        624.40        18.11 o                         
   7  12   6       3314.48       3155.99        39.18 o                         
   8  12   6        184.26        168.82        10.88 o                         
   9  12   6       1861.05       2024.66        32.72 o                         
  10  12   6        139.50        179.52        11.22 o                         
  11  12   6       1279.83       1217.72        27.73 o                         
  12  12   6        324.98        346.76        16.38 o                         
 -12  13   6       1695.46       1752.19        26.49 o                         
 -11  13   6        178.26        128.23        16.22 o                         
 -10  13   6        217.68        215.45         9.83 o                         
  -9  13   6          2.36        -10.90        10.90 o                         
  -8  13   6       1382.26       1601.21        27.08 o                         
  -7  13   6       3972.09       3834.16        49.07 o                         
  -6  13   6       1099.59       1160.74        25.75 o                         
  -5  13   6       1284.18       1252.58        28.49 o                         
  -4  13   6        451.64        470.92        17.71 o                         
  -3  13   6         37.00         27.43         9.91 o                         
  -2  13   6       3185.74       3029.90        39.52 o                         
  -1  13   6        891.46       1037.77        24.08 o                         
   0  13   6       2214.02       2089.05        31.27 o                         
   1  13   6       3842.75       3963.95        47.09 o                         
   2  13   6        544.27        528.75        19.20 o                         
   3  13   6       6366.46       6174.71        63.27 o                         
   4  13   6       1710.11       1614.40        26.64 o                         
   5  13   6       1107.03       1094.31        24.12 o                         
   6  13   6       1515.84       1563.43        26.83 o                         
   7  13   6       2662.84       2980.74        39.24 o                         
   8  13   6       5862.81       6093.89        72.01 o                         
   9  13   6         80.10         51.84        10.33 o                         
  10  13   6       1433.85       1526.93        28.36 o                         
  11  13   6        996.56       1038.07        23.28 o                         
  12  13   6        120.87        171.93        18.45 o                         
  13  13   6         11.62         -5.39        10.23 o                         
 -13  14   6        525.15        536.03        28.96 o                         
 -12  14   6        430.14        386.52        27.55 o                         
 -11  14   6       1192.90       1133.10        31.37 o                         
 -10  14   6        375.80        297.52        12.76 o                         
  -9  14   6       2115.79       2408.66        36.28 o                         
  -8  14   6        910.45        828.11        21.53 o                         
  -7  14   6       1743.76       1602.00        27.41 o                         
  -6  14   6       1310.57       1287.94        25.89 o                         
  -5  14   6        997.71       1138.24        25.68 o                         
  -4  14   6        745.90        660.00        35.74 o                         
  -3  14   6       3672.41       3506.88        46.46 o                         
  -2  14   6        305.43        245.72        12.16 o                         
  -1  14   6       2090.08       2222.63        32.09 o                         
   0  14   6        623.63        557.93        17.87 o                         
   1  14   6         24.83          7.21        11.52 o                         
   2  14   6       2897.52       3029.77        43.87 o                         
   3  14   6        772.80        852.52        23.59 o                         
   4  14   6        612.97        613.32        19.42 o                         
   5  14   6       3148.01       3318.04        38.72 o                         
   6  14   6       5658.67       6018.93        67.91 o                         
   7  14   6       4545.77       4433.67        50.86 o                         
   8  14   6        204.48        176.05        13.21 o                         
   9  14   6       1976.48       2036.44        31.64 o                         
  10  14   6       2363.30       2213.56        33.07 o                         
  11  14   6        479.67        490.78        22.77 o                         
  12  14   6        613.07        520.89        19.69 o                         
  13  14   6        487.39        549.80        27.95 o                         
  14  14   6        156.61         97.12        14.33 o                         
 -14  15   6        432.71        440.71        24.97 o                         
 -13  15   6         44.52         31.95        11.02 o                         
 -12  15   6        464.51        382.24        19.94 o                         
 -11  15   6       3268.41       3360.47        48.84 o                         
 -10  15   6        372.73        392.85        14.01 o                         
  -9  15   6         58.42         53.19         9.71 o                         
  -8  15   6       1917.66       1767.39        28.65 o                         
  -7  15   6          5.33         -9.81         9.81 o                         
  -6  15   6       2008.27       2022.85        45.65 o                         
  -5  15   6        137.49        114.13        13.20 o                         
  -4  15   6       5739.08       5661.69        66.42 o                         
  -3  15   6       1529.26       1451.43        28.05 o                         
  -2  15   6       5846.32       6135.53        65.83 o                         
  -1  15   6       2189.39       2248.76        32.01 o                         
   0  15   6         42.64         37.58        10.95 o                         
   1  15   6        173.12        158.17        14.08 o                         
   2  15   6        103.78        106.72        11.54 o                         
   3  15   6       1200.34       1204.70        25.30 o                         
   4  15   6       2334.99       2512.97        33.20 o                         
   5  15   6         75.80         47.15        10.99 o                         
   6  15   6        832.89        749.28        22.01 o                         
   7  15   6       1037.70       1083.38        29.16 o                         
   8  15   6       3606.82       3925.51        46.31 o                         
   9  15   6        666.76        681.27        27.01 o                         
  10  15   6       1623.88       1669.87        32.63 o                         
  11  15   6       3281.54       3372.89        46.70 o                         
  12  15   6        509.34        474.19        28.53 o                         
  13  15   6         93.94         83.96        16.96 o                         
  14  15   6        392.01        354.36        26.76 o                         
  15  15   6       1134.47       1093.30        39.12 o                         
 -15  16   6       1264.16       1355.94        40.42 o                         
 -14  16   6         62.14         14.82        11.73 o                         
 -13  16   6        976.67       1086.74        48.77 o                         
 -12  16   6       1928.82       1968.95        58.76 o                         
 -11  16   6         61.18         47.19        15.14 o                         
 -10  16   6       1307.37       1451.35        24.61 o                         
  -9  16   6        664.19        649.55        19.80 o                         
  -8  16   6        530.97        529.88        18.15 o                         
  -7  16   6       2058.50       2204.57        32.38 o                         
  -6  16   6        828.87        710.47        24.74 o                         
  -5  16   6       1380.98       1488.10        32.64 o                         
  -4  16   6        173.45        142.26        12.56 o                         
  -3  16   6       2451.20       2406.14        33.27 o                         
  -2  16   6       1689.46       1687.39        30.23 o                         
  -1  16   6       3931.34       4181.08        48.57 o                         
   0  16   6         88.91         54.34        10.58 o                         
   1  16   6        428.09        467.01        17.95 o                         
   2  16   6        110.76         86.81        10.70 o                         
   3  16   6       1276.70       1253.16        24.21 o                         
   4  16   6       1003.25       1021.27        21.40 o                         
   5  16   6        828.12        772.78        22.88 o                         
   6  16   6        368.74        291.91        14.59 o                         
   7  16   6       2766.56       3085.93        42.90 o                         
   8  16   6        117.21         91.46        20.22 o                         
   9  16   6        909.33        926.45        22.23 o                         
  10  16   6       1416.77       1515.69        38.84 o                         
  11  16   6        875.58        903.26        27.51 o                         
  12  16   6       1662.49       1811.50        40.54 o                         
  13  16   6        783.48        881.96        33.19 o                         
  14  16   6        280.22        284.72        17.25 o                         
  15  16   6        616.73        631.22        42.31 o                         
  16  16   6        366.23        243.98        39.91 o                         
 -16  17   6        504.60        509.23       114.01 o                         
 -15  17   6          9.96        -25.69        25.69 o                         
 -14  17   6        529.21        601.71        38.59 o                         
 -13  17   6        568.26        626.63        27.72 o                         
 -12  17   6        902.31        938.00        29.25 o                         
 -11  17   6        855.86        853.53        28.52 o                         
 -10  17   6        441.36        429.03        19.72 o                         
  -9  17   6         53.10         41.74        14.79 o                         
  -8  17   6        553.68        536.73        21.17 o                         
  -7  17   6       1232.27       1025.73        29.27 o                         
  -6  17   6       3572.29       3562.45        51.31 o                         
  -5  17   6        265.77        210.74        13.06 o                         
  -4  17   6        451.44        401.94        17.51 o                         
  -3  17   6        379.30        367.37        12.95 o                         
  -2  17   6        386.64        384.35        17.36 o                         
  -1  17   6        121.47        125.36        17.14 o                         
   0  17   6       1464.50       1474.50        26.69 o                         
   1  17   6       1084.40       1105.82        23.83 o                         
   2  17   6       1463.23       1482.20        26.75 o                         
   3  17   6         32.08         -9.57         9.57 o                         
   4  17   6       1056.12       1011.87        31.52 o                         
   5  17   6       1678.47       1713.94        29.25 o                         
   6  17   6       2808.36       2849.09        43.96 o                         
   7  17   6        813.26        805.06        25.76 o                         
   8  17   6        751.18        738.33        33.09 o                         
   9  17   6        193.71        184.57        11.96 o                         
  10  17   6        406.15        410.46        19.04 o                         
  11  17   6        508.81        414.78        29.27 o                         
  12  17   6        939.28       1118.25        67.56 o                         
  13  17   6        180.02        155.15        20.63 o                         
  14  17   6        304.21        307.16        30.20 o                         
  15  17   6        201.96        131.07        11.74 o                         
  16  17   6        253.28        255.71        25.48 o                         
  17  17   6         27.37         44.73        23.96 o                         
 -17  18   6        430.61        579.74        51.48 o                         
 -16  18   6        349.89        203.16        31.38 o                         
 -15  18   6        405.78        377.70        68.81 o                         
 -14  18   6        161.71        122.62        14.66 o                         
 -13  18   6        143.93        179.44        16.19 o                         
 -12  18   6        206.30        126.06        29.18 o                         
 -11  18   6        673.72        797.36        43.46 o                         
 -10  18   6         20.40          5.07        12.71 o                         
  -9  18   6        324.75        333.29        29.37 o                         
  -8  18   6          5.26         -7.29        16.33 o                         
  -7  18   6        992.33        959.44        51.38 o                         
  -6  18   6         98.88         93.89        15.35 o                         
  -5  18   6       2721.73       2712.45        44.00 o                         
  -4  18   6         37.79         20.90        12.54 o                         
  -3  18   6        424.24        430.12        18.29 o                         
  -2  18   6        179.95        123.39        11.94 o                         
  -1  18   6        487.21        390.13        18.45 o                         
   0  18   6          6.79         -2.02        10.07 o                         
   1  18   6       1017.53       1036.32        25.05 o                         
   2  18   6        559.62        453.81        17.33 o                         
   3  18   6        769.96        798.47        23.38 o                         
   4  18   6        378.42        356.37        18.34 o                         
   5  18   6        445.58        458.76        23.61 o                         
   6  18   6       2006.81       2028.84        43.90 o                         
   7  18   6       1402.65       1368.14        34.62 o                         
   8  18   6        344.63        266.88        21.55 o                         
   9  18   6        609.03        614.16        31.97 o                         
  10  18   6        333.47        338.47        20.33 o                         
  11  18   6        439.56        324.49        33.63 o                         
  12  18   6         23.76        -23.70        23.70 o                         
  13  18   6        136.48        134.91        26.82 o                         
  14  18   6        156.10       -129.07       134.44 o                         
  15  18   6        104.09        179.41        42.77 o                         
  16  18   6         16.87         20.62        23.19 o                         
  17  18   6        324.97        373.17        46.42 o                         
 -16  19   6        386.85        417.46        55.74 o                         
 -14  19   6        159.07        112.45        37.78 o                         
 -13  19   6         18.70        -16.61        16.61 o                         
 -12  19   6        321.36        359.28        43.96 o                         
 -11  19   6        123.01         85.98        17.28 o                         
 -10  19   6        484.31        436.21        28.58 o                         
  -9  19   6        157.66        138.59        13.74 o                         
  -8  19   6        318.02        338.94        18.44 o                         
  -7  19   6       1313.68       1232.93        40.78 o                         
  -6  19   6        893.38        832.89        34.33 o                         
  -5  19   6        261.58        189.65        17.31 o                         
  -4  19   6        339.65        335.08        37.13 o                         
  -3  19   6          8.67         -0.38        12.80 o                         
  -2  19   6       2227.03       2169.08        56.67 o                         
  -1  19   6        497.19        379.17        24.00 o                         
   0  19   6        869.13        916.93        73.22 o                         
   1  19   6         58.52         60.23        15.44 o                         
   2  19   6        666.61        681.81        25.28 o                         
   3  19   6          3.40         14.28        13.90 o                         
   4  19   6        644.54        666.03        49.15 o                         
   5  19   6        871.29        971.48        34.77 o                         
   6  19   6        350.48        384.74        41.39 o                         
   7  19   6       1336.34       1511.60        51.27 o                         
   8  19   6        197.18        191.23        31.18 o                         
   9  19   6        667.33        523.67        32.89 o                         
  10  19   6        286.13        225.42        29.97 o                         
  11  19   6        870.36        559.07        67.87 o                         
  12  19   6        193.36        163.98        32.59 o                         
  13  19   6        486.50        432.06        55.54 o                         
  14  19   6        209.04         29.47        57.98 o                         
  15  19   6        614.29        565.75        52.56 o                         
  16  19   6         18.14         22.16        21.73 o                         
 -12  20   6        441.17        277.79        36.45 o                         
 -11  20   6        449.54        482.33        41.64 o                         
 -10  20   6          0.13         -2.22        15.69 o                         
  -9  20   6        374.32        357.08        21.51 o                         
  -8  20   6       1881.48       1853.87        44.92 o                         
  -7  20   6        361.09        365.25        23.65 o                         
  -6  20   6       1587.91       1471.92        40.28 o                         
  -5  20   6        267.91        303.00        20.33 o                         
  -4  20   6         45.95         23.38        16.79 o                         
  -3  20   6        806.00        884.71        38.72 o                         
  -2  20   6         59.46         74.16        15.16 o                         
  -1  20   6        799.23        845.40        51.24 o                         
   0  20   6       1118.49       1082.48        58.30 o                         
   1  20   6        577.67        624.77        66.24 o                         
   2  20   6        410.51        357.44        21.06 o                         
   3  20   6        731.68        908.07        50.84 o                         
   4  20   6         26.16        -10.56        18.96 o                         
   5  20   6        597.27        640.72        36.16 o                         
   6  20   6        402.67        370.80        36.34 o                         
   7  20   6        297.10        306.56        52.70 o                         
   8  20   6          0.93        -17.83        21.00 o                         
   9  20   6        245.00        246.11        36.91 o                         
  10  20   6        924.47        827.00        38.52 o                         
  11  20   6        125.54        147.12        22.75 o                         
  12  20   6         13.55          4.58        20.04 o                         
  13  20   6        333.63        416.21        47.10 o                         
  14  20   6       1495.76       1465.02        73.19 o                         
  15  20   6        185.59        163.79        27.33 o                         
 -10  21   6        697.62        796.01        38.87 o                         
  -9  21   6        266.87        207.05        20.12 o                         
  -8  21   6         85.93         65.93        20.69 o                         
  -7  21   6       2031.63       2232.15        84.15 o                         
  -6  21   6        134.17         94.57        22.64 o                         
  -5  21   6        180.76        123.24        15.04 o                         
  -4  21   6        424.74        492.79        34.08 o                         
  -3  21   6        566.25        464.02        34.56 o                         
  -2  21   6        520.29        542.38        26.40 o                         
  -1  21   6        287.22        266.61        32.98 o                         
   0  21   6        517.65        563.99        39.16 o                         
   1  21   6       1858.32       2008.22        65.53 o                         
   2  21   6        194.26        187.41        18.87 o                         
   3  21   6        255.61        207.35        17.97 o                         
   4  21   6        449.94        469.48        30.77 o                         
   5  21   6         75.98         38.41        17.85 o                         
   6  21   6        286.12        223.86        20.64 o                         
   7  21   6         30.95          1.87        17.44 o                         
   8  21   6        400.03        430.46        34.05 o                         
   9  21   6         13.10        -22.19        31.82 o                         
  10  21   6        221.07        237.24        18.14 o                         
  11  21   6         60.96         22.41        19.60 o                         
  12  21   6        103.05        129.25        24.76 o                         
  13  21   6        799.53        824.73        67.55 o                         
  14  21   6        433.60        437.48        37.34 o                         
  -8  22   6        173.33        129.33        16.11 o                         
  -7  22   6         56.98         82.30        16.68 o                         
  -6  22   6        621.32        539.47        43.98 o                         
  -5  22   6        123.27        114.17        15.16 o                         
  -4  22   6        226.76        154.47        23.85 o                         
  -3  22   6        348.02        321.28        27.16 o                         
  -2  22   6        168.12        105.32        15.27 o                         
  -1  22   6        263.68        282.37        22.07 o                         
   0  22   6        953.41        963.83        42.46 o                         
   1  22   6        180.24        172.27        27.07 o                         
   2  22   6       1151.40       1200.47        52.24 o                         
   3  22   6        674.38        718.52        41.05 o                         
   4  22   6         57.67         56.28        22.62 o                         
   5  22   6        199.36        168.48        20.45 o                         
   6  22   6        134.49         93.00        13.32 o                         
   7  22   6        387.23        476.58        43.46 o                         
   8  22   6        451.22        413.77        50.37 o                         
   9  22   6        285.76        334.11        29.09 o                         
  10  22   6        349.61        358.96        15.97 o                         
  11  22   6         62.83         86.83        36.35 o                         
  12  22   6         80.54         20.84        18.54 o                         
  13  22   6        394.62        306.93        48.82 o                         
  14  22   6        178.63         65.51        46.38 o                         
  15  22   6         67.81         54.95        50.52 o                         
  16  22   6         43.97         45.61        50.89 o                         
  -7  23   6         14.01         50.23        41.96 o                         
  -6  23   6        119.56        100.95        27.71 o                         
  -5  23   6          6.69        -15.10        18.22 o                         
  -4  23   6        497.93        416.22        44.13 o                         
  -3  23   6         58.28          1.86        17.40 o                         
  -2  23   6        138.72        158.06        20.40 o                         
  -1  23   6         54.65         52.42        14.84 o                         
   0  23   6        177.68        180.54        14.70 o                         
   1  23   6        922.00       1043.94        40.55 o                         
   2  23   6        278.57        306.16        19.58 o                         
   3  23   6         70.09         36.96        13.48 o                         
   4  23   6        201.81        206.24        24.71 o                         
   5  23   6        241.06        121.89        16.07 o                         
   6  23   6        517.28        685.05        31.50 o                         
   7  23   6         26.48         89.35        29.13 o                         
   8  23   6        327.59        283.98        29.12 o                         
   9  23   6       1178.28       1288.99        46.70 o                         
  10  23   6        227.41        257.67        14.39 o                         
  11  23   6        227.47        248.52        48.78 o                         
  12  23   6        190.14        269.76        48.93 o                         
  13  23   6         61.68         41.10        44.35 o                         
  14  23   6         74.05         32.37        45.35 o                         
  -4  24   6        156.58        151.26        30.12 o                         
  -3  24   6        410.43        303.41        39.96 o                         
  -2  24   6          5.05        -14.93        23.32 o                         
  -1  24   6        640.52        802.93        57.29 o                         
   0  24   6        136.36        132.86        24.49 o                         
   1  24   6        239.90        204.51        22.84 o                         
   2  24   6        151.77         99.62        34.67 o                         
   3  24   6        135.55        125.35        19.53 o                         
   4  24   6         10.13          8.52        27.64 o                         
   5  24   6        261.47        369.39        63.18 o                         
   6  24   6         26.39        122.73        41.63 o                         
   7  24   6        118.82        119.47        20.36 o                         
   8  24   6        433.35        387.33        34.25 o                         
   9  24   6        237.89        231.76        19.65 o                         
  10  24   6        389.21        405.80        27.11 o                         
  -2  25   6        421.27        411.21        50.87 o                         
  -1  25   6          2.66        -20.35        20.35 o                         
   0  25   6        447.73        548.07        51.51 o                         
   1  25   6         41.77         39.70        24.54 o                         
   2  25   6        521.20        582.90        51.74 o                         
   3  25   6         38.10         48.72        22.85 o                         
   4  25   6        149.44        186.41        25.46 o                         
   5  25   6         54.40         56.42        21.21 o                         
   6  25   6        165.32        198.37        23.43 o                         
   7  25   6         63.47         55.61        19.49 o                         
   8  25   6        173.30        157.63        19.97 o                         
   9  25   6        152.72        123.69        21.58 o                         
  10  25   6         75.13        121.08        16.87 o                         
   1  26   6        189.41        201.79        27.19 o                         
   2  26   6         59.59         52.36        23.15 o                         
   3  26   6        189.65        165.78        25.39 o                         
   4  26   6        190.76        164.60        25.46 o                         
   5  26   6        297.45        440.47        45.10 o                         
   6  26   6        343.90        304.79        41.18 o                         
   7  26   6        172.03        173.55        22.32 o                         
   8  26   6          4.93         -6.29        19.96 o                         
   0   0   7      73365.25      79354.12      2534.68 o                         
   0   1   7       1000.55       1187.12        21.15 o                         
   1   1   7      33783.99      36396.62       340.68 o                         
  -1   2   7       1591.43       1566.45        21.53 o                         
   0   2   7      11049.47      12347.55        97.24 o                         
   1   2   7       8384.30      11032.12        87.98 o                         
   2   2   7        111.14        221.67         9.83 o                         
  -2   3   7       1245.37       1444.69        20.47 o                         
  -1   3   7        281.07        111.96         7.92 o                         
   0   3   7        555.34        618.30        14.78 o                         
   1   3   7        855.11        530.08        15.80 o                         
   2   3   7        771.65        567.37        14.47 o                         
   3   3   7       6784.18       6670.15        61.72 o                         
  -3   4   7        247.89        144.29         8.62 o                         
  -2   4   7       1091.05        671.65        16.74 o                         
  -1   4   7          4.94         10.36         7.73 o                         
   0   4   7       1507.42       1214.00        21.22 o                         
   1   4   7       1281.42       1555.06        23.65 o                         
   2   4   7      10321.70      10587.62        84.82 o                         
   3   4   7       2604.63       2214.99        27.06 o                         
   4   4   7      11764.40      12350.02       101.62 o                         
  -4   5   7       1216.48       1273.92        22.35 o                         
  -3   5   7        808.89        714.95        18.18 o                         
  -2   5   7        798.62        943.15        19.31 o                         
  -1   5   7       2284.21       2008.90        25.40 o                         
   0   5   7         95.28         67.69        10.08 o                         
   1   5   7       2372.21       2350.54        28.06 o                         
   2   5   7       1351.56       1448.68        23.37 o                         
   3   5   7      29610.53      30469.58       298.26 o                         
   4   5   7        454.09        322.86        16.86 o                         
   5   5   7      16562.91      17903.77       148.02 o                         
  -5   6   7       6063.18       6410.27        60.56 o                         
  -4   6   7       9500.81      10092.71        84.75 o                         
  -3   6   7        414.80        422.55        17.34 o                         
  -2   6   7       5529.06       5854.79        53.50 o                         
  -1   6   7        809.37       1071.62        21.24 o                         
   0   6   7       1388.52       1050.03        20.53 o                         
   1   6   7        674.54        586.85        16.47 o                         
   2   6   7      19559.42      20268.75       165.71 o                         
   3   6   7         60.75         41.71         9.93 o                         
   4   6   7       9851.85      11027.11        95.42 o                         
   5   6   7       1694.97       1595.20        24.68 o                         
   6   6   7        649.34        566.56        22.71 o                         
  -6   7   7        542.08        479.70        15.46 o                         
  -5   7   7        116.38        135.49        13.24 o                         
  -4   7   7       4805.23       5055.15        48.18 o                         
  -3   7   7       9569.22      10495.34        87.90 o                         
  -2   7   7       1833.91       2200.22        29.56 o                         
  -1   7   7      13350.22      13821.51       117.52 o                         
   0   7   7        819.67        836.39        19.16 o                         
   1   7   7       9542.20       9403.82        83.35 o                         
   2   7   7       1082.25        900.95        19.91 o                         
   3   7   7       5483.22       5716.96        57.56 o                         
   4   7   7         35.76          9.46         8.33 o                         
   5   7   7       4461.49       3961.93        42.03 o                         
   6   7   7       2077.30       2186.98        30.64 o                         
   7   7   7        724.20        642.02        18.24 o                         
  -7   8   7        352.13        246.21        17.08 o                         
  -6   8   7        249.11        284.81        15.90 o                         
  -5   8   7        210.31        193.65        10.99 o                         
  -4   8   7        268.57        266.47        11.16 o                         
  -3   8   7        153.60        173.36         9.22 o                         
  -2   8   7      20983.56      21678.88       170.28 o                         
  -1   8   7          6.66         -8.49         8.49 o                         
   0   8   7      13122.96      13139.45       111.03 o                         
   1   8   7         70.76        136.52        12.78 o                         
   2   8   7        364.69        301.78        11.83 o                         
   3   8   7       1047.65        893.88        18.99 o                         
   4   8   7       4541.07       4075.84        46.62 o                         
   5   8   7        118.05         85.38         9.77 o                         
   6   8   7       6314.91       6461.35        64.01 o                         
   7   8   7         56.73         21.61         8.63 o                         
   8   8   7       1962.02       2207.81        29.75 o                         
  -8   9   7          3.61         -8.43         8.43 o                         
  -7   9   7        354.96        275.37        11.42 o                         
  -6   9   7         19.99         23.97         9.65 o                         
  -5   9   7         45.04         23.16         8.70 o                         
  -4   9   7        756.58        758.12        17.64 o                         
  -3   9   7       9247.04       9839.52        85.79 o                         
  -2   9   7        977.64        758.59        18.28 o                         
  -1   9   7      11366.08      11114.81        96.02 o                         
   0   9   7         37.43         -9.14         9.14 o                         
   1   9   7       3127.68       2658.73        39.86 o                         
   2   9   7       3067.34       3351.44        37.34 o                         
   3   9   7        449.99        430.85        16.17 o                         
   4   9   7       1185.00       1145.41        22.54 o                         
   5   9   7       8080.62       8084.52        76.73 o                         
   6   9   7        217.96        233.44        10.77 o                         
   7   9   7      12487.28      12657.61       115.62 o                         
   8   9   7         17.39         23.57         9.01 o                         
   9   9   7       2458.38       2488.68        32.09 o                         
  -9  10   7        204.87        206.89        12.41 o                         
  -8  10   7       1802.06       1718.54        28.50 o                         
  -7  10   7         14.63         -9.43         9.43 o                         
  -6  10   7       3200.88       3119.41        40.52 o                         
  -5  10   7        362.99        287.71        13.92 o                         
  -4  10   7       4404.86       4686.63        47.63 o                         
  -3  10   7       1512.90       1507.64        23.89 o                         
  -2  10   7       7286.40       7441.33        65.80 o                         
  -1  10   7          4.51         -8.40         8.40 o                         
   0  10   7       1719.40       1455.93        24.45 o                         
   1  10   7         93.40         28.14         9.12 o                         
   2  10   7       2321.94       2135.42        29.97 o                         
   3  10   7        301.33        279.34        13.84 o                         
   4  10   7       2193.97       2277.08        29.64 o                         
   5  10   7        210.18        111.37         9.50 o                         
   6  10   7       9337.40       9708.66        91.38 o                         
   7  10   7         98.70         28.43         9.25 o                         
   8  10   7       8585.21       9341.00        86.56 o                         
   9  10   7          2.99        -10.05        10.05 o                         
  10  10   7        430.82        428.57        16.23 o                         
 -10  11   7         76.98         48.57         9.88 o                         
  -9  11   7        242.70        222.02        10.96 o                         
  -8  11   7         20.30         15.00        10.26 o                         
  -7  11   7       4989.00       5283.11        55.89 o                         
  -6  11   7          8.93         -9.87         9.87 o                         
  -5  11   7       5760.62       5682.11        65.58 o                         
  -4  11   7         39.62         14.51         7.68 o                         
  -3  11   7       3343.67       3475.11        38.67 o                         
  -2  11   7       1131.00       1109.63        22.53 o                         
  -1  11   7       2380.02       2346.84        31.99 o                         
   0  11   7         40.34         32.16        10.69 o                         
   1  11   7       1623.67       1620.29        26.27 o                         
   2  11   7        351.12        312.29        17.73 o                         
   3  11   7       4681.73       4369.82        45.73 o                         
   4  11   7       1286.38       1138.97        22.54 o                         
   5  11   7       3426.34       3594.71        40.45 o                         
   6  11   7        403.86        324.65        12.69 o                         
   7  11   7       3102.46       3337.69        39.20 o                         
   8  11   7        215.06        181.97         9.96 o                         
   9  11   7       6561.02       7189.37        70.06 o                         
  10  11   7        709.93        724.66        21.96 o                         
  11  11   7       1102.48       1112.10        27.82 o                         
 -11  12   7        170.92        173.57        14.73 o                         
 -10  12   7        673.25        663.62        18.58 o                         
  -9  12   7        928.22        815.00        26.90 o                         
  -8  12   7       3121.32       3233.50        58.59 o                         
  -7  12   7          4.15        -10.39        10.39 o                         
  -6  12   7       7477.80       8105.41        82.01 o                         
  -5  12   7         58.93         67.99        11.21 o                         
  -4  12   7       1909.92       1922.49        28.22 o                         
  -3  12   7         97.62        104.04        12.10 o                         
  -2  12   7        690.33        552.45        17.41 o                         
  -1  12   7        335.27        250.26        13.02 o                         
   0  12   7       1399.37       1475.61        27.70 o                         
   1  12   7          5.40         -9.31        10.15 o                         
   2  12   7       5879.20       5547.97        54.51 o                         
   3  12   7       1344.76       1335.21        23.68 o                         
   4  12   7       3361.88       3528.07        40.34 o                         
   5  12   7        306.63        298.27        12.57 o                         
   6  12   7         76.40         56.76        11.84 o                         
   7  12   7       1284.05       1286.75        21.94 o                         
   8  12   7       3163.17       3376.97        54.92 o                         
   9  12   7         27.97          5.71         9.54 o                         
  10  12   7       3838.43       3953.68        53.02 o                         
  11  12   7          3.57        -12.91        12.91 o                         
  12  12   7        506.45        440.07        23.58 o                         
 -12  13   7        403.42        307.00        25.08 o                         
 -11  13   7        215.56        230.91        12.62 o                         
 -10  13   7        419.81        357.98        21.44 o                         
  -9  13   7       2115.82       2020.60        34.40 o                         
  -8  13   7         12.90        -12.57        12.57 o                         
  -7  13   7       7149.80       7761.07        78.29 o                         
  -6  13   7          2.20        -10.44        10.44 o                         
  -5  13   7       5053.30       4932.00        55.66 o                         
  -4  13   7         15.74          1.96        12.70 o                         
  -3  13   7       1218.33       1194.02        25.73 o                         
  -2  13   7        135.62         92.54        13.38 o                         
  -1  13   7        407.84        339.04        21.65 o                         
   0  13   7          3.79         -0.80        10.20 o                         
   1  13   7       4837.50       5093.70        54.17 o                         
   2  13   7         35.25          2.56        10.86 o                         
   3  13   7       5589.01       6394.38        63.04 o                         
   4  13   7          2.66         -8.64        10.33 o                         
   5  13   7        192.86        163.19         9.72 o                         
   6  13   7       1364.38       1365.38        22.37 o                         
   7  13   7       1041.41        881.14        23.99 o                         
   8  13   7        352.13        380.20        17.39 o                         
   9  13   7       2138.78       2089.07        32.19 o                         
  10  13   7         26.54         -0.52        12.00 o                         
  11  13   7       1843.44       1836.05        48.80 o                         
  12  13   7          2.80        -16.57        16.57 o                         
  13  13   7        683.84        702.01        39.72 o                         
 -13  14   7         13.08         18.33        12.59 o                         
 -12  14   7        902.74        986.47        23.88 o                         
 -11  14   7          5.54        -20.24        20.24 o                         
 -10  14   7       1731.38       1627.11        30.51 o                         
  -9  14   7        146.47        109.23        11.60 o                         
  -8  14   7       1704.65       1740.53        30.73 o                         
  -7  14   7        951.49        887.91        23.23 o                         
  -6  14   7       2592.18       2393.77        34.82 o                         
  -5  14   7        581.02        549.10        20.31 o                         
  -4  14   7       4311.83       4360.35        55.70 o                         
  -3  14   7        639.61        563.93        20.21 o                         
  -2  14   7       3514.94       3624.73        47.42 o                         
  -1  14   7         18.20         35.03        10.84 o                         
   0  14   7       2080.72       2148.59        32.30 o                         
   1  14   7         77.68         30.58        11.18 o                         
   2  14   7       2574.10       2674.34        37.70 o                         
   3  14   7         13.09        -10.27        10.27 o                         
   4  14   7       4816.07       5156.67        52.97 o                         
   5  14   7        263.92        227.93        11.59 o                         
   6  14   7          6.86         -8.11         8.11 o                         
   7  14   7        119.18         97.35         9.67 o                         
   8  14   7         92.35         70.39        14.38 o                         
   9  14   7        197.69        203.49        16.49 o                         
  10  14   7       4249.29       4490.62        54.18 o                         
  11  14   7          7.20        -13.85        13.85 o                         
  12  14   7       2461.98       2645.06        45.97 o                         
  13  14   7         61.49         60.05        17.15 o                         
  14  14   7         42.62         31.74        15.67 o                         
 -14  15   7          6.59         18.26        11.44 o                         
 -13  15   7        971.66       1031.64        63.81 o                         
 -12  15   7          9.88        -20.23        20.23 o                         
 -11  15   7       3960.68       4435.63        91.03 o                         
 -10  15   7        128.64         85.69        10.60 o                         
  -9  15   7        991.97        971.10        28.17 o                         
  -8  15   7        358.51        312.96        15.75 o                         
  -7  15   7        739.49        746.89        25.56 o                         
  -6  15   7       1213.06       1281.70        31.60 o                         
  -5  15   7       2068.94       1968.00        33.61 o                         
  -4  15   7        824.75        771.08        25.98 o                         
  -3  15   7       2829.44       3073.39        44.15 o                         
  -2  15   7        860.57        853.60        23.00 o                         
  -1  15   7       2745.78       2872.52        37.51 o                         
   0  15   7          3.71        -10.06        10.06 o                         
   1  15   7       1330.00       1409.52        28.75 o                         
   2  15   7        186.62        135.17        12.26 o                         
   3  15   7       6499.96       6644.05        68.83 o                         
   4  15   7        402.05        357.89        20.27 o                         
   5  15   7       1002.32        964.90        25.23 o                         
   6  15   7        108.12         74.62         9.63 o                         
   7  15   7        107.88        121.00        11.67 o                         
   8  15   7        974.60       1067.89        32.75 o                         
   9  15   7       2480.14       2553.05        35.75 o                         
  10  15   7        149.23        143.14         9.83 o                         
  11  15   7       5236.25       6080.23        81.57 o                         
  12  15   7        204.46        174.38        18.53 o                         
  13  15   7        478.87        483.18        52.97 o                         
  14  15   7         64.43         56.41        11.01 o                         
  15  15   7        145.45         81.94        14.12 o                         
 -15  16   7         25.35         37.89        12.16 o                         
 -14  16   7        167.87        146.82        19.20 o                         
 -13  16   7         44.43         15.70        19.67 o                         
 -12  16   7       3580.01       3999.07       101.07 o                         
 -11  16   7         19.38         -1.10         7.61 o                         
 -10  16   7       1560.09       1579.93        32.24 o                         
  -9  16   7         71.24         24.97        11.14 o                         
  -8  16   7        496.48        486.77        20.80 o                         
  -7  16   7         85.27         45.36        15.62 o                         
  -6  16   7        532.24        445.73        19.16 o                         
  -5  16   7         23.01         30.28        15.12 o                         
  -4  16   7       1705.19       1804.26        35.59 o                         
  -3  16   7         51.95         35.66        10.05 o                         
  -2  16   7       1642.02       1624.14        30.60 o                         
  -1  16   7        597.86        504.81        18.24 o                         
   0  16   7        589.76        592.73        19.57 o                         
   1  16   7        227.33        196.88        11.87 o                         
   2  16   7       1167.63       1133.14        26.19 o                         
   3  16   7        152.43         97.52        12.88 o                         
   4  16   7       1670.77       1726.61        29.80 o                         
   5  16   7          4.24         -9.90        13.11 o                         
   6  16   7       1001.57        915.81        23.12 o                         
   7  16   7       1003.23        978.69        29.69 o                         
   8  16   7       1671.37       1713.86        28.71 o                         
   9  16   7         37.44          0.63         8.12 o                         
  10  16   7       2061.41       2155.05        48.18 o                         
  11  16   7        157.45        131.65        14.06 o                         
  12  16   7       2645.69       2764.79        58.92 o                         
  13  16   7        193.77        174.49        17.63 o                         
  14  16   7         20.28          5.29        30.89 o                         
  15  16   7         10.11         -6.58        36.11 o                         
  16  16   7          3.67          5.15        15.43 o                         
 -16  17   7         45.42         39.66        13.82 o                         
 -15  17   7        486.78        521.31        41.19 o                         
 -14  17   7          3.75         16.12        12.33 o                         
 -13  17   7       1090.18       1131.15        37.30 o                         
 -12  17   7        219.09        177.92        33.05 o                         
 -11  17   7       1714.69       1745.91        64.03 o                         
 -10  17   7        617.52        544.27        21.28 o                         
  -9  17   7        771.68        826.23        31.43 o                         
  -8  17   7         24.67         11.52        12.16 o                         
  -7  17   7         79.11         62.32        22.56 o                         
  -6  17   7        235.31        226.32        16.78 o                         
  -5  17   7        435.06        408.79        23.31 o                         
  -4  17   7        109.29         64.04        12.62 o                         
  -3  17   7       2403.72       2423.41        53.13 o                         
  -2  17   7          1.60          2.01        11.14 o                         
  -1  17   7       1957.26       1877.07        31.31 o                         
   0  17   7         44.88         38.00        12.38 o                         
   1  17   7         63.17         27.19        17.81 o                         
   2  17   7         50.91         71.44        11.27 o                         
   3  17   7        503.26        522.11        20.26 o                         
   4  17   7        117.73         70.25        14.76 o                         
   5  17   7       3094.80       3414.35        60.58 o                         
   6  17   7        364.36        290.40        17.24 o                         
   7  17   7       1920.55       2084.40        40.92 o                         
   8  17   7        225.46        167.12        13.65 o                         
   9  17   7       1128.68       1143.01        33.74 o                         
  10  17   7          8.89        -12.06        12.06 o                         
  11  17   7       1508.24       1546.38        37.27 o                         
  12  17   7         63.99          7.68        16.26 o                         
  13  17   7        794.90        789.00        24.07 o                         
  14  17   7         33.16         36.37        13.28 o                         
  15  17   7         19.90         32.80        16.69 o                         
  16  17   7         19.63         34.80        18.40 o                         
  17  17   7        281.46        278.43        38.67 o                         
 -16  18   7        930.84       1164.04        72.22 o                         
 -15  18   7         28.51          3.93        14.69 o                         
 -14  18   7        603.72        631.45        28.74 o                         
 -13  18   7         13.69         16.61        24.22 o                         
 -12  18   7        670.05        680.58        45.39 o                         
 -11  18   7        391.28        327.74        38.80 o                         
 -10  18   7        446.26        448.88        24.82 o                         
  -9  18   7         16.67          4.98        18.95 o                         
  -8  18   7        509.84        469.87        36.73 o                         
  -7  18   7          8.85          9.10        12.65 o                         
  -6  18   7        662.57        506.68        31.82 o                         
  -5  18   7        247.61        145.21        15.32 o                         
  -4  18   7        208.79        237.75        22.65 o                         
  -3  18   7         10.43         16.23         7.30 o                         
  -2  18   7       2780.44       3220.82        76.97 o                         
  -1  18   7          1.61          4.99        21.75 o                         
   0  18   7        920.52        869.21        52.50 o                         
   1  18   7          1.92        -11.76        11.76 o                         
   2  18   7          9.42        -12.44        12.44 o                         
   3  18   7         72.22         50.11        12.27 o                         
   4  18   7       2189.50       2355.46        44.94 o                         
   5  18   7          9.17        -12.25        12.25 o                         
   6  18   7       2760.95       2978.49        78.33 o                         
   7  18   7        281.47        168.88        20.31 o                         
   8  18   7       1257.21       1252.96        42.71 o                         
   9  18   7         24.43          2.05        18.82 o                         
  10  18   7         18.46         24.63        13.45 o                         
  11  18   7          8.99          6.79        17.06 o                         
  12  18   7        343.32        332.68        18.04 o                         
  13  18   7          1.24          0.79        19.23 o                         
  14  18   7        849.48        979.99        39.88 o                         
  15  18   7          3.58         28.03        51.19 o                         
  16  18   7        237.62        290.67        24.76 o                         
 -15  19   7        833.71        999.50        50.41 o                         
 -14  19   7          8.66         -7.56        19.25 o                         
 -13  19   7        134.11        174.91        20.43 o                         
 -12  19   7         83.99        108.79        17.13 o                         
 -11  19   7         93.48        107.89        17.52 o                         
 -10  19   7         57.48         25.40        11.41 o                         
  -9  19   7        579.41        656.80        46.42 o                         
  -8  19   7         41.01        -14.64        14.64 o                         
  -7  19   7       1662.51       1648.50        50.76 o                         
  -6  19   7         85.77        103.11        15.05 o                         
  -5  19   7       1118.50       1114.03        35.56 o                         
  -4  19   7         38.98         50.67        14.56 o                         
  -3  19   7        363.37        351.40        24.29 o                         
  -2  19   7        550.53        516.91        28.60 o                         
  -1  19   7       1559.84       1739.41        85.80 o                         
   0  19   7         19.61         20.69        13.84 o                         
   1  19   7        966.57        931.49        31.13 o                         
   2  19   7         30.03         25.71        14.35 o                         
   3  19   7        772.59        863.45        36.10 o                         
   4  19   7        115.20         48.28        18.00 o                         
   5  19   7       1760.07       2060.42        60.34 o                         
   6  19   7         83.96        160.08        66.73 o                         
   7  19   7       2779.00       2927.66        53.18 o                         
   8  19   7         85.98         39.15        11.94 o                         
   9  19   7         51.15         22.79        22.28 o                         
  10  19   7          3.19         -1.30        17.99 o                         
  11  19   7         99.63         27.74        17.09 o                         
  12  19   7          5.53        -10.75        40.37 o                         
  13  19   7       1220.87       1502.65        92.94 o                         
  14  19   7          0.90        -44.47        44.47 o                         
  15  19   7       1379.06       1528.39       227.24 o                         
 -14  20   7        313.09        367.90        41.21 o                         
 -13  20   7        104.07        111.20        23.34 o                         
 -12  20   7          1.06          8.37        21.45 o                         
 -11  20   7          2.82         13.79        16.79 o                         
 -10  20   7        311.51        336.93        18.73 o                         
  -9  20   7         12.99         -5.55        13.76 o                         
  -8  20   7       1803.80       2059.88        62.10 o                         
  -7  20   7          7.20         -4.07        19.09 o                         
  -6  20   7       2124.96       2322.97        65.61 o                         
  -5  20   7          1.89        -16.07        17.02 o                         
  -4  20   7        300.19        249.22        19.98 o                         
  -3  20   7        343.68        311.28        18.87 o                         
  -2  20   7        255.98        205.38        13.12 o                         
  -1  20   7        204.19        195.17        19.35 o                         
   0  20   7       1943.58       1886.76       147.95 o                         
   1  20   7          1.38        -17.68        17.68 o                         
   2  20   7       1366.76       1430.46        42.90 o                         
   3  20   7         65.26         29.85        16.49 o                         
   4  20   7        603.66        620.69        39.03 o                         
   5  20   7        163.76        141.12        20.00 o                         
   6  20   7       1153.27       1249.93        81.10 o                         
   7  20   7         67.64         20.37        19.10 o                         
   8  20   7        174.74        130.70        23.91 o                         
   9  20   7          2.53        -12.82        17.92 o                         
  10  20   7         86.28         16.57        36.02 o                         
  11  20   7         16.66        -19.14        32.02 o                         
  12  20   7        268.71        274.45        34.86 o                         
  13  20   7          3.68        -24.25        24.25 o                         
  14  20   7       2179.66       2507.59       297.64 o                         
  15  20   7          0.56        -44.17        44.17 o                         
  16  20   7        799.38        902.12        98.20 o                         
  17  20   7          2.62        -91.01        91.01 o                         
 -13  21   7         70.43         43.50        22.86 o                         
 -12  21   7          3.53         27.34        22.40 o                         
 -11  21   7         67.39         38.46        24.16 o                         
 -10  21   7         26.64         36.94        25.23 o                         
  -9  21   7        838.25       1048.08        56.37 o                         
  -8  21   7         34.19         16.22        15.65 o                         
  -7  21   7       2592.83       2812.59       164.78 o                         
  -6  21   7          0.97        -15.61        15.61 o                         
  -5  21   7        764.28        862.92        41.47 o                         
  -4  21   7          3.85         -0.16        16.31 o                         
  -3  21   7         13.68         17.78        17.25 o                         
  -2  21   7        164.93        147.04        13.78 o                         
  -1  21   7        959.66        961.20        64.68 o                         
   0  21   7         55.98         -2.84        18.32 o                         
   1  21   7       2462.96       2778.66        95.75 o                         
   2  21   7         28.88          9.03        16.88 o                         
   3  21   7        932.66        986.36        41.92 o                         
   4  21   7         11.86        -14.43        18.31 o                         
   5  21   7         89.51         69.48        19.21 o                         
   6  21   7         27.00          2.18        17.95 o                         
   7  21   7        449.51        557.69        39.06 o                         
   8  21   7          9.11          2.85        11.80 o                         
   9  21   7        296.43        311.94        17.82 o                         
  10  21   7          3.36         16.95        10.34 o                         
  11  21   7         37.59         35.14        44.73 o                         
  12  21   7          2.50        -28.72        28.72 o                         
  13  21   7       1112.32       1394.39       103.27 o                         
  14  21   7        106.61         19.56        46.82 o                         
  15  21   7       1440.79       1980.42       120.77 o                         
  16  21   7         12.14         -7.65        52.68 o                         
 -11  22   7         14.27         25.13        24.60 o                         
 -10  22   7        190.90        206.85        29.80 o                         
  -9  22   7          3.55        -24.97        24.97 o                         
  -8  22   7        895.47        950.67        65.54 o                         
  -7  22   7          5.84         23.52        22.10 o                         
  -6  22   7        878.37        926.30        43.85 o                         
  -5  22   7          1.05        -16.17        16.17 o                         
  -4  22   7          6.60          9.00        16.46 o                         
  -3  22   7          5.70         -2.19        15.71 o                         
  -2  22   7         74.02        132.66        24.31 o                         
  -1  22   7          3.71         16.39        12.62 o                         
   0  22   7       1928.36       2305.03        88.78 o                         
   1  22   7          7.39        -16.55        16.55 o                         
   2  22   7       2226.40       2337.47        63.09 o                         
   3  22   7          6.71          4.07        22.59 o                         
   4  22   7         41.65         45.21        19.85 o                         
   5  22   7         23.97         19.98        18.79 o                         
   6  22   7         62.24         45.94        18.50 o                         
   7  22   7         70.34         42.45        19.05 o                         
   8  22   7        996.10       1103.10        33.50 o                         
   9  22   7         29.69         18.40        13.19 o                         
  10  22   7        739.67        813.24        45.80 o                         
  11  22   7          2.29        -38.42        38.42 o                         
  12  22   7        242.19        160.21        43.98 o                         
  13  22   7        149.17        106.14        45.25 o                         
  14  22   7        619.26        760.56        96.13 o                         
  15  22   7          7.79         66.27        49.59 o                         
  -9  23   7        243.07        222.06        31.90 o                         
  -8  23   7        168.36        108.48        29.52 o                         
  -7  23   7        257.68        231.67        32.73 o                         
  -6  23   7         12.81         13.89        28.44 o                         
  -5  23   7         87.97         99.17        20.89 o                         
  -4  23   7         35.28         31.94        19.41 o                         
  -3  23   7         88.11         70.08        32.02 o                         
  -2  23   7          2.80         10.79        22.95 o                         
  -1  23   7        441.31        573.01        33.73 o                         
   0  23   7          6.33         -2.30        15.86 o                         
   1  23   7       1892.51       2213.09       136.76 o                         
   2  23   7          9.41         16.42        17.68 o                         
   3  23   7        511.85        586.60        65.14 o                         
   4  23   7          5.96        -18.14        18.14 o                         
   5  23   7          0.56        -17.02        17.02 o                         
   6  23   7         94.14         74.86        19.59 o                         
   7  23   7        250.80        224.91        26.07 o                         
   8  23   7         66.89         33.28        11.82 o                         
   9  23   7       1527.16       1698.00        52.33 o                         
  10  23   7         34.09         23.48        10.55 o                         
  11  23   7        520.04        493.83        54.97 o                         
  12  23   7         34.25         10.31        39.46 o                         
  13  23   7         23.12         95.24        44.19 o                         
  -6  24   7        267.47        271.24        36.22 o                         
  -5  24   7         36.50         -8.69        29.86 o                         
  -4  24   7        500.38        548.33        65.88 o                         
  -3  24   7         24.91         -3.37        23.38 o                         
  -2  24   7        235.92        255.98        23.92 o                         
  -1  24   7        116.29         89.61        20.48 o                         
   0  24   7        360.51        409.11        56.67 o                         
   1  24   7         12.44         17.35        19.82 o                         
   2  24   7        733.53        900.35        46.82 o                         
   3  24   7         11.04         -8.54        18.71 o                         
   4  24   7        143.64        109.54        19.38 o                         
   6  24   7         39.15         60.34        20.06 o                         
   7  24   7          0.97         36.30        19.12 o                         
   8  24   7        840.69        951.57        33.29 o                         
   9  24   7         31.67         25.35        17.80 o                         
  10  24   7        887.73        964.21        39.29 o                         
  -1  25   7        111.83         95.47        31.50 o                         
   0  25   7         50.82         21.24        21.61 o                         
   1  25   7         33.95         27.60        22.73 o                         
   2  25   7         57.11         56.50        23.57 o                         
   3  25   7        304.05        404.71        46.72 o                         
   4  25   7          0.78         14.94        21.35 o                         
   5  25   7        255.57        228.67        25.22 o                         
   6  25   7         10.07          6.13        20.18 o                         
   7  25   7        377.11        405.32        40.36 o                         
   8  25   7         27.60          6.99        15.40 o                         
   9  25   7        708.07        883.56        41.37 o                         
   2  26   7         14.45         44.49        31.62 o                         
   3  26   7          8.14          4.40        20.38 o                         
   4  26   7        414.84        455.04        45.51 o                         
   5  26   7         73.16         73.84        23.06 o                         
   6  26   7        775.87        998.05        53.67 o                         
   0   0   8      24205.03      28358.56       619.16 o                         
   0   1   8       1091.78       1364.35        21.85 o                         
   1   1   8      31206.68      33694.67       250.43 o                         
  -1   2   8       3332.23       3539.86        35.88 o                         
   0   2   8      20285.77      21436.97       163.07 o                         
   1   2   8      14447.16      16455.88       127.64 o                         
   2   2   8        774.01        798.28        19.32 o                         
  -2   3   8       1795.33       1628.50        22.57 o                         
  -1   3   8       1124.01       1222.94        21.47 o                         
   0   3   8       2486.39       2973.14        33.37 o                         
   1   3   8        684.14        446.12        15.20 o                         
   2   3   8       3876.66       4298.16        40.94 o                         
   3   3   8       1566.35       1456.77        22.39 o                         
  -3   4   8       1799.08       1690.89        24.33 o                         
  -2   4   8         52.03         45.03         8.40 o                         
  -1   4   8        340.00        237.09        13.04 o                         
   0   4   8        663.13        359.59        12.99 o                         
   1   4   8       1458.01       1665.14        23.17 o                         
   2   4   8       3001.13       3010.75        32.10 o                         
   3   4   8        388.46        239.33        12.77 o                         
   4   4   8      19442.74      19512.51       160.66 o                         
  -4   5   8        434.33        622.21        24.70 o                         
  -3   5   8       7268.69       7604.73        67.60 o                         
  -2   5   8       6136.51       6098.91        57.70 o                         
  -1   5   8        239.60        261.01        11.57 o                         
   0   5   8       1159.12       1171.87        20.94 o                         
   1   5   8       5189.00       5622.53        54.29 o                         
   2   5   8        437.30        274.33        12.65 o                         
   3   5   8      17037.13      17855.36       154.57 o                         
   4   5   8       1096.59       1163.96        23.49 o                         
   5   5   8      13671.79      15327.77       134.01 o                         
  -5   6   8         54.59         34.77         9.79 o                         
  -4   6   8       1997.57       2124.13        29.98 o                         
  -3   6   8       3154.90       3433.88        38.92 o                         
  -2   6   8      13166.70      14630.43       119.04 o                         
  -1   6   8       6284.42       6423.33        58.72 o                         
   0   6   8       4882.25       5039.00        49.05 o                         
   1   6   8       2732.27       2894.14        34.88 o                         
   2   6   8       8081.65       8911.40        80.30 o                         
   3   6   8       1725.78       1647.08        26.24 o                         
   4   6   8      17357.86      18058.47       155.53 o                         
   5   6   8         49.34         19.12         9.34 o                         
   6   6   8       1250.39       1221.10        26.02 o                         
  -6   7   8        269.05        226.43        11.85 o                         
  -5   7   8         93.73        121.96        10.84 o                         
  -4   7   8         53.99         10.28         8.54 o                         
  -3   7   8       8207.32       8595.63        74.95 o                         
  -2   7   8       4086.95       4294.81        44.01 o                         
  -1   7   8      10341.59      11017.53        92.60 o                         
   0   7   8       5700.90       5967.88        58.36 o                         
   1   7   8       6215.58       6416.25        59.73 o                         
   2   7   8       2451.00       2253.48        31.09 o                         
   3   7   8       5842.67       5689.17        55.94 o                         
   4   7   8        930.76        962.02        21.12 o                         
   5   7   8       2698.73       2509.45        31.88 o                         
   6   7   8         16.56          7.66        11.42 o                         
   7   7   8        398.24        473.13        18.13 o                         
  -7   8   8       1307.48       1323.05        25.48 o                         
  -6   8   8          4.98         12.72         9.71 o                         
  -5   8   8        660.22        611.54        25.17 o                         
  -4   8   8       1292.39       1289.89        22.04 o                         
  -3   8   8       1392.42       1362.35        26.67 o                         
  -2   8   8      16425.91      16531.92       138.58 o                         
  -1   8   8       2280.89       2483.81        37.19 o                         
   0   8   8       7771.13       7505.21        67.40 o                         
   1   8   8       2103.08       2111.22        29.36 o                         
   2   8   8        596.61        504.95        16.56 o                         
   3   8   8        806.31        945.57        20.67 o                         
   4   8   8       2199.75       2143.08        29.73 o                         
   5   8   8       1515.92       1611.30        25.48 o                         
   6   8   8       2614.23       2579.30        35.04 o                         
   7   8   8        889.10        922.34        21.73 o                         
   8   8   8       1511.43       1371.78        26.01 o                         
  -8   9   8        187.04        165.10        10.49 o                         
  -7   9   8        224.95        178.78        11.41 o                         
  -6   9   8       1389.49       1499.18        27.34 o                         
  -5   9   8         64.31         65.26         9.96 o                         
  -4   9   8       1116.36       1016.25        19.94 o                         
  -3   9   8       7089.10       7392.41        66.24 o                         
  -2   9   8        298.39        204.38        13.23 o                         
  -1   9   8      14749.10      15006.21       122.38 o                         
   0   9   8       4641.74       4298.06        46.03 o                         
   1   9   8        275.58        175.64        10.46 o                         
   2   9   8        177.33        160.59        11.29 o                         
   3   9   8         15.35          9.83         9.00 o                         
   4   9   8       1999.54       1918.25        27.79 o                         
   5   9   8       2494.31       2655.14        35.49 o                         
   6   9   8       1663.30       1845.15        29.85 o                         
   7   9   8       8707.49       9057.31        84.48 o                         
   8   9   8        619.41        527.80        17.72 o                         
   9   9   8       2808.84       3146.95        38.11 o                         
  -9  10   8       1050.44       1109.51        28.81 o                         
  -8  10   8       2865.88       2974.64        36.39 o                         
  -7  10   8        375.59        306.29        15.85 o                         
  -6  10   8        866.06        990.15        23.82 o                         
  -5  10   8        939.18        908.77        28.08 o                         
  -4  10   8       2381.52       2226.13        28.77 o                         
  -3  10   8         53.90         74.03         9.30 o                         
  -2  10   8       4506.84       4611.59        46.05 o                         
  -1  10   8       1440.89       1339.37        24.29 o                         
   0  10   8       5291.02       5297.69        53.64 o                         
   1  10   8       2818.99       2652.09        33.21 o                         
   2  10   8        511.53        400.89        13.99 o                         
   3  10   8       2306.90       2226.39        32.75 o                         
   4  10   8        532.47        506.87        18.83 o                         
   5  10   8        877.27        877.26        21.21 o                         
   6  10   8       6346.24       6968.69        66.25 o                         
   7  10   8        322.68        258.80        15.84 o                         
   8  10   8      10565.94      10876.26        96.29 o                         
   9  10   8        651.17        555.18        18.84 o                         
  10  10   8       3180.49       3348.51        40.68 o                         
 -10  11   8       2023.17       1823.14        30.98 o                         
  -9  11   8       4510.37       4592.24        50.32 o                         
  -8  11   8       1329.61       1334.39        25.86 o                         
  -7  11   8       5274.45       5419.35        55.25 o                         
  -6  11   8        579.66        518.07        18.33 o                         
  -5  11   8       2837.77       3079.11        39.62 o                         
  -4  11   8        495.60        427.50        21.12 o                         
  -3  11   8       1597.21       1491.48        23.42 o                         
  -2  11   8         66.63         73.26         8.80 o                         
  -1  11   8       2476.28       2474.28        33.83 o                         
   0  11   8       2306.23       2221.92        30.26 o                         
   1  11   8        300.21        291.44        15.77 o                         
   2  11   8       2759.17       2662.92        35.63 o                         
   3  11   8       3048.63       3238.19        40.45 o                         
   4  11   8       2764.18       2618.81        33.89 o                         
   5  11   8       1963.44       2101.11        29.58 o                         
   6  11   8         36.50          4.58         9.49 o                         
   7  11   8       6988.58       7372.93        71.88 o                         
   8  11   8        903.29        870.22        21.46 o                         
   9  11   8       6692.51       7059.08        69.76 o                         
  10  11   8       1392.16       1325.12        26.24 o                         
  11  11   8         33.49         11.88         9.42 o                         
 -11  12   8        340.79        261.17        13.01 o                         
 -10  12   8          2.63         -9.61         9.61 o                         
  -9  12   8       4343.89       4587.16        52.67 o                         
  -8  12   8       4152.03       3989.12        50.78 o                         
  -7  12   8        956.40        924.03        24.04 o                         
  -6  12   8       9499.24       9678.46        91.89 o                         
  -5  12   8       1743.21       1650.46        30.10 o                         
  -4  12   8       2306.62       2176.98        28.44 o                         
  -3  12   8        270.55        179.92        10.49 o                         
  -2  12   8        993.66        929.96        20.77 o                         
  -1  12   8        886.14        865.90        25.46 o                         
   0  12   8        441.02        319.14        14.48 o                         
   1  12   8        829.05        907.05        28.22 o                         
   2  12   8       3352.87       3424.84        41.96 o                         
   3  12   8       1474.70       1363.24        25.24 o                         
   4  12   8       5532.97       5913.38        58.62 o                         
   5  12   8        195.44        187.51        11.88 o                         
   6  12   8       2099.89       1851.09        29.80 o                         
   7  12   8       1206.20       1233.20        23.80 o                         
   8  12   8       1049.02        986.60        23.42 o                         
   9  12   8       1710.58       1662.62        27.61 o                         
  10  12   8       1518.78       1486.91        27.83 o                         
  11  12   8        401.63        312.94        23.01 o                         
  12  12   8        423.07        338.56        17.45 o                         
 -12  13   8         79.78         62.64        14.38 o                         
 -11  13   8         51.26         56.23         9.81 o                         
 -10  13   8       2682.62       2984.45        38.75 o                         
  -9  13   8        476.26        391.21        16.35 o                         
  -8  13   8        585.93        524.40        18.81 o                         
  -7  13   8       3960.91       4139.42        50.82 o                         
  -6  13   8        894.69        851.45        30.40 o                         
  -5  13   8       5797.74       6132.61        67.81 o                         
  -4  13   8       2274.75       2576.99        35.69 o                         
  -3  13   8        391.81        444.86        17.25 o                         
  -2  13   8       1053.29        921.55        21.59 o                         
  -1  13   8        132.84        248.17        16.67 o                         
   0  13   8        306.15        268.63        13.15 o                         
   1  13   8       4365.01       4384.96        49.64 o                         
   2  13   8        406.67        369.59        15.00 o                         
   3  13   8      13386.00      14241.08       122.07 o                         
   4  13   8        435.30        374.66        16.40 o                         
   5  13   8       1489.18       1501.33        25.97 o                         
   6  13   8       1404.67       1429.30        24.60 o                         
   7  13   8         29.02          4.39        10.57 o                         
   8  13   8        409.90        372.67        16.96 o                         
   9  13   8       1215.37       1281.27        25.66 o                         
  10  13   8        644.03        647.54        20.32 o                         
  11  13   8       1863.37       2025.03        32.48 o                         
  12  13   8        448.33        449.53        34.89 o                         
  13  13   8        829.92        860.90        23.41 o                         
 -13  14   8        272.56        233.33        26.27 o                         
 -12  14   8        682.00        701.10        44.94 o                         
 -11  14   8        459.32        474.85        17.87 o                         
 -10  14   8        975.69        944.58        24.21 o                         
  -9  14   8        698.34        704.36        22.62 o                         
  -8  14   8       1577.19       1577.22        30.33 o                         
  -7  14   8        174.56        101.43        12.27 o                         
  -6  14   8       2260.83       2277.94        35.00 o                         
  -5  14   8        465.50        465.28        18.63 o                         
  -4  14   8        769.08        669.76        24.88 o                         
  -3  14   8        936.27        851.65        26.97 o                         
  -2  14   8       1111.65       1305.70        26.89 o                         
  -1  14   8        317.98        268.62        13.84 o                         
   0  14   8        640.86        580.71        19.97 o                         
   1  14   8        288.24        268.09        12.44 o                         
   2  14   8      12102.96      12392.87       108.05 o                         
   3  14   8        692.01        622.07        19.82 o                         
   4  14   8       5311.25       5342.02        55.75 o                         
   5  14   8       1414.77       1321.72        26.34 o                         
   6  14   8        112.98         76.79         9.32 o                         
   7  14   8        349.13        275.24        12.37 o                         
   8  14   8          4.39         -4.99         9.22 o                         
   9  14   8         93.99         76.47        10.65 o                         
  10  14   8       2816.30       2984.81        51.73 o                         
  11  14   8        371.79        315.62        15.90 o                         
  12  14   8       2239.28       2301.91        43.08 o                         
  13  14   8        144.98        121.35        18.56 o                         
  14  14   8        217.18        248.88        17.09 o                         
 -14  15   8        416.80        458.25        63.51 o                         
 -13  15   8        885.40        930.75        26.57 o                         
 -12  15   8        112.69         84.10        12.31 o                         
 -11  15   8       3448.49       3451.81        74.63 o                         
 -10  15   8        349.73        282.12        14.87 o                         
  -9  15   8        480.50        505.96        23.84 o                         
  -8  15   8        287.76        228.37        14.66 o                         
  -7  15   8       2461.35       2502.68        39.73 o                         
  -6  15   8        559.17        482.48        19.61 o                         
  -5  15   8       1582.51       1608.89        31.78 o                         
  -4  15   8        162.79        103.93        14.32 o                         
  -3  15   8        810.74        795.05        27.26 o                         
  -2  15   8          5.52        -10.71        10.71 o                         
  -1  15   8       1969.33       2033.54        33.69 o                         
   0  15   8        623.72        525.28        25.82 o                         
   1  15   8       2421.88       2346.36        33.10 o                         
   2  15   8       1112.78        949.47        22.39 o                         
   3  15   8       2874.60       3050.42        38.92 o                         
   4  15   8        295.75        245.79        11.55 o                         
   5  15   8        411.74        336.46        13.45 o                         
   6  15   8       1558.10       1585.90        26.84 o                         
   7  15   8        194.86        141.45        19.67 o                         
   8  15   8         14.94         -0.10         9.49 o                         
   9  15   8        933.34        887.01        27.24 o                         
  10  15   8         69.74         57.52        12.91 o                         
  11  15   8       4396.34       4655.87        80.71 o                         
  12  15   8        109.44         53.87        12.34 o                         
  13  15   8        631.39        628.29        26.83 o                         
  14  15   8        132.32        101.88        14.94 o                         
  15  15   8         63.97         24.57        12.46 o                         
 -15  16   8        199.20        193.96        15.25 o                         
 -14  16   8        138.07         78.47        19.87 o                         
 -13  16   8        165.39        149.31        12.34 o                         
 -12  16   8       3226.46       3414.18        79.86 o                         
 -11  16   8         38.13          0.09        10.55 o                         
 -10  16   8       1956.73       1980.93        43.57 o                         
  -9  16   8         12.32         17.88        11.48 o                         
  -8  16   8         70.51         77.79        13.87 o                         
  -7  16   8       1364.35       1261.50        32.62 o                         
  -6  16   8        551.51        447.21        18.76 o                         
  -5  16   8        959.64        942.75        29.33 o                         
  -4  16   8       2267.60       2198.45        49.02 o                         
  -3  16   8        255.12        165.53        17.94 o                         
  -2  16   8       3440.44       3427.32        42.99 o                         
  -1  16   8         25.29         26.50        11.47 o                         
   0  16   8       1023.78        892.99        34.25 o                         
   1  16   8       1549.15       1705.70        34.81 o                         
   2  16   8        456.05        454.04        22.17 o                         
   3  16   8        210.05        154.18        12.08 o                         
   4  16   8        781.52        661.75        19.73 o                         
   5  16   8        882.78        900.50        23.17 o                         
   6  16   8        426.24        453.55        23.92 o                         
   7  16   8         22.96          5.74        18.85 o                         
   8  16   8        880.64        821.88        23.05 o                         
   9  16   8        185.44        207.29        16.37 o                         
  10  16   8       2297.36       2385.14        39.24 o                         
  11  16   8         98.48         27.86        18.65 o                         
  12  16   8       1742.47       1693.26        50.20 o                         
  13  16   8         44.66         22.76        12.15 o                         
  14  16   8         43.40         49.90        23.25 o                         
  15  16   8        305.85        286.48        16.94 o                         
  16  16   8          9.10         15.79        12.33 o                         
 -16  17   8         89.03         93.47        16.62 o                         
 -15  17   8        345.28        298.02        29.28 o                         
 -14  17   8        174.55        106.53        27.72 o                         
 -13  17   8       1201.02       1364.63        37.68 o                         
 -12  17   8          6.71        -11.14        11.14 o                         
 -11  17   8       2268.45       2314.40        64.63 o                         
 -10  17   8         10.16        -13.55        13.55 o                         
  -9  17   8        696.12        702.35        35.09 o                         
  -8  17   8        330.67        244.19        16.42 o                         
  -7  17   8        268.14        238.72        16.40 o                         
  -6  17   8        200.01        194.33        21.85 o                         
  -5  17   8         63.16         63.80        12.69 o                         
  -4  17   8        953.37        841.68        49.73 o                         
  -3  17   8       5551.81       5876.08        84.80 o                         
  -2  17   8        517.16        399.23        19.34 o                         
  -1  17   8       1340.45       1301.51        35.61 o                         
   0  17   8        762.03        759.15        28.84 o                         
   1  17   8         31.39          4.20        14.54 o                         
   2  17   8        472.15        486.18        22.26 o                         
   3  17   8        842.19        891.61        24.07 o                         
   4  17   8        389.83        346.07        15.97 o                         
   5  17   8       2306.75       2321.66        33.20 o                         
   6  17   8         15.06         -7.53        14.70 o                         
   7  17   8       1342.47       1399.07        40.66 o                         
   8  17   8         37.21         27.89        10.41 o                         
   9  17   8       1924.89       2027.36        35.96 o                         
  10  17   8        264.23        221.41        27.14 o                         
  11  17   8        975.45        969.73        42.26 o                         
  12  17   8        160.33        147.02        14.33 o                         
  13  17   8        479.44        392.58        22.79 o                         
  14  17   8        247.11        261.19        22.07 o                         
  15  17   8         29.52         18.38        11.67 o                         
  16  17   8        228.66        248.82        27.61 o                         
  17  17   8        225.88        296.49        30.75 o                         
 -17  18   8         40.16         29.84        16.85 o                         
 -16  18   8        703.59        703.18        41.97 o                         
 -15  18   8         67.46         24.46        16.73 o                         
 -14  18   8        714.12        809.27        56.02 o                         
 -13  18   8         89.64         87.29        15.08 o                         
 -12  18   8        772.85        810.09        25.38 o                         
 -11  18   8        115.42        138.28        17.00 o                         
 -10  18   8        363.20        418.26        24.44 o                         
  -9  18   8        299.39        240.38        19.16 o                         
  -8  18   8        333.52        280.89        20.20 o                         
  -7  18   8        191.77        219.22        16.91 o                         
  -6  18   8         98.16         88.14        17.93 o                         
  -5  18   8         60.19         26.97        16.43 o                         
  -4  18   8        784.92        798.48        31.55 o                         
  -3  18   8        372.89        312.73        20.03 o                         
  -2  18   8       2327.02       2416.82        58.37 o                         
  -1  18   8        157.32        100.07        23.95 o                         
   0  18   8        566.96        523.83        36.19 o                         
   1  18   8        639.38        667.41        31.26 o                         
   2  18   8         52.42         27.84        18.25 o                         
   3  18   8        111.99        136.32        15.86 o                         
   4  18   8       2378.41       2702.32        41.26 o                         
   5  18   8        330.32        294.11        16.59 o                         
   6  18   8       3010.45       3110.30        60.24 o                         
   7  18   8          7.49        -10.94        10.94 o                         
   8  18   8       1451.75       1531.61        45.22 o                         
   9  18   8        234.11        149.53        25.40 o                         
  10  18   8         28.56         46.32        11.75 o                         
  11  18   8        482.16        450.88        26.21 o                         
  12  18   8        193.34        190.67        29.27 o                         
  13  18   8        353.46        329.38        17.25 o                         
  14  18   8        636.47        602.52        54.26 o                         
  15  18   8        345.11        254.34        23.86 o                         
  16  18   8        228.79        218.65        23.11 o                         
  17  18   8         92.53         59.66        14.88 o                         
  18  18   8        321.76        390.37        27.69 o                         
 -17  19   8        721.74        853.40        44.52 o                         
 -16  19   8          4.76        -17.84        17.84 o                         
 -15  19   8       1037.35       1170.95        55.21 o                         
 -14  19   8        167.97        124.02        22.89 o                         
 -13  19   8        107.01         84.60        49.20 o                         
 -12  19   8        239.98        232.75        21.58 o                         
 -11  19   8         22.27         53.40        18.03 o                         
 -10  19   8        320.40        247.77        18.42 o                         
  -9  19   8        358.58        305.99        19.93 o                         
  -8  19   8        432.63        320.37        46.89 o                         
  -7  19   8       1344.63       1416.65        45.41 o                         
  -6  19   8        187.28        145.20        24.83 o                         
  -5  19   8       1097.39       1059.14        42.53 o                         
  -4  19   8        389.73        302.61        18.35 o                         
  -3  19   8        808.58        800.54        33.54 o                         
  -2  19   8         47.31         16.87        16.85 o                         
  -1  19   8       1540.77       1712.81        42.76 o                         
   0  19   8        317.48        329.78        19.62 o                         
   1  19   8        201.78        205.51        16.76 o                         
   2  19   8        185.87        149.12        15.61 o                         
   3  19   8        180.63        154.59        16.68 o                         
   4  19   8         49.34         31.26        11.24 o                         
   5  19   8       2068.93       2124.35        47.45 o                         
   6  19   8        123.76        -12.33        57.64 o                         
   7  19   8       2372.57       2399.57       136.98 o                         
   8  19   8        586.99        587.48        51.59 o                         
   9  19   8          2.77         -1.51        21.46 o                         
  10  19   8        386.03        323.43        22.40 o                         
  11  19   8        120.50         10.23        38.14 o                         
  12  19   8        472.78        587.24        55.50 o                         
  13  19   8       1033.60        999.08        31.09 o                         
  14  19   8        172.98        108.52        13.19 o                         
  15  19   8       1144.12       1349.17        52.73 o                         
  16  19   8        258.61        239.70        22.67 o                         
  17  19   8        281.18        339.29        54.96 o                         
 -16  20   8        568.04        767.33        45.78 o                         
 -15  20   8         10.41         18.67        20.73 o                         
 -14  20   8        336.71        362.07        42.76 o                         
 -13  20   8         87.08        116.73        23.62 o                         
 -12  20   8         54.03         42.33        22.81 o                         
 -11  20   8        352.34        361.10        35.28 o                         
 -10  20   8        114.01         71.49        25.01 o                         
  -9  20   8        108.26        100.21        17.52 o                         
  -8  20   8       2248.78       2282.17       146.31 o                         
  -7  20   8         85.80         57.11        17.29 o                         
  -6  20   8       1352.12       1287.21        58.09 o                         
  -5  20   8        536.62        433.50        42.14 o                         
  -4  20   8        368.60        386.78        30.92 o                         
  -3  20   8        165.03        120.08        17.12 o                         
  -2  20   8        349.00        261.06        20.97 o                         
  -1  20   8         50.31         41.09        18.85 o                         
   0  20   8       1280.60       1371.41        43.78 o                         
   1  20   8        579.58        579.00        44.62 o                         
   2  20   8        774.54        789.13        35.69 o                         
   3  20   8        136.85        154.98        15.02 o                         
   4  20   8        357.90        350.94        24.93 o                         
   5  20   8         68.07         24.17        14.19 o                         
   6  20   8        929.76        989.46        33.80 o                         
   7  20   8        523.36        483.97        24.20 o                         
   8  20   8        412.75        452.57        23.50 o                         
   9  20   8        335.42        252.44        17.83 o                         
  10  20   8         44.76         22.33        14.42 o                         
  11  20   8        445.46        472.01        40.33 o                         
  12  20   8        260.54        240.49        20.09 o                         
  13  20   8         24.90          2.44        29.95 o                         
  14  20   8       1692.42       2109.57        86.07 o                         
  15  20   8        148.34         87.84        50.13 o                         
  16  20   8        690.83        928.56       122.79 o                         
 -14  21   8         30.80          6.42        21.55 o                         
 -13  21   8          6.36          8.77        22.62 o                         
 -12  21   8        145.98        210.96        27.80 o                         
 -11  21   8         13.07         23.32        24.20 o                         
 -10  21   8        153.20        159.59        28.29 o                         
  -9  21   8        768.22        906.36        61.66 o                         
  -8  21   8         30.50         -1.88        27.21 o                         
  -7  21   8       2941.31       3154.99        94.17 o                         
  -6  21   8         20.51        -12.67        19.04 o                         
  -5  21   8        396.93        338.24        34.06 o                         
  -4  21   8        561.87        536.18        30.31 o                         
  -3  21   8         53.07         17.08        18.52 o                         
  -2  21   8        128.94        106.24        15.19 o                         
  -1  21   8        750.94        764.39        40.17 o                         
   0  21   8        301.96        280.43        22.84 o                         
   1  21   8       2042.83       2083.23        62.09 o                         
   2  21   8        773.09        675.59        48.95 o                         
   3  21   8        639.21        771.75        38.92 o                         
   4  21   8        273.57        236.29        22.41 o                         
   5  21   8         67.71         52.26        13.99 o                         
   6  21   8        215.02        162.29        19.78 o                         
   7  21   8        445.64        425.14        34.01 o                         
   8  21   8        197.22        189.24        15.15 o                         
   9  21   8        315.58        267.96        27.12 o                         
  10  21   8        132.10         79.09        13.59 o                         
  11  21   8         78.59         71.16        12.77 o                         
  12  21   8         43.15        -20.57        30.34 o                         
  13  21   8        930.81       1160.66        72.15 o                         
  14  21   8         39.65         55.26        47.50 o                         
  15  21   8        965.50       1099.74       104.94 o                         
 -13  22   8         34.04         13.62        23.59 o                         
 -12  22   8        182.15        202.43        29.14 o                         
 -11  22   8        228.12        257.33        31.61 o                         
 -10  22   8        171.37        183.58        30.25 o                         
  -9  22   8        265.20        232.49        31.85 o                         
  -8  22   8       1080.50       1286.01        73.13 o                         
  -7  22   8        145.56         69.47        30.36 o                         
  -6  22   8        961.76       1024.31        69.70 o                         
  -5  22   8         68.38         54.17        30.35 o                         
  -4  22   8         29.43         14.83        30.55 o                         
  -3  22   8        308.70        263.43        29.32 o                         
  -2  22   8         37.50          2.24        23.07 o                         
  -1  22   8        266.22        197.31        21.65 o                         
   0  22   8       1644.95       1825.93        67.99 o                         
   1  22   8        371.92        291.50        23.61 o                         
   2  22   8       1790.64       1933.80       132.21 o                         
   3  22   8        420.24        354.16        26.85 o                         
   4  22   8         41.00         72.22        24.30 o                         
   5  22   8        299.64        225.54        16.27 o                         
   6  22   8         13.95         21.14        14.32 o                         
   7  22   8        117.02        143.94        27.11 o                         
   8  22   8        688.20        714.24        51.67 o                         
   9  22   8          2.22        -13.33        13.33 o                         
  10  22   8        746.75        878.54        33.60 o                         
  11  22   8        115.97        129.53        13.57 o                         
  12  22   8        297.24        267.65        47.58 o                         
  13  22   8         27.63         54.26        43.10 o                         
  14  22   8        317.99        310.57        51.12 o                         
 -12  23   8         86.72         74.14        27.18 o                         
 -11  23   8        287.60        262.04        32.24 o                         
 -10  23   8        123.00        133.42        29.55 o                         
  -9  23   8        342.41        288.25        34.55 o                         
  -8  23   8        825.04       1022.27        69.80 o                         
  -7  23   8        475.75        522.76        62.83 o                         
  -6  23   8        114.29         77.51        31.63 o                         
  -5  23   8         60.23         66.76        31.41 o                         
  -4  23   8         53.16         75.66        32.88 o                         
  -3  23   8         38.98         -5.43        32.21 o                         
  -2  23   8        272.25        285.02        40.31 o                         
  -1  23   8        345.04        219.24        38.05 o                         
   0  23   8        110.89         87.49        37.42 o                         
   1  23   8       1880.48       2318.19       111.33 o                         
   2  23   8        328.92        140.80        38.52 o                         
   3  23   8        389.14        316.69        46.45 o                         
   4  23   8        449.29        595.15        77.29 o                         
   5  23   8         21.39         -8.82        16.65 o                         
   6  23   8         91.72        122.48        18.45 o                         
   7  23   8        181.04        199.62        20.29 o                         
   8  23   8          1.21        -10.25        15.10 o                         
   9  23   8       1414.88       1587.34        51.80 o                         
  10  23   8         55.54         39.91        13.65 o                         
  11  23   8        508.68        507.11        45.34 o                         
 -10  24   8         73.23         88.55        27.77 o                         
  -9  24   8        156.90        131.12        29.93 o                         
  -8  24   8         30.46         44.12        28.20 o                         
  -7  24   8        271.81        234.49        35.04 o                         
  -6  24   8        251.46        313.11        37.19 o                         
  -5  24   8         37.28         56.19        32.44 o                         
  -4  24   8        449.43        495.61        67.08 o                         
  -3  24   8         26.86         32.48        34.17 o                         
  -2  24   8        178.97        208.87        39.45 o                         
  -1  24   8         47.41         77.67        37.23 o                         
   0  24   8        509.34        662.66        74.95 o                         
   1  24   8        125.18        126.13        36.25 o                         
   2  24   8        667.79        823.25        79.62 o                         
   3  24   8        309.29        175.56        38.53 o                         
   4  24   8         94.53        147.59        43.54 o                         
   5  24   8        161.71        169.09        27.70 o                         
   6  24   8         21.05         -6.81        17.51 o                         
   7  24   8         86.32         70.83        18.46 o                         
   8  24   8       1021.61       1277.93        47.91 o                         
   9  24   8         91.53        100.52        13.41 o                         
  10  24   8        747.02        818.92        28.34 o                         
  -7  25   8          1.00         31.30        28.53 o                         
  -6  25   8         12.79        -28.67        28.67 o                         
  -5  25   8        565.72        576.02        68.27 o                         
  -4  25   8          3.97        -29.52        32.96 o                         
  -3  25   8        774.04        896.00        77.18 o                         
  -2  25   8         28.46        -14.57        32.32 o                         
  -1  25   8        111.50        113.49        34.89 o                         
   0  25   8         83.50         85.96        36.36 o                         
   1  25   8         85.45         85.48        24.68 o                         
   2  25   8         30.85         21.78        18.57 o                         
   3  25   8        361.14        284.30        24.00 o                         
   4  25   8         57.68         35.92        18.87 o                         
   5  25   8        254.18        256.94        17.93 o                         
   6  25   8         70.04         67.90        27.85 o                         
   7  25   8        333.70        381.98        28.23 o                         
   0   0   9       2639.11       2608.76       104.39 o                         
   0   1   9        903.26        797.95        18.53 o                         
   1   1   9       7218.94       8682.66        76.04 o                         
  -1   2   9      11754.03      11915.56        96.12 o                         
   0   2   9       3809.77       4262.22        41.84 o                         
   1   2   9       7474.95       8625.85        72.93 o                         
   2   2   9        345.51        321.23        14.34 o                         
  -2   3   9       6695.46       6296.56        56.13 o                         
  -1   3   9       3609.64       4151.55        41.92 o                         
   0   3   9       6397.12       6990.46        61.63 o                         
   1   3   9        665.66        833.08        19.23 o                         
   2   3   9       6315.13       7364.77        63.67 o                         
   3   3   9        211.56        168.58        11.08 o                         
  -3   4   9       3934.84       3960.05        44.98 o                         
  -2   4   9        381.21        629.14        23.70 o                         
  -1   4   9       1826.80       1516.67        23.93 o                         
   0   4   9        402.69        420.07        17.81 o                         
   1   4   9       3708.54       3760.51        38.58 o                         
   2   4   9        241.56        170.66         9.44 o                         
   3   4   9       5409.96       5582.14        54.59 o                         
   4   4   9       1998.18       2073.01        32.98 o                         
  -4   5   9       1260.38       1294.90        22.54 o                         
  -3   5   9        345.35        447.96        14.88 o                         
  -2   5   9       3656.06       3735.21        40.61 o                         
  -1   5   9          5.59         -7.20         8.66 o                         
   0   5   9       2358.23       2215.93        28.93 o                         
   1   5   9        418.57        250.90        11.71 o                         
   2   5   9       2960.61       2901.93        34.20 o                         
   3   5   9       5729.08       6254.06        61.07 o                         
   4   5   9       2921.47       3250.82        38.93 o                         
   5   5   9       3423.53       3793.60        44.81 o                         
  -5   6   9        645.48        505.64        18.74 o                         
  -4   6   9       2344.18       2261.95        30.56 o                         
  -3   6   9       2982.43       3372.28        43.62 o                         
  -2   6   9       2026.58       1838.82        26.92 o                         
  -1   6   9       4016.28       4220.27        45.69 o                         
   0   6   9          0.43         -2.65         8.65 o                         
   1   6   9       3818.52       3462.36        38.60 o                         
   2   6   9       2704.89       2867.18        35.79 o                         
   3   6   9       3014.60       2962.56        39.34 o                         
   4   6   9       2503.78       2574.02        33.66 o                         
   5   6   9        719.11        789.51        19.97 o                         
   6   6   9        212.51        192.88        11.21 o                         
  -6   7   9       1285.97       1305.17        25.13 o                         
  -5   7   9        277.45        164.13        11.99 o                         
  -4   7   9       2838.41       2629.14        33.98 o                         
  -3   7   9       1406.73       1518.39        24.40 o                         
  -2   7   9       4891.54       5078.84        49.81 o                         
  -1   7   9       2365.77       2230.89        29.49 o                         
   0   7   9       4033.95       4539.85        46.04 o                         
   1   7   9        829.34       1021.63        22.01 o                         
   2   7   9       4479.74       4644.36        51.60 o                         
   3   7   9         12.32         -3.19         9.48 o                         
   4   7   9       2585.84       2712.26        34.61 o                         
   5   7   9        135.68         56.79        10.33 o                         
   6   7   9        593.54        687.13        20.63 o                         
   7   7   9        145.95        131.43        10.93 o                         
  -7   8   9       2687.31       2812.54        35.82 o                         
  -6   8   9        372.30        414.29        16.01 o                         
  -5   8   9       3173.08       3411.93        40.94 o                         
  -4   8   9         10.16          7.82         9.12 o                         
  -3   8   9       3542.50       3483.14        38.86 o                         
  -2   8   9       4040.00       4069.41        42.75 o                         
  -1   8   9       6185.89       6206.26        58.51 o                         
   0   8   9       2253.29       2213.79        30.09 o                         
   1   8   9       4279.19       4273.94        46.52 o                         
   2   8   9        535.20        505.85        17.54 o                         
   3   8   9       2618.69       2641.84        35.03 o                         
   4   8   9        284.44        181.68        11.40 o                         
   5   8   9       3597.18       3643.72        41.72 o                         
   6   8   9        182.66        113.10        11.65 o                         
   7   8   9       3932.05       4024.47        44.88 o                         
   8   8   9        261.14        164.07        12.80 o                         
  -8   9   9        365.20        381.37        16.97 o                         
  -7   9   9        277.23        220.97        11.63 o                         
  -6   9   9       2391.10       2139.09        31.20 o                         
  -5   9   9        381.03        283.07        14.97 o                         
  -4   9   9       1967.99       2175.35        29.10 o                         
  -3   9   9       2378.63       2792.50        35.06 o                         
  -2   9   9       1735.22       1881.84        27.26 o                         
  -1   9   9       2688.79       3095.87        36.12 o                         
   0   9   9       7505.82       7672.19        72.40 o                         
   1   9   9          0.14        -10.17        10.17 o                         
   2   9   9       2211.44       2196.21        30.91 o                         
   3   9   9       2941.85       2782.06        35.76 o                         
   4   9   9       4731.18       4858.72        51.15 o                         
   5   9   9         39.09         11.38        11.04 o                         
   6   9   9       2980.12       3109.15        43.08 o                         
   7   9   9       3715.63       3753.24        45.83 o                         
   8   9   9       2556.54       2611.62        36.97 o                         
   9   9   9       2901.73       3073.75        38.31 o                         
  -9  10   9       2435.83       2445.11        33.92 o                         
  -8  10   9       2122.23       2118.69        31.97 o                         
  -7  10   9       1289.17       1368.43        27.91 o                         
  -6  10   9        218.22        155.77        11.33 o                         
  -5  10   9       2099.10       1971.31        30.23 o                         
  -4  10   9        103.66         64.65         8.89 o                         
  -3  10   9        498.92        523.69        16.40 o                         
  -2  10   9       1489.80       1514.07        24.84 o                         
  -1  10   9       2338.59       2468.82        31.73 o                         
   0  10   9        457.48        440.84        18.43 o                         
   1  10   9       3632.48       3691.44        42.09 o                         
   2  10   9        254.30        195.52        11.47 o                         
   3  10   9       5041.98       4867.62        51.55 o                         
   4  10   9         95.28         77.31        13.11 o                         
   5  10   9        521.64        458.32        18.64 o                         
   6  10   9       4582.34       4534.98        52.96 o                         
   7  10   9       4459.80       4387.36        48.23 o                         
   8  10   9       4166.85       4465.26        48.70 o                         
   9  10   9       1786.56       1899.42        30.23 o                         
  10  10   9         12.27        -10.34        10.36 o                         
 -10  11   9       2254.47       2330.22        39.78 o                         
  -9  11   9          0.06        -11.31        11.31 o                         
  -8  11   9       2987.12       3145.57        39.16 o                         
  -7  11   9       1963.92       1891.48        35.02 o                         
  -6  11   9       1874.47       2124.70        34.19 o                         
  -5  11   9        485.68        466.58        18.40 o                         
  -4  11   9       2597.49       2558.55        31.80 o                         
  -3  11   9          3.97         -1.14         8.46 o                         
  -2  11   9        854.11        776.88        24.30 o                         
  -1  11   9         10.51         -9.47        10.60 o                         
   0  11   9       3613.46       3793.19        42.95 o                         
   1  11   9        210.76        165.34        11.15 o                         
   2  11   9       2863.72       2912.25        36.70 o                         
   3  11   9        579.03        528.31        17.86 o                         
   4  11   9       2867.66       3039.28        40.55 o                         
   5  11   9       1580.23       1562.28        37.98 o                         
   6  11   9       2939.48       2952.96        37.37 o                         
   7  11   9        626.27        615.02        19.56 o                         
   8  11   9       1038.40       1076.55        23.13 o                         
   9  11   9       1028.07       1059.81        26.18 o                         
  10  11   9       1989.48       2041.71        31.21 o                         
  11  11   9        290.21        240.35        13.01 o                         
 -11  12   9       1402.87       1676.08        37.22 o                         
 -10  12   9         54.02         -0.09        15.45 o                         
  -9  12   9       2810.54       2998.10        44.34 o                         
  -8  12   9        289.05        240.07        12.84 o                         
  -7  12   9       1718.07       1729.99        31.51 o                         
  -6  12   9       2827.60       2958.91        48.40 o                         
  -5  12   9       3291.62       3497.97        42.84 o                         
  -4  12   9         32.00          6.81         8.38 o                         
  -3  12   9       2091.09       2264.99        30.51 o                         
  -2  12   9        733.26        544.31        18.22 o                         
  -1  12   9       1927.42       1720.26        28.18 o                         
   0  12   9        253.76        269.02        13.14 o                         
   1  12   9       1188.01       1331.90        27.11 o                         
   2  12   9       3556.20       3779.53        45.93 o                         
   3  12   9       4022.72       4093.50        48.64 o                         
   4  12   9       3552.17       3604.63        43.12 o                         
   5  12   9       2188.47       2331.49        32.37 o                         
   6  12   9        375.31        252.84        12.66 o                         
   7  12   9       1168.79       1161.84        30.57 o                         
   8  12   9        171.94        150.32        11.13 o                         
   9  12   9       1572.54       1586.31        27.10 o                         
  10  12   9         63.43         18.43        10.02 o                         
  11  12   9        910.95        981.00        22.82 o                         
  12  12   9         10.62         -4.49        11.59 o                         
 -12  13   9        787.29        867.98        31.01 o                         
 -11  13   9        119.44         97.98        12.61 o                         
 -10  13   9       2800.65       2939.46        38.58 o                         
  -9  13   9          0.83        -13.53        13.53 o                         
  -8  13   9       1512.96       1485.45        28.85 o                         
  -7  13   9       2097.02       2095.12        42.63 o                         
  -6  13   9       2301.72       2251.61        35.58 o                         
  -5  13   9        613.15        564.73        23.98 o                         
  -4  13   9       4136.90       4370.84        46.09 o                         
  -3  13   9        769.98        634.41        19.67 o                         
  -2  13   9       1463.91       1437.69        27.20 o                         
  -1  13   9        798.89        696.61        21.10 o                         
   0  13   9        912.04        922.44        26.85 o                         
   1  13   9       2654.88       2535.08        36.57 o                         
   2  13   9       2597.79       2632.63        37.51 o                         
   3  13   9       5571.96       5608.65        57.58 o                         
   4  13   9        611.73        633.10        19.61 o                         
   5  13   9         82.68         23.08         9.89 o                         
   6  13   9       1592.24       1617.18        27.25 o                         
   7  13   9        518.96        454.45        16.90 o                         
   8  13   9        620.87        678.40        19.96 o                         
   9  13   9         70.87         50.22        10.49 o                         
  10  13   9       1307.14       1358.79        31.47 o                         
  11  13   9        335.46        286.22        13.89 o                         
  12  13   9        921.77        854.54        27.47 o                         
  13  13   9         46.03          6.96        14.60 o                         
 -13  14   9        746.96        760.72        38.81 o                         
 -12  14   9         49.57         41.80        20.66 o                         
 -11  14   9       1046.07       1085.40        33.10 o                         
 -10  14   9        248.67        207.97        12.80 o                         
  -9  14   9       1444.87       1451.46        32.12 o                         
  -8  14   9         85.08         57.29        11.41 o                         
  -7  14   9       1020.55        944.86        24.35 o                         
  -6  14   9        779.37        808.66        23.26 o                         
  -5  14   9       2303.49       2383.46        41.26 o                         
  -4  14   9         15.94         14.66        14.15 o                         
  -3  14   9       1489.73       1511.50        26.76 o                         
  -2  14   9         29.19          9.32        10.27 o                         
  -1  14   9       1158.32       1156.40        28.59 o                         
   0  14   9        541.94        443.59        19.28 o                         
   1  14   9       3348.02       3345.96        42.83 o                         
   2  14   9       2080.43       2072.65        31.21 o                         
   3  14   9        292.81        235.64        12.16 o                         
   4  14   9       1604.86       1479.17        26.69 o                         
   5  14   9       1418.52       1490.77        26.21 o                         
   6  14   9       1004.78       1000.60        25.74 o                         
   7  14   9        522.42        523.69        20.06 o                         
   8  14   9       1630.32       1730.06        26.94 o                         
   9  14   9        621.92        701.03        25.25 o                         
  10  14   9        419.72        355.05        18.10 o                         
  11  14   9       1150.63       1110.62        29.40 o                         
  12  14   9        786.01        702.86        23.48 o                         
  13  14   9        561.06        560.75        21.75 o                         
  14  14   9          8.89        -16.34        25.09 o                         
 -14  15   9        891.71       1087.48        35.69 o                         
 -13  15   9        114.68         63.29        11.61 o                         
 -12  15   9        506.16        477.60        22.41 o                         
 -11  15   9       2120.73       2163.65        69.90 o                         
 -10  15   9       1183.41       1289.46        30.18 o                         
  -9  15   9          1.52          8.47        11.79 o                         
  -8  15   9        281.74        282.40        16.89 o                         
  -7  15   9          2.26         14.98        12.16 o                         
  -6  15   9       1100.54       1179.99        30.28 o                         
  -5  15   9         72.61         44.17        13.85 o                         
  -4  15   9        620.47        574.47        24.34 o                         
  -3  15   9        447.83        373.01        17.55 o                         
  -2  15   9        510.30        493.87        27.13 o                         
  -1  15   9        336.60        197.15        12.24 o                         
   0  15   9       2153.30       2182.62        34.04 o                         
   1  15   9        849.72        759.16        22.20 o                         
   2  15   9       2093.72       2196.89        33.05 o                         
   3  15   9       1182.20       1172.38        28.66 o                         
   4  15   9       1395.00       1416.65        26.81 o                         
   5  15   9         25.13          9.39        10.78 o                         
   6  15   9       2097.70       2253.97        34.54 o                         
   7  15   9       1598.66       1701.97        28.19 o                         
   8  15   9        300.25        318.34        17.79 o                         
   9  15   9         46.18         46.48        19.93 o                         
  10  15   9        738.56        766.15        29.00 o                         
  11  15   9       1331.60       1227.39        29.19 o                         
  12  15   9        583.98        589.96        22.18 o                         
  13  15   9         84.79         46.39        13.74 o                         
  14  15   9        687.97        832.14        25.59 o                         
  15  15   9        450.15        350.67        21.36 o                         
 -15  16   9        148.61        176.71        18.78 o                         
 -14  16   9          5.47          1.06        15.61 o                         
 -13  16   9        456.10        439.45        19.32 o                         
 -12  16   9       1566.58       1660.50        34.86 o                         
 -11  16   9        491.91        505.75        28.55 o                         
 -10  16   9        554.95        593.84        27.16 o                         
  -9  16   9        219.05        202.39        14.27 o                         
  -8  16   9        193.32        198.10        14.98 o                         
  -7  16   9        789.09        869.69        36.96 o                         
  -6  16   9        440.61        346.52        16.58 o                         
  -5  16   9        865.59        828.71        31.57 o                         
  -4  16   9        726.07        675.27        48.73 o                         
  -3  16   9       1036.06        956.84        30.86 o                         
  -2  16   9        728.56        673.63        25.76 o                         
  -1  16   9        304.70        266.18        21.78 o                         
   0  16   9        155.07        103.18        15.63 o                         
   1  16   9       1963.06       2108.80        35.51 o                         
   2  16   9        149.05        133.25        16.11 o                         
   3  16   9       1107.73       1118.27        27.13 o                         
   4  16   9         47.61         62.42        11.35 o                         
   5  16   9       1944.22       1994.07        33.45 o                         
   6  16   9         20.09         11.94        16.20 o                         
   7  16   9        477.01        499.99        37.55 o                         
   8  16   9        116.81         79.92        12.82 o                         
   9  16   9        476.99        608.68        27.88 o                         
  10  16   9        643.91        647.88        36.79 o                         
  11  16   9        619.66        635.75        24.50 o                         
  12  16   9        480.49        408.22        43.66 o                         
  13  16   9        292.76        312.83        45.35 o                         
  14  16   9         32.94         25.97        14.40 o                         
  15  16   9        366.52        348.95        21.16 o                         
  16  16   9        156.96        161.72        17.32 o                         
 -16  17   9        153.85        207.20        18.20 o                         
 -15  17   9         41.98         18.45        16.25 o                         
 -14  17   9        235.24        300.43        39.96 o                         
 -13  17   9        419.60        351.05        18.70 o                         
 -12  17   9        122.54        103.21        12.89 o                         
 -11  17   9        652.82        574.15        25.22 o                         
 -10  17   9        384.32        459.83        20.95 o                         
  -9  17   9          6.53         27.32        13.05 o                         
  -8  17   9        472.77        355.83        26.08 o                         
  -7  17   9       1101.42        998.64        34.95 o                         
  -6  17   9        412.04        458.70        25.65 o                         
  -5  17   9        395.65        360.25        31.30 o                         
  -4  17   9       1621.16       1598.98        57.13 o                         
  -3  17   9       1871.67       1973.30        88.41 o                         
  -2  17   9        775.91        797.20        28.54 o                         
  -1  17   9        267.50        217.87        14.85 o                         
   0  17   9       1532.95       1592.96        57.17 o                         
   1  17   9        669.02        555.47        24.59 o                         
   2  17   9        924.78       1047.28        31.59 o                         
   3  17   9         13.59         13.44        11.97 o                         
   4  17   9        477.06        490.89        25.68 o                         
   5  17   9       1028.19       1031.70        28.61 o                         
   6  17   9        491.32        514.86        23.98 o                         
   7  17   9        208.39        164.23        23.24 o                         
   8  17   9        246.56        252.53        15.46 o                         
   9  17   9        523.49        475.94        20.38 o                         
  10  17   9        834.28        807.67        38.66 o                         
  11  17   9        206.70        189.20        17.69 o                         
  12  17   9        409.03        403.19        31.01 o                         
  13  17   9         43.62         16.36        31.92 o                         
  14  17   9        376.10        317.33        21.16 o                         
  15  17   9         69.41         10.46        28.88 o                         
  16  17   9        311.84        385.05        25.18 o                         
  17  17   9         26.54         15.56        17.28 o                         
 -17  18   9        202.71        187.34        56.82 o                         
 -16  18   9        325.87        308.52        36.94 o                         
 -15  18   9        206.93        175.15        18.45 o                         
 -14  18   9        393.64        298.67        25.86 o                         
 -13  18   9        391.02        466.59        50.16 o                         
 -12  18   9        128.04        110.03        15.07 o                         
 -11  18   9        499.29        457.91        55.49 o                         
 -10  18   9          2.01        -12.62        12.62 o                         
  -9  18   9        686.00        664.16        35.09 o                         
  -8  18   9          8.17         -0.41        14.90 o                         
  -7  18   9        593.33        787.11        33.92 o                         
  -6  18   9        140.69        111.31        22.32 o                         
  -5  18   9        282.32        253.62        24.22 o                         
  -4  18   9         47.79         21.16        18.22 o                         
  -3  18   9        563.36        592.07        52.06 o                         
  -2  18   9       1028.88       1055.07        37.16 o                         
  -1  18   9        699.60        667.37        29.39 o                         
   0  18   9         13.28         13.04        13.94 o                         
   1  18   9       1182.16       1314.54        35.21 o                         
   2  18   9       1150.22       1102.24        38.53 o                         
   3  18   9        365.41        339.43        18.89 o                         
   4  18   9        389.00        266.06        18.57 o                         
   5  18   9        533.75        581.96        23.92 o                         
   6  18   9       1068.57       1075.08        54.95 o                         
   7  18   9        253.64        238.48        34.42 o                         
   8  18   9        482.67        421.57        31.03 o                         
   9  18   9        766.09        816.56        39.77 o                         
  10  18   9         99.83         63.67        16.71 o                         
  11  18   9        638.79        672.79        37.58 o                         
  12  18   9          3.78        -14.83        14.83 o                         
  13  18   9        497.86        566.11        28.91 o
[truncated: 248,266 more chars]
