# Supplementary material for: Crystal structures of two heterotrimetallic dysprosium–manganese–sodium 12-metallacrown-4 complexes with the bridging ligands 3-hy­droxy­benzoate and 4-hy­droxy­benzoate
Source: Acta Crystallogr E Crystallogr Commun. 2020 Jul 7;76(Pt 8):1213–21. doi: 10.1107/S2056989020008853 (PMC7405553; doi:10.1107/S2056989020008853)
Supplement: Supplementary file 3 [file e-76-01213-2sup3.hkl]

data_2                                                              
_shelx_title ' EM_1_135_0m in Pn'                                               
_shelx_refln_list_code          4                                               
_shelx_F_calc_maximum      323.48                                               
_exptl_crystal_F_000      1938.00                                               
_reflns_d_resolution_high  0.7500                                               
                                                                                
loop_                                                                           
 _space_group_symop_operation_xyz                                               
 'x, y, z'                                                                      
 'x+1/2, -y, z+1/2'                                                             
                                                                                
_cell_length_a    14.3622                                                       
_cell_length_b    16.5258                                                       
_cell_length_c    16.8246                                                       
_cell_angle_alpha  90.000                                                       
_cell_angle_beta   92.347                                                       
_cell_angle_gamma  90.000                                                       
                                                                                
_shelx_F_squared_multiplier     1.000                                           
                                                                                
loop_                                                                           
 _refln_index_h                                                                 
 _refln_index_k                                                                 
 _refln_index_l                                                                 
 _refln_F_squared_calc                                                          
 _refln_F_squared_meas                                                          
 _refln_F_squared_sigma                                                         
 _refln_observed_status                                                         
  -4   0   0      14987.96      22818.63      1299.53 o                         
  -4   0   0       1335.83       2454.25       137.52 o                         
   4   0   0      14673.96      21787.32      1297.82 o                         
   4   0   0       1307.85       2365.65       137.74 o                         
  -6   0   0      30086.98      34968.47      1812.92 o                         
  -6   0   0       2681.56       3671.12       193.85 o                         
   6   0   0      25292.38      28810.70      1424.71 o                         
   6   0   0       2254.23       3224.43       139.39 o                         
  -8   0   0       2720.08       3159.40       158.65 o                         
  -8   0   0      30519.11      26221.19      1043.16 o                         
   8   0   0      28050.89      23875.27      1041.31 o                         
   8   0   0       2500.09       2982.63       157.71 o                         
 -10   0   0        382.05        349.47        56.65 o                         
 -10   0   0       4286.56       4364.18       236.60 o                         
  10   0   0        399.00        395.71        38.71 o                         
  10   0   0       4476.80       4684.26       176.95 o                         
 -11   1   1        220.32        677.03       146.26 o                         
  11  -1  -1        212.10        349.89       179.07 o                         
 -12   0   0        258.40        584.80       100.97 o                         
 -12   0   0       3143.85       3663.15       390.80 o                         
 -12   0   0       2899.23       2809.16       248.72 o                         
  12   0   0        285.65        655.04       106.53 o                         
  12   0   0       3204.98       3110.66       378.28 o                         
  12   0   0       3415.33       3688.81       204.65 o                         
 -13   1   1         19.65        446.48       108.25 o                         
  13  -1  -1         19.97        329.91        65.91 o                         
 -14   0   0        490.95        243.64       115.56 o                         
  14   0   0        683.75        483.34        68.18 o                         
  15  -1  -1          6.47         53.53       391.64 o                         
 -16   0   0        177.62        118.67       114.95 o                         
 -18   0   0        307.33        467.95       175.95 o                         
  18   0   0        234.88        230.40        69.30 o                         
 -19   1   1         19.94        487.42       200.88 o                         
  -2  -1   0       7788.91       5074.87       229.06 o                         
  -2  -1   0        694.20        899.22        45.98 o                         
   2   1   0        712.02        994.31        55.90 o                         
   2   1   0       7988.85       1658.75       253.71 o                         
  -3  -1   0         72.14        438.17        25.50 o                         
  -3  -1   0       1535.06       3074.73       369.26 o                         
  -3  -1   0        809.42       3480.85       127.16 o                         
  -3  -1   0       1888.72       4647.10       506.83 o                         
   3   1   0       2294.99       4968.32       387.05 o                         
   3   1   0       1565.80       4297.71       130.77 o                         
   3   1   0        139.55        557.49        26.19 o                         
   3   1   0       2856.89       6171.51       524.05 o                         
  -4  -1   0       9232.10      13972.61       593.25 o                         
  -4  -1   0     103583.64     119989.97      4743.62 o                         
   4   1   0       9326.36      14336.18       595.11 o                         
   4   1   0     104641.23     119836.25      4743.10 o                         
  -5  -1   0       8132.69       8342.72       696.27 o                         
  -5  -1   0        698.99        924.96        51.07 o                         
  -5  -1   0       7842.60       8369.64       243.09 o                         
   5   1   0       6028.38       6334.14       216.44 o                         
   5   1   0        537.29        755.21        37.70 o                         
   5   1   0       6487.06       6842.37       679.83 o                         
   5   1   0       8872.67      10078.10       900.39 o                         
  -6  -1   0       7855.83      11305.49       364.30 o                         
  -6  -1   0        700.17       1311.13        70.14 o                         
  -6  -1   0       7855.83      11310.65      1016.65 o                         
   6   1   0        717.18       1333.25        50.65 o                         
   6   1   0       8046.68      11221.15       314.22 o                         
   6   1   0       8046.68      11397.37      1007.36 o                         
  -7  -1   0       1316.70       1584.67        66.53 o                         
  -7  -1   0      14773.33      15784.46       478.07 o                         
  -7  -1   0      14887.26      15577.95      1381.97 o                         
   7   1   0       1226.35       1537.13        55.83 o                         
   7   1   0      13759.54      14326.22       392.40 o                         
  -8  -1   0       6534.26       6665.01       219.25 o                         
  -8  -1   0        582.38       1001.94        51.95 o                         
   8   1   0        590.89        946.85        42.31 o                         
   8   1   0       6629.72       6634.13       189.36 o                         
  -9  -1   0        537.34        557.35        44.23 o                         
  -9  -1   0       6028.92       6110.36       210.68 o                         
   9   1   0       6124.36       6293.73       181.59 o                         
   9   1   0        545.85        591.95        33.83 o                         
 -10  -1   0         49.30        164.25        31.32 o                         
 -10  -1   0        553.12        670.29        59.00 o                         
  10   1   0         50.46         99.54        15.92 o                         
  10   1   0        566.19        558.03        37.18 o                         
  10   1   0        803.24       1040.86       193.32 o                         
 -11  -1   0        181.60        342.98        48.63 o                         
 -11  -1   0       2037.58       2326.86       120.54 o                         
 -11  -1   0       2174.45       2499.48       291.26 o                         
  11   1   0       2241.78       2297.55       176.66 o                         
  11   1   0        188.31        254.37        29.98 o                         
  11   1   0       2112.81       2418.48       101.80 o                         
  11   1   0       2301.12       2775.78       321.91 o                         
 -12  -1   0       4489.17       5305.95       505.53 o                         
 -12  -1   0       4144.82       5270.89       493.90 o                         
 -12  -1   0       4121.81       4028.75       235.67 o                         
 -12  -1   0        367.36        638.89        71.65 o                         
  12   1   0       4352.71       4828.17       256.14 o                         
  12   1   0        385.33        750.74       100.56 o                         
  12   1   0       4708.70       4890.76       258.13 o                         
  12   1   0       4323.37       4299.94       237.44 o                         
 -13  -1   0        621.23        755.34       190.73 o                         
 -13  -1   0        795.75       1373.07       222.01 o                         
 -13  -1   0         55.37         90.57       106.88 o                         
 -13  -1   0        676.60       1263.48       148.77 o                         
  13   1   0        924.40       1262.66        83.86 o                         
  13   1   0         65.96        194.20       160.69 o                         
  13   1   0        806.09       1088.16        92.37 o                         
  13   1   0        740.12        890.65       303.02 o                         
 -14  -1   0        294.30        458.34       119.03 o                         
 -14  -1   0        316.59        340.88       125.63 o                         
  14   1   0        341.86        416.85        61.41 o                         
  14   1   0        369.17        238.95        68.69 o                         
 -15  -1   0        176.93        168.25       114.97 o                         
 -15  -1   0        252.92        294.73       108.99 o                         
  15   1   0        222.13        252.59        56.88 o                         
  15   1   0        153.99        -17.32        87.88 o                         
 -16  -1   0        169.17         63.98       164.85 o                         
 -16  -1   0        165.44        101.42       113.97 o                         
  16   1   0        171.25         14.63        51.83 o                         
 -17  -1   0        197.86        254.44       122.53 o                         
  17   1   0        182.20        165.41        61.68 o                         
  17   1   0        140.85         76.11        84.48 o                         
 -18  -1   0        135.69        240.26       168.22 o                         
 -18  -1   0        143.24        366.29       176.15 o                         
  18   1   0        140.78         -8.68       158.77 o                         
  18   1   0        148.00        143.14        75.95 o                         
 -19  -1   0        350.41        810.27       224.96 o                         
 -19  -1   0        323.90        590.08       181.30 o                         
  -1  -2   0       5063.61       2586.88       182.67 o                         
  -1  -2   0        451.30        150.90        33.54 o                         
  -2  -2   0        437.64        484.72        40.64 o                         
  -2  -2   0       5688.53       2202.71       142.11 o                         
  -2  -2   0       4910.30       4489.84       219.63 o                         
   2   2   0       5874.19       3966.94       396.58 o                         
   2   2   0       5845.03       4476.60       177.85 o                         
  -3  -2   0       3828.92       3800.11       127.99 o                         
  -3  -2   0       3828.92       3794.99       354.92 o                         
  -3  -2   0        341.26        399.18        25.21 o                         
  -3  -2   0       3828.92       3112.18       317.12 o                         
   3   2   0       3590.78       3669.91       197.68 o                         
   3   2   0        320.04        392.80        29.84 o                         
   3   2   0       3590.78       3532.94       248.78 o                         
   3   2   0       3590.78       3495.71       216.23 o                         
  -4  -2   0       5423.56       4847.96       148.71 o                         
  -4  -2   0        483.39        691.14        36.20 o                         
  -4  -2   0       7928.33       6534.38       589.61 o                         
   4   2   0        468.90        648.85        48.14 o                         
   4   2   0       7320.80       6340.94       582.12 o                         
   4   2   0       5261.05       4475.74       197.85 o                         
  -5  -2   0       1602.64       2153.67        82.49 o                         
  -5  -2   0      17981.49      19240.65      1707.43 o                         
  -5  -2   0      17981.49      21492.98       790.86 o                         
   5   2   0       1596.81       2185.03        70.28 o                         
   5   2   0      17916.15      21726.96       902.12 o                         
  -6  -2   0      12838.68      12925.57       373.88 o                         
  -6  -2   0      15026.99      15289.86      1291.67 o                         
  -6  -2   0       1144.27       1483.62        73.04 o                         
   6   2   0      10465.62      10468.28       318.84 o                         
   6   2   0        932.77       1289.22        51.57 o                         
   6   2   0      13022.16      13717.03      1274.33 o                         
  -7  -2   0       1575.60       2135.75        94.07 o                         
  -7  -2   0        140.43        174.74        27.73 o                         
  -7  -2   0       1575.60       2804.91       300.65 o                         
   7   2   0       1468.55       1993.00        71.04 o                         
   7   2   0        130.89        165.61        18.13 o                         
  -8  -2   0       1604.48       1889.52        82.10 o                         
  -8  -2   0      18002.14      18565.35       603.61 o                         
  -8  -2   0      18270.46      18455.67      1628.71 o                         
   8   2   0       1718.35       2142.14        65.13 o                         
   8   2   0      19279.75      19354.52       500.28 o                         
  -9  -2   0         37.20         82.10        34.22 o                         
  -9  -2   0        417.43        523.60        50.54 o                         
   9   2   0        403.03        387.35        36.26 o                         
   9   2   0         35.92         22.60        14.84 o                         
 -10  -2   0        411.99        597.61        53.65 o                         
 -10  -2   0       4622.46       5504.09       202.02 o                         
  10   2   0       5092.57       6104.05       200.26 o                         
  10   2   0        453.89        584.25        36.48 o                         
 -11  -2   0        206.03        215.32        44.73 o                         
 -11  -2   0         18.36        177.38        42.05 o                         
 -11  -2   0        458.00        309.25       132.72 o                         
  11   2   0         16.96        251.03        30.04 o                         
  11   2   0        190.24        168.43        32.28 o                         
  11   2   0        418.05        100.97       151.03 o                         
 -12  -2   0        663.58        976.06       128.43 o                         
 -12  -2   0        585.59        899.51       122.26 o                         
 -12  -2   0        931.07       1472.39       234.45 o                         
 -12  -2   0         52.19        126.81        95.38 o                         
  12   2   0        625.49       1543.76       231.43 o                         
  12   2   0        714.02        579.15        97.74 o                         
  12   2   0         55.75        111.01       101.77 o                         
  12   2   0        625.49        949.41       196.78 o                         
  12   2   0        944.88       1434.34       112.28 o                         
 -13  -2   0        138.80        296.13       165.48 o                         
 -13  -2   0       1633.16       2140.82       186.35 o                         
 -13  -2   0       1677.89       2307.16       277.11 o                         
 -13  -2   0       1557.35       1589.57       240.99 o                         
  13   2   0       1661.59       1614.71       335.90 o                         
  13   2   0       1784.94       2077.05       129.28 o                         
  13   2   0        148.09        776.66       258.62 o                         
  13   2   0       1738.04       1898.27       119.60 o                         
 -14  -2   0        630.29        949.73       126.15 o                         
 -14  -2   0         51.92         32.98       160.05 o                         
 -14  -2   0        657.54        645.17       128.42 o                         
  14   2   0        471.13        564.06        63.31 o                         
  14   2   0        512.32        289.39       112.86 o                         
 -15  -2   0        610.07        690.93       119.57 o                         
 -15  -2   0        614.18        598.55       133.60 o                         
  15   2   0        651.32        667.48        60.72 o                         
  15   2   0        655.81        540.58       114.48 o                         
 -16  -2   0        916.27        937.99       140.93 o                         
 -16  -2   0        966.31       1025.90       139.02 o                         
  16   2   0        885.37        900.22        90.65 o                         
  16   2   0        926.79        951.62        95.18 o                         
 -17  -2   0        305.97        299.84       121.30 o                         
  17   2   0        296.70        184.87        57.82 o                         
  17   2   0        308.08        207.81        97.26 o                         
 -18  -2   0        370.69        663.69       206.32 o                         
  18   2   0        397.34        422.46       163.98 o                         
  18   2   0        406.43        604.00       100.14 o                         
 -19  -2   0        386.56        991.40       249.60 o                         
 -19  -2   0        386.77        714.71       186.26 o                         
  19   2   0        395.88        855.23       225.28 o                         
   0   3   0       1716.73       2489.57       198.38 o                         
   0   3   0       1716.73       2937.87       156.58 o                         
  -1  -3   0      10948.06       1221.32       139.22 o                         
   1   3   0      11369.06       2003.79       155.39 o                         
  -2  -3   0       1053.35        906.96        55.96 o                         
  -2  -3   0       1053.35        939.27        99.21 o                         
  -2  -3   0         93.88         89.90        20.82 o                         
  -2  -3   0       1053.35        686.29        57.64 o                         
   2   3   0       1015.45        690.34        46.64 o                         
   2   3   0       1015.45        819.20        70.42 o                         
  -3  -3   0       1936.06       2240.21       127.55 o                         
  -3  -3   0      21722.53      22312.64      1287.54 o                         
  -3  -3   0      24194.23      26926.50      1441.02 o                         
   3   3   0      21654.19      21409.11      1932.70 o                         
  -4  -3   0        261.85        933.08       122.58 o                         
  -4  -3   0        261.85        452.57        68.74 o                         
  -4  -3   0         23.34        120.24        21.56 o                         
  -4  -3   0        261.85        783.22        44.04 o                         
   4   3   0        185.91        799.45        82.31 o                         
   4   3   0         16.57         48.63         8.09 o                         
   4   3   0        185.91        410.09        51.17 o                         
   4   3   0        185.91        723.90       129.67 o                         
  -5  -3   0        523.34        331.64        34.96 o                         
  -5  -3   0       5871.88       4630.37       156.27 o                         
  -5  -3   0       9261.25       7476.11       788.62 o                         
   5   3   0      10084.36       9571.99       534.38 o                         
   5   3   0        596.54        592.44        33.14 o                         
   5   3   0       6693.16       5370.61       190.56 o                         
   5   3   0       6919.86       5328.54       490.73 o                         
  -6  -3   0        555.13        591.95        37.23 o                         
  -6  -3   0       6228.51       6214.33       202.45 o                         
  -6  -3   0       6228.51       6292.11       608.96 o                         
   6   3   0        604.15        614.69        30.94 o                         
   6   3   0       6778.47       6723.38       222.91 o                         
   6   3   0       6778.47       6806.33       405.62 o                         
  -7  -3   0      10040.60       9178.03       283.19 o                         
  -7  -3   0        894.89        836.76        51.14 o                         
  -7  -3   0      10252.36       9219.47       839.07 o                         
   7   3   0       9429.28       7681.55       243.07 o                         
   7   3   0        840.40        738.07        35.16 o                         
   7   3   0       9684.90       9347.41       750.38 o                         
  -8  -3   0          9.39         36.66        31.07 o                         
  -8  -3   0        105.40        314.76        45.42 o                         
  -8  -3   0        105.40        601.97       172.62 o                         
   8   3   0         10.12          5.57        15.21 o                         
   8   3   0        113.57        302.61        27.28 o                         
  -9  -3   0       1033.72       1228.24        64.45 o                         
  -9  -3   0      11598.28      13490.49       428.69 o                         
   9   3   0      12662.30      14359.21       395.39 o                         
   9   3   0       1128.55       1399.40        49.91 o                         
   9   3   0      13050.43      15136.87      1332.57 o                         
 -10  -3   0         57.28        155.71        37.10 o                         
 -10  -3   0          5.11         67.00        43.99 o                         
  10   3   0         91.61        190.36        25.16 o                         
  10   3   0          8.16         68.75        23.15 o                         
 -11  -3   0        100.38        388.46        50.59 o                         
 -11  -3   0       1126.21        976.49        83.62 o                         
 -11  -3   0       1481.97       1383.03       209.26 o                         
  11   3   0       1501.12       1329.39        84.43 o                         
  11   3   0        133.79        330.81        45.17 o                         
  11   3   0       1837.79       1666.15       144.24 o                         
 -12  -3   0          7.18         31.26        54.32 o                         
 -12  -3   0        121.77        124.55       145.51 o                         
 -12  -3   0         89.70        -29.44       180.16 o                         
 -12  -3   0         80.52        -17.09        60.73 o                         
  12   3   0          6.51         -4.02        52.02 o                         
  12   3   0         73.07          3.67        38.27 o                         
  12   3   0         84.05         71.23       184.11 o                         
 -13  -3   0       1819.65       1966.13       246.79 o                         
 -13  -3   0       2007.87       2429.67       196.28 o                         
 -13  -3   0       1940.66       2262.02       181.62 o                         
 -13  -3   0        162.18        137.94       153.13 o                         
  13   3   0       1720.34       1805.33       183.44 o                         
  13   3   0       1518.00       1761.09       185.69 o                         
  13   3   0        135.29        207.23       171.86 o                         
  13   3   0       1663.91       1678.81       218.27 o                         
 -14  -3   0        284.91        442.22       150.53 o                         
 -14  -3   0        240.89        561.72       137.03 o                         
 -14  -3   0        211.40        140.74       203.96 o                         
  14   3   0        259.71        142.25        95.47 o                         
  14   3   0        305.38        374.39        71.37 o                         
  14   3   0        233.40        105.34       226.12 o                         
 -15  -3   0       1199.43       1227.86       204.81 o                         
 -15  -3   0       1192.31       1261.70       137.68 o                         
  15   3   0       1145.05       1405.00       129.39 o                         
  15   3   0       1141.19       1158.51       109.55 o                         
 -16  -3   0         90.70       -208.93       457.78 o                         
 -16  -3   0         91.80        186.44       112.47 o                         
  16   3   0        106.44        -26.38        49.32 o                         
  16   3   0        104.66        215.70        86.25 o                         
 -17  -3   0        630.76        697.56       128.13 o                         
  17   3   0        660.67        634.04       166.83 o                         
  17   3   0        686.43        814.42       122.97 o                         
  18   3   0         64.48        126.66        95.30 o                         
   0   4   0       1598.74       4211.41       232.62 o                         
   0   4   0       1727.75       4545.00       182.81 o                         
  -1  -4   0        777.11       1013.59        56.20 o                         
  -1  -4   0        777.11       1123.65        68.16 o                         
   1   4   0        848.17       1141.18        77.37 o                         
   1   4   0        848.17       1185.51        57.39 o                         
  -2  -4   0       2524.87       2606.63       204.90 o                         
   2   4   0       2483.26       2509.24       193.65 o                         
  -3  -4   0       2607.95       2389.89       207.91 o                         
  -3  -4   0       2607.95       2708.55       143.17 o                         
  -3  -4   0       2607.95       2363.80       117.37 o                         
  -3  -4   0        232.44        228.35        37.58 o                         
   3   4   0       2915.61       2315.02       160.24 o                         
   3   4   0       2915.61       2693.18       197.82 o                         
   3   4   0       2915.61       3039.20       147.79 o                         
  -4  -4   0      17247.60      16246.42       967.96 o                         
  -4  -4   0       1537.23       1595.34        67.25 o                         
  -4  -4   0      19583.39      17947.52       743.90 o                         
   4   4   0       1437.58        992.66        81.21 o                         
   4   4   0      18476.91      17140.46      1038.97 o                         
  -5  -4   0       1101.55       1374.76        69.86 o                         
  -5  -4   0      12359.38      13139.75       570.97 o                         
  -5  -4   0      12359.38      13117.08       491.83 o                         
   5   4   0      12850.44      13443.57       627.42 o                         
   5   4   0       1145.32       1398.82        62.84 o                         
   5   4   0      12850.44      13765.86       650.94 o                         
   5   4   0      12850.44      13135.91      1186.50 o                         
  -6  -4   0        458.24        852.96        51.26 o                         
  -6  -4   0         40.84         70.44        24.24 o                         
  -6  -4   0       2215.00       2555.48       313.99 o                         
   6   4   0       2715.67       3652.03       215.44 o                         
   6   4   0         76.79        287.02        25.92 o                         
   6   4   0        861.61       1376.43        56.22 o                         
  -7  -4   0       4039.55       5043.99       162.31 o                         
  -7  -4   0        360.03        417.62        33.32 o                         
  -7  -4   0       4039.55       4718.87       431.77 o                         
   7   4   0        334.54        375.83        27.41 o                         
   7   4   0       3753.54       4095.86       370.76 o                         
   7   4   0       3753.54       4617.16       177.40 o                         
  -8  -4   0       6096.78       6391.90       611.08 o                         
  -8  -4   0        500.48        451.43        50.76 o                         
  -8  -4   0       5615.37       5841.99       193.68 o                         
   8   4   0       5755.55       5902.64       198.64 o                         
   8   4   0       6165.50       6702.62       541.08 o                         
   8   4   0        512.97        497.21        28.89 o                         
  -9  -4   0        278.04        329.39        38.12 o                         
  -9  -4   0       3119.60       3026.87       123.76 o                         
   9   4   0       3163.19       2854.20       300.10 o                         
   9   4   0        281.52        306.28        26.30 o                         
   9   4   0       3158.64       3067.77       107.78 o                         
 -10  -4   0       3218.79       3443.21       156.47 o                         
 -10  -4   0        286.88        255.80        46.23 o                         
 -10  -4   0       3352.99       3925.13       388.48 o                         
  10   4   0        329.82        325.06        29.27 o                         
  10   4   0       3700.60       3957.99       129.83 o                         
 -11  -4   0         35.58        110.56        41.63 o                         
 -11  -4   0        399.16        421.31        75.39 o                         
 -11  -4   0        423.94        451.95       106.81 o                         
  11   4   0        442.12        477.15        73.61 o                         
  11   4   0         39.40         26.17        30.79 o                         
  11   4   0        811.36        649.94       179.86 o                         
  11   4   0        462.28        325.87        97.13 o                         
 -12  -4   0        685.09        641.07       113.42 o                         
 -12  -4   0         31.80         79.48        56.15 o                         
 -12  -4   0        356.84        301.97        88.70 o                         
  12   4   0        817.32        718.82       104.85 o                         
  12   4   0        473.01        411.20        77.18 o                         
  12   4   0         42.16        -13.57        36.46 o                         
 -13  -4   0         37.17        -73.58       151.78 o                         
 -13  -4   0        417.06        208.94       108.51 o                         
 -13  -4   0        450.70        237.49       108.06 o                         
  13   4   0         41.47        -19.58       145.02 o                         
  13   4   0        465.30        447.20       285.94 o                         
  13   4   0        495.03        283.24       100.47 o                         
  13   4   0        476.19        502.87       203.09 o                         
  13   4   0        500.23         97.56       131.69 o                         
 -14  -4   0       1230.72       1348.51       207.82 o                         
 -14  -4   0        104.13         60.73       163.12 o                         
 -14  -4   0       1170.25       1244.42       168.40 o                         
 -14  -4   0       1168.28        965.09       338.76 o                         
  14   4   0       1088.93       1089.56       127.74 o                         
  14   4   0       1042.68        938.84       122.01 o                         
  14   4   0       1036.15       1039.35       339.65 o                         
 -15  -4   0         97.43         63.09       103.25 o                         
 -15  -4   0        111.26        -27.36       162.95 o                         
  15   4   0        118.31        158.19        97.41 o                         
 -16  -4   0        655.14        695.93       125.85 o                         
 -16  -4   0        729.35        904.97       501.51 o                         
  16   4   0        701.79        920.43       100.56 o                         
 -17  -4   0         47.29        132.37       107.71 o                         
  17   4   0         57.22        245.09       134.60 o                         
  18   4   0        297.62        232.45       108.89 o                         
   0   5   0       4956.51       3685.84       210.47 o                         
   0   5   0       4956.51       5660.16       199.77 o                         
  -1  -5   0      28922.89      31182.54      1469.75 o                         
   1   5   0      32014.66      16974.52      1382.42 o                         
  -2  -5   0       4523.91       4989.66       216.24 o                         
  -2  -5   0       4523.91       5151.26       227.09 o                         
  -2  -5   0        403.20        473.24        62.55 o                         
   2   5   0       4526.34       4756.72       203.15 o                         
   2   5   0        403.42        543.91        80.18 o                         
   2   5   0       4526.34       4934.71       423.19 o                         
  -3  -5   0      10779.88      10683.74       573.86 o                         
  -3  -5   0      10494.99      10353.14       575.64 o                         
  -3  -5   0        882.87       1063.84        77.40 o                         
   3   5   0       9731.17       9276.70       391.84 o                         
   3   5   0       9877.07       9414.05       575.95 o                         
  -4  -5   0       6140.89       7123.51       321.86 o                         
  -4  -5   0       6140.89       6711.11       293.34 o                         
  -4  -5   0       6140.89       6736.44       552.17 o                         
  -4  -5   0        547.32        690.43        57.55 o                         
   4   5   0       6192.93       6599.18       367.95 o                         
   4   5   0       6192.93       7142.06       342.83 o                         
   4   5   0        551.96        736.00        69.34 o                         
   4   5   0       6192.93       6635.68       643.18 o                         
  -5  -5   0        292.83        176.04        26.72 o                         
  -5  -5   0       3890.92       3889.19       192.59 o                         
  -5  -5   0       3285.48       2662.96       111.69 o                         
   5   5   0        270.50        152.30        21.45 o                         
   5   5   0       3691.35       3666.40       191.27 o                         
   5   5   0       3035.01       2424.53       125.87 o                         
  -6  -5   0        255.49        378.66        30.37 o                         
  -6  -5   0       2866.61       2880.48       124.68 o                         
  -6  -5   0       2866.61       2584.32       153.25 o                         
   6   5   0        244.84        240.96        26.82 o                         
   6   5   0       2747.11       2626.13       143.41 o                         
   6   5   0       2747.11       2625.16       144.55 o                         
  -7  -5   0        314.81        355.63        32.08 o                         
  -7  -5   0       3532.20       2692.29        98.50 o                         
  -7  -5   0       3931.31       3136.65       307.27 o                         
   7   5   0       3457.71       2659.21       183.63 o                         
   7   5   0        277.95        302.16        33.27 o                         
   7   5   0       3118.59       2362.88       138.54 o                         
  -8  -5   0        204.05        325.99        29.78 o                         
  -8  -5   0       2289.44       2301.15       266.35 o                         
  -8  -5   0       2289.44       2226.85       100.09 o                         
   8   5   0       2265.21       2185.67        85.16 o                         
   8   5   0        201.89        276.72        27.07 o                         
   8   5   0       2265.21       2004.58       213.61 o                         
  -9  -5   0        808.60        755.01        50.60 o                         
  -9  -5   0         72.07        183.95        28.73 o                         
  -9  -5   0       1362.93       1597.92       224.51 o                         
   9   5   0         95.80        180.81        22.61 o                         
   9   5   0       1074.83        818.03        48.12 o                         
   9   5   0       1440.28       1313.77       172.21 o                         
 -10  -5   0       3375.96       3712.93       356.97 o                         
 -10  -5   0        299.24        275.80        45.77 o                         
 -10  -5   0       3357.44       3497.48       146.91 o                         
  10   5   0        286.00        283.76        29.65 o                         
  10   5   0       3208.86       3152.26       142.33 o                         
  10   5   0       3225.05       3393.49       352.52 o                         
  10   5   0       3423.81       3835.33       398.55 o                         
 -11  -5   0        369.61        293.33        56.30 o                         
 -11  -5   0       4179.63       4808.21       298.82 o                         
 -11  -5   0       4147.05       4591.06       443.38 o                         
 -11  -5   0       4147.05       4468.71       236.40 o                         
  11   5   0       3722.23       4134.88       224.74 o                         
  11   5   0        331.75        290.50        47.76 o                         
  11   5   0       3722.23       3894.47       436.80 o                         
  11   5   0       3750.75       3867.24       470.69 o                         
 -12  -5   0         81.79        -22.47        51.02 o                         
 -12  -5   0        917.73        876.32       113.26 o                         
 -12  -5   0        948.02       1243.10       137.03 o                         
  12   5   0         79.07         -4.65        36.21 o                         
  12   5   0        919.21        909.33       111.48 o                         
  12   5   0        887.12        695.55       119.66 o                         
  12   5   0       1042.73       1484.78       235.72 o                         
 -13  -5   0       1567.76       1492.16       168.94 o                         
 -13  -5   0       1722.28       1680.58       149.35 o                         
 -13  -5   0        139.73         98.76       168.45 o                         
  13   5   0       1973.18       1826.44       143.52 o                         
  13   5   0       1888.64       1560.92       207.20 o                         
  13   5   0       1828.17       2117.65       281.89 o                         
  13   5   0       1828.17       1760.18       345.74 o                         
  13   5   0        162.94         58.30       171.45 o                         
 -14  -5   0        617.72        559.09       141.90 o                         
 -14  -5   0        615.20        486.68       175.58 o                         
 -14  -5   0         53.58         45.21       158.12 o                         
 -14  -5   0        601.18        442.94       238.90 o                         
  14   5   0        624.47        483.71       107.86 o                         
  14   5   0        606.49        453.43       207.36 o                         
  14   5   0        620.48        420.26       153.05 o                         
 -15  -5   0         24.08        116.75       206.32 o                         
 -15  -5   0        300.69        301.53       103.84 o                         
  15   5   0        283.73         90.44        96.76 o                         
  15   5   0        350.13        206.43        88.22 o                         
 -16  -5   0         24.24         91.05       128.74 o                         
 -16  -5   0         31.92         50.11       502.04 o                         
  16   5   0         28.22         11.12       110.59 o                         
 -17  -5   0        531.59        556.07       120.12 o                         
  17   5   0        537.26        520.32       161.48 o                         
  17   5   0        573.69        698.98       167.02 o                         
  18   5   0          5.19        -40.55       111.21 o                         
   0   6   0      10122.26       7944.57       306.11 o                         
   0   6   0      10156.86       7771.70       310.43 o                         
  -1  -6   0       1158.56        462.57        52.47 o                         
  -1  -6   0       1158.56        861.30        61.52 o                         
  -1  -6   0       1158.56        875.17        86.63 o                         
   1   6   0       1241.81        910.39        60.74 o                         
   1   6   0       1241.81        765.88        40.40 o                         
  -2  -6   0       6965.32       5193.42       219.00 o                         
  -2  -6   0       7083.44       5485.50       338.01 o                         
  -2  -6   0       6540.50       4338.53       375.84 o                         
   2   6   0       7525.84       5387.33       236.79 o                         
   2   6   0       7779.76       6074.33       244.32 o                         
  -3  -6   0        909.88       1093.08        67.98 o                         
  -3  -6   0        909.88       1294.98       132.90 o                         
  -3  -6   0        909.88       1299.62        92.68 o                         
  -3  -6   0         81.09         88.46        27.18 o                         
   3   6   0        797.58       1138.06        61.52 o                         
   3   6   0        797.58        308.89        86.41 o                         
   3   6   0         71.09         53.45        32.31 o                         
   3   6   0        797.58       1004.26       104.06 o                         
  -4  -6   0       7365.84       6102.04       313.80 o                         
  -4  -6   0        656.50        575.43        55.05 o                         
  -4  -6   0       8159.08       6925.36       394.35 o                         
  -4  -6   0       8958.92       8414.44       353.52 o                         
   4   6   0       8091.63       7426.37       319.49 o                         
   4   6   0       6640.41       5416.65       319.50 o                         
   4   6   0        591.84        578.54        64.25 o                         
  -5  -6   0        251.81        216.57        25.94 o                         
  -5  -6   0       2825.27       3311.05       174.99 o                         
  -5  -6   0       2825.27       3524.66       151.81 o                         
   5   6   0       2759.96       3463.18       169.22 o                         
   5   6   0        245.99        208.39        30.04 o                         
   5   6   0       2759.96       3283.42       147.13 o                         
  -6  -6   0       3282.46       2984.66       125.96 o                         
  -6  -6   0        292.56        289.68        26.65 o                         
  -6  -6   0       3481.47       3376.64       181.80 o                         
   6   6   0        282.98        189.15        31.29 o                         
   6   6   0       3175.05       2655.58       127.92 o                         
   6   6   0       3400.67       3303.35       177.75 o                         
  -7  -6   0        467.66        794.22        40.09 o                         
  -7  -6   0       5247.12       5575.83       227.82 o                         
  -7  -6   0       5247.12       6132.68       380.56 o                         
   7   6   0        481.67        574.87        36.54 o                         
   7   6   0       5404.35       5706.26       230.08 o                         
   7   6   0       5404.35       6331.56       309.84 o                         
  -8  -6   0        174.25        217.65        30.88 o                         
  -8  -6   0       1955.11       1835.80        99.21 o                         
  -8  -6   0       2242.19       2143.50       149.83 o                         
   8   6   0       2297.15       2159.29       112.89 o                         
   8   6   0       3017.27       3109.51       299.41 o                         
   8   6   0        204.74        298.87        31.99 o                         
   8   6   0       2534.83       2382.44       233.50 o                         
  -9  -6   0        766.75        778.03        51.68 o                         
  -9  -6   0         68.34         55.21        17.49 o                         
  -9  -6   0        766.75        559.23       172.23 o                         
   9   6   0        721.85        647.60       129.11 o                         
   9   6   0         64.34         39.89        14.68 o                         
   9   6   0        721.85        704.97        67.28 o                         
   9   6   0       1257.97       1139.06       198.93 o                         
   9   6   0        835.31        789.62       132.65 o                         
 -10  -6   0       2912.29       3009.14       154.65 o                         
 -10  -6   0       2924.96       3055.03       163.44 o                         
 -10  -6   0        259.56        329.15        40.82 o                         
  10   6   0       2594.55       2886.63       301.86 o                         
  10   6   0        228.92        342.27        40.09 o                         
  10   6   0       2787.37       3094.50       297.35 o                         
  10   6   0       2568.52       2634.51       176.37 o                         
  10   6   0       2568.52       1946.17       255.28 o                         
 -11  -6   0        949.65        919.74       113.38 o                         
 -11  -6   0         84.64         25.37        40.95 o                         
 -11  -6   0       1059.13       1157.08       126.88 o                         
 -11  -6   0       1005.20       1114.17       202.59 o                         
  11   6   0        868.49        745.12        90.53 o                         
  11   6   0         77.41         36.30        34.99 o                         
  11   6   0        985.14        714.60       312.12 o                         
  11   6   0        932.82        562.63       208.21 o                         
 -12  -6   0        185.08        103.29        46.55 o                         
 -12  -6   0       2076.58       2636.12       316.71 o                         
 -12  -6   0       2233.54       2367.86       164.87 o                         
 -12  -6   0       2076.58       2122.19       196.79 o                         
  12   6   0       2323.28       2203.46       207.23 o                         
  12   6   0        195.29        151.82        41.99 o                         
  12   6   0       2191.15       2342.16       159.51 o                         
  12   6   0       2191.15       2212.22       204.03 o                         
 -13  -6   0       1203.25       1150.47       151.64 o                         
 -13  -6   0       1265.85       1447.22       130.68 o                         
 -13  -6   0        107.24        118.15       160.53 o                         
  13   6   0       1312.27       1147.77       100.96 o                         
  13   6   0        110.76        -58.79       164.31 o                         
  13   6   0       1242.77       1005.95       150.17 o                         
  13   6   0       1291.38       1714.80       261.93 o                         
 -14  -6   0        435.86        432.29        98.32 o                         
 -14  -6   0        295.64        287.98       182.15 o                         
 -14  -6   0        268.61        391.55       243.08 o                         
 -14  -6   0         23.94        -39.10       151.43 o                         
  14   6   0        430.13        119.15        57.08 o                         
  14   6   0        269.53        354.63       234.30 o                         
  14   6   0        290.90         22.25       157.68 o                         
  14   6   0         24.02        -48.01       162.96 o                         
 -15  -6   0        314.41         63.04       251.21 o                         
 -15  -6   0         28.02        -33.30       192.20 o                         
 -15  -6   0        356.44        282.14       132.79 o                         
  15   6   0        346.91         26.43        56.83 o                         
  15   6   0        306.35         45.03       165.65 o                         
 -16  -6   0        265.81        529.93       533.22 o                         
 -16  -6   0        243.35        371.60       103.05 o                         
  16   6   0        208.91        192.74       119.23 o                         
  16   6   0        198.54         56.29        69.77 o                         
 -17  -6   0        106.62        175.18       134.18 o                         
  17   6   0        101.65        238.00       159.95 o                         
 -18  -6   0        599.94       1015.04       207.81 o                         
  18   6   0        584.59        871.88       184.76 o                         
   0   7   0       5246.16       5310.85       220.80 o                         
   0   7   0       5246.16       5490.01       216.76 o                         
  -1  -7   0       1086.97       1442.52        64.87 o                         
  -1  -7   0       1493.42       2101.04       127.70 o                         
   1   7   0        819.67       1613.15        72.66 o                         
   1   7   0        433.33        713.72        68.09 o                         
  -2  -7   0       6196.00       6855.61       406.38 o                         
  -2  -7   0       6196.00       6797.99       286.59 o                         
  -2  -7   0       6196.00       6055.53       522.88 o                         
   2   7   0       5892.05       6467.05       271.79 o                         
   2   7   0       5892.05       6152.08       285.03 o                         
  -3  -7   0      24326.59      28139.23      1535.93 o                         
  -3  -7   0       2168.16       3182.52       239.92 o                         
  -3  -7   0      27202.23      30686.26      1678.96 o                         
   3   7   0       1916.72       2632.09       236.03 o                         
   3   7   0      21505.52      24428.90      1523.32 o                         
   3   7   0      24084.64      26246.63      2477.60 o                         
  -4  -7   0       1159.44       1220.55        94.54 o                         
  -4  -7   0      13008.79      12276.79       685.37 o                         
  -4  -7   0      13008.79      13396.89       559.94 o                         
  -4  -7   0      13008.79      13875.29       740.13 o                         
   4   7   0       1158.62       1203.78        65.84 o                         
   4   7   0      12999.62      12653.31       521.27 o                         
   4   7   0      12999.62      10827.09       467.88 o                         
  -5  -7   0       1725.72       1825.54        72.54 o                         
  -5  -7   0      23453.79      25937.89      1087.76 o                         
  -5  -7   0      19362.42      19224.69       772.96 o                         
   5   7   0      24343.11      26361.46      1040.05 o                         
   5   7   0       1786.65       2017.36        87.32 o                         
   5   7   0      20046.14      18729.73      1446.97 o                         
  -6  -7   0       2483.62       2819.25       135.38 o                         
  -6  -7   0        221.36        207.32        26.56 o                         
  -6  -7   0       2483.62       3505.53       249.46 o                         
   6   7   0       2621.60       3584.26       218.21 o                         
   6   7   0        233.66        229.73        33.89 o                         
   6   7   0       2621.60       3089.91       147.28 o                         
  -7  -7   0       4743.64       5064.30       331.06 o                         
  -7  -7   0        419.16        431.42        34.10 o                         
  -7  -7   0       4702.93       4635.85       204.76 o                         
   7   7   0       5278.20       5520.28       267.16 o                         
   7   7   0       5226.79       5239.28       204.78 o                         
   7   7   0        465.85        478.67        41.95 o                         
  -8  -7   0       2528.48       2954.44       203.98 o                         
  -8  -7   0        225.36        264.50        45.19 o                         
  -8  -7   0       2528.48       2590.96       123.17 o                         
   8   7   0       2760.78       2636.07       262.22 o                         
   8   7   0       2599.32       2710.85       141.93 o                         
   8   7   0       2599.32       2807.98       154.48 o                         
   8   7   0        231.67        245.56        27.98 o                         
  -9  -7   0         44.91        179.71        27.14 o                         
  -9  -7   0        503.85        502.40        49.63 o                         
  -9  -7   0        755.17        656.73       140.59 o                         
   9   7   0         61.90        113.75        17.25 o                         
   9   7   0        694.46         95.18       157.54 o                         
   9   7   0        742.84        719.38        69.30 o                         
   9   7   0        694.46        752.30        92.05 o                         
   9   7   0        940.95        909.89       113.05 o                         
 -10  -7   0          3.52         -7.07        62.86 o                         
 -10  -7   0         39.48         -7.33        49.97 o                         
 -10  -7   0        235.91        227.00       153.00 o                         
  10   7   0          2.20        -26.39       121.03 o                         
  10   7   0         24.69         -1.13        50.71 o                         
 -11  -7   0       1459.82       1363.98       128.12 o                         
 -11  -7   0        130.11         92.36        45.39 o                         
 -11  -7   0       1539.87       1356.21        99.77 o                         
 -11  -7   0       1459.82       1428.65       228.84 o                         
  11   7   0        118.38         98.61        55.68 o                         
  11   7   0       1406.77       1076.05       155.35 o                         
  11   7   0       1328.25       1185.48        92.23 o                         
  11   7   0       1328.25        640.04       201.88 o                         
 -12  -7   0        316.45        340.93       169.75 o                         
 -12  -7   0        242.95        154.81        91.03 o                         
 -12  -7   0         19.52        116.95        49.52 o                         
 -12  -7   0        219.01         94.98        70.10 o                         
  12   7   0        244.61        150.73        74.18 o                         
  12   7   0         21.80         65.19        57.64 o                         
  12   7   0        334.52         32.25        96.39 o                         
  12   7   0        273.12        147.01        95.64 o                         
 -13  -7   0        800.07        931.00       111.81 o                         
 -13  -7   0        628.65        724.97       129.96 o                         
 -13  -7   0         56.03         16.25        57.59 o                         
  13   7   0        787.67        856.77       129.52 o                         
  13   7   0         56.12        -46.19       169.08 o                         
  13   7   0        629.69        609.82       218.99 o                         
  13   7   0        629.69        777.00       144.78 o                         
 -14  -7   0        195.94        -22.28        91.17 o                         
 -14  -7   0        162.56         40.87       209.16 o                         
 -14  -7   0         14.49        -21.54       169.38 o                         
  14   7   0        261.42        -42.15       107.67 o                         
  14   7   0        223.16        204.04       219.97 o                         
  14   7   0         19.89         -2.31       167.17 o                         
 -15  -7   0        287.90        244.91       264.43 o                         
 -15  -7   0        368.35        554.77       133.79 o                         
 -15  -7   0         25.66        141.58       193.24 o                         
  15   7   0        344.26        310.83       134.70 o                         
  15   7   0        254.36        368.39       240.30 o                         
 -16  -7   0        268.30        362.32       107.37 o                         
 -16  -7   0        254.18        -67.32       526.29 o                         
  16   7   0        237.75        148.59       146.69 o                         
 -17  -7   0        498.18        759.76       163.79 o                         
  17   7   0        451.77        904.80       194.47 o                         
 -18  -7   0        300.81        575.17       178.42 o                         
  18   7   0        294.12        354.73       170.98 o                         
   0   8   0       3360.96       7715.30       359.42 o                         
   0   8   0       3550.16       8157.83       278.74 o                         
  -1  -8   0      29008.82      36514.18      2185.24 o                         
  -1  -8   0      29008.82      40329.27      2242.65 o                         
   1   8   0      28954.23      38496.54      2194.11 o                         
   1   8   0      28954.23      36078.50      2211.47 o                         
  -2  -8   0      21100.33      24494.05       938.55 o                         
  -2  -8   0      19630.83      19724.45       832.75 o                         
   2   8   0      18434.08      20947.99      1093.97 o                         
   2   8   0      17009.92      19722.29      1159.32 o                         
  -3  -8   0       1489.06       2040.53       181.73 o                         
  -3  -8   0      16707.13      19360.52      1120.11 o                         
  -3  -8   0      16707.13      18933.36      1050.75 o                         
  -3  -8   0      16707.13      18668.54       783.17 o                         
   3   8   0      16732.12      18305.57       886.12 o                         
   3   8   0      16732.12      18646.10      1096.07 o                         
   3   8   0       1491.28       2119.73       180.19 o                         
  -4  -8   0      23359.45      14882.97       927.85 o                         
  -4  -8   0       1720.95       2069.37       137.63 o                         
  -4  -8   0      19308.99      20031.03       927.65 o                         
   4   8   0      18834.25      19059.11       783.99 o                         
   4   8   0      22712.97      23696.96      1120.33 o                         
   4   8   0       1678.64       2126.75        96.69 o                         
  -5  -8   0       5865.41       6600.14       256.78 o                         
  -5  -8   0        522.77        492.06        35.00 o                         
  -5  -8   0       5865.41       6540.98       299.68 o                         
   5   8   0       5791.21       6122.04       304.75 o                         
   5   8   0        516.15        490.40        37.75 o                         
   5   8   0       5791.21       6442.58       286.41 o                         
  -6  -8   0       6703.85       7106.66       268.34 o                         
  -6  -8   0        597.49        546.33        37.15 o                         
  -6  -8   0       7837.20       9316.67       559.70 o                         
   6   8   0       8224.21       9528.26       386.38 o                         
   6   8   0        627.93        577.79        40.92 o                         
   6   8   0       7045.36       6239.65       288.99 o                         
  -7  -8   0        126.67        106.70        21.56 o                         
  -7  -8   0       1421.22       1478.73       117.90 o                         
  -7  -8   0       1421.22       1601.02        84.24 o                         
   7   8   0       1635.56       1353.69       160.58 o                         
   7   8   0       1381.65       1437.81        92.48 o                         
   7   8   0        123.14         81.94        20.67 o                         
   7   8   0       1381.65       1549.79       107.40 o                         
  -8  -8   0       2768.55       3250.78       202.35 o                         
  -8  -8   0        226.36        180.31        27.18 o                         
  -8  -8   0       2539.73       2981.35       138.06 o                         
   8   8   0        266.92        241.73        35.96 o                         
   8   8   0       2994.80       3028.18       193.63 o                         
   8   8   0       3211.47       3715.91       234.13 o                         
   8   8   0       3229.50       3826.90       186.84 o                         
   8   8   0       3229.50       2729.50       314.12 o                         
  -9  -8   0          6.85        -41.16        66.26 o                         
  -9  -8   0        115.65        -48.18       120.43 o                         
  -9  -8   0         76.82         76.90        34.74 o                         
   9   8   0        106.68        -44.28        95.34 o                         
 -10  -8   0        184.10        223.99       108.02 o                         
 -10  -8   0         16.41         80.17        79.80 o                         
 -10  -8   0        600.41        353.33        63.30 o                         
 -10  -8   0        306.44        -42.20       125.81 o                         
  10   8   0         28.94         10.86        50.79 o                         
  10   8   0        324.67        307.48       160.73 o                         
  10   8   0        458.06          8.37       104.29 o                         
  10   8   0        733.01        596.55        63.90 o                         
 -11  -8   0        433.25        417.32       195.88 o                         
 -11  -8   0        440.19        143.58        60.27 o                         
 -11  -8   0        517.95        571.69       195.32 o                         
 -11  -8   0         38.61         26.52        69.89 o                         
 -11  -8   0        433.25        232.27       138.70 o                         
  11   8   0        470.21        172.92        58.73 o                         
  11   8   0        551.46        254.34       103.99 o                         
  11   8   0        462.65        479.95       104.55 o                         
  11   8   0         41.23         -9.44        52.07 o                         
 -12  -8   0         56.96         72.32        46.83 o                         
 -12  -8   0        767.24        796.89       101.11 o                         
 -12  -8   0        639.07        735.53       121.67 o                         
 -12  -8   0        639.07        772.39       208.29 o                         
  12   8   0        521.72        266.23       120.80 o                         
  12   8   0        656.14        628.56        81.76 o                         
  12   8   0         46.50         20.08        51.62 o                         
  12   8   0        521.72        487.80       194.81 o                         
 -13  -8   0        196.56         44.85       106.36 o                         
 -13  -8   0        196.29        105.35        74.64 o                         
 -13  -8   0         17.49         18.83        57.98 o                         
  13   8   0        229.80         62.02       114.69 o                         
  13   8   0        147.52        128.43       176.30 o                         
  13   8   0         13.15         47.06       180.07 o                         
 -14  -8   0        561.55        608.51       106.98 o                         
 -14  -8   0         48.49         48.50       184.12 o                         
 -14  -8   0        544.04        683.31       261.56 o                         
  14   8   0        572.05        703.71        97.52 o                         
  14   8   0        549.26        546.19       205.61 o                         
  14   8   0         48.95         49.89       193.77 o                         
  14   8   0        549.26        616.20       227.73 o                         
 -15  -8   0         21.06        -52.29       195.26 o                         
 -15  -8   0        242.53        282.87        97.10 o                         
 -15  -8   0        236.29        301.06       261.77 o                         
  15   8   0        225.75        249.30        88.92 o                         
  15   8   0        219.89        304.77       254.12 o                         
 -16  -8   0        499.78        658.58       147.34 o                         
 -17  -8   0         38.02        258.61       146.79 o                         
   0   9   0      11233.79      11983.69       418.03 o                         
   0   9   0      11233.79      12959.41       622.53 o                         
  -1  -9   0      16359.71      18961.43       719.67 o                         
  -1  -9   0      13540.83      13811.34       556.63 o                         
   1   9   0      11959.30      11762.08       424.18 o                         
   1   9   0      14549.17      15901.93       718.75 o                         
  -2  -9   0      12224.65      13847.10       574.97 o                         
  -2  -9   0      12224.65      12365.46       502.01 o                         
   2   9   0      11817.58      11623.96       508.72 o                         
   2   9   0      11817.58      12277.99       607.54 o                         
  -3  -9   0      20166.66      19283.85       758.14 o                         
  -3  -9   0      24123.09      27397.94      1105.66 o                         
   3   9   0       1705.64       2722.05       227.74 o                         
   3   9   0      20566.93      20336.04      1143.70 o                         
   3   9   0      19137.20      19340.84       921.56 o                         
  -4  -9   0       8367.18       9343.65       469.55 o                         
  -4  -9   0        745.74        980.98        59.40 o                         
  -4  -9   0       8367.18       9328.64       735.84 o                         
  -4  -9   0       8367.18       9412.74       540.49 o                         
   4   9   0       8439.60       8965.92       371.05 o                         
   4   9   0       8439.60       9117.88       389.72 o                         
   4   9   0        752.20        953.18        56.46 o                         
  -5  -9   0        187.97        213.28        29.55 o                         
  -5  -9   0       2995.16       3560.45       201.09 o                         
  -5  -9   0       2109.03       2274.35       114.20 o                         
   5   9   0       3602.72       4285.37       195.06 o                         
   5   9   0        243.99        238.71        32.90 o                         
   5   9   0       2737.51       2904.60       133.26 o                         
  -6  -9   0        131.03         86.82        21.16 o                         
  -6  -9   0       1470.11       1408.67       112.57 o                         
  -6  -9   0       1470.11       1639.65        84.62 o                         
   6   9   0        136.15         74.93        19.04 o                         
   6   9   0       1527.57       1521.32        89.89 o                         
   6   9   0       1527.57       1661.06        98.43 o                         
  -7  -9   0       1244.60       1029.26       100.47 o                         
  -7  -9   0        724.88        595.48        50.06 o                         
  -7  -9   0         64.61         10.79        15.64 o                         
   7   9   0         67.43         -2.45        19.43 o                         
   7   9   0       1251.11       1044.74        86.58 o                         
   7   9   0        756.53        550.50        59.35 o                         
  -8  -9   0        172.05        190.08        93.62 o                         
  -8  -9   0         15.33         30.49        17.17 o                         
  -8  -9   0        172.05        240.80        41.90 o                         
   8   9   0        170.60         55.44        64.34 o                         
   8   9   0         15.21          0.18        20.66 o                         
   8   9   0        453.26        480.24       105.35 o                         
   8   9   0        170.60         30.47        39.56 o                         
  -9  -9   0       1279.96       1226.85       109.18 o                         
  -9  -9   0        980.36        974.93       115.41 o                         
  -9  -9   0       1423.57       1170.59       131.92 o                         
  -9  -9   0         87.38         19.17        92.74 o                         
   9   9   0       1333.92       1141.11       131.45 o                         
   9   9   0        864.63        360.59       175.76 o                         
   9   9   0       1189.03       1007.58        78.79 o                         
 -10  -9   0        233.15        173.59        61.53 o                         
 -10  -9   0        120.02        199.92       155.03 o                         
 -10  -9   0        120.02        -18.92       119.32 o                         
  10   9   0        235.16        152.54        58.84 o                         
  10   9   0         11.49         40.08        50.95 o                         
 -11  -9   0        938.23        911.78        82.98 o                         
 -11  -9   0        868.03        757.55       153.28 o                         
 -11  -9   0        803.16        926.20       218.96 o                         
  11   9   0       1036.24       1138.98        83.09 o                         
  11   9   0        906.17        484.72       195.10 o                         
  11   9   0         80.76         61.90        57.10 o                         
 -12  -9   0          7.53        -43.22        68.29 o                         
 -12  -9   0        116.58         31.70       177.13 o                         
 -12  -9   0        162.59         10.78        77.84 o                         
 -12  -9   0         84.48         30.46       194.78 o                         
  12   9   0        119.08        -33.65       156.66 o                         
  12   9   0        158.98        102.73        65.78 o                         
  12   9   0          6.87        -43.41       140.88 o                         
 -13  -9   0         74.47         14.70       173.91 o                         
 -13  -9   0        835.59        910.20       282.15 o                         
 -13  -9   0        901.09       1077.89       119.38 o                         
 -13  -9   0        835.59        936.34       235.65 o                         
  13   9   0        801.80        864.57       147.32 o                         
  13   9   0        868.20       1083.33       107.26 o                         
  13   9   0         71.46         25.54       163.49 o                         
 -14  -9   0         38.18          8.88       186.35 o                         
 -14  -9   0        431.07        368.94        93.19 o                         
 -14  -9   0        428.36        419.10       263.22 o                         
  14   9   0        386.59        296.19        84.82 o                         
  14   9   0        405.48        751.63       223.77 o                         
  14   9   0         34.23       -113.78       177.56 o                         
 -15  -9   0       1128.20       1199.96       131.55 o                         
 -15  -9   0       1078.87        848.35       411.78 o                         
 -15  -9   0         96.16        141.88       225.49 o                         
  15   9   0       1158.19       1267.76       122.81 o                         
 -16  -9   0        452.03        446.10       140.72 o                         
 -17  -9   0         79.15        184.90       147.52 o                         
   0  10   0       9167.77       7760.39       306.68 o                         
   0  10   0       9151.98       8120.98       423.80 o                         
  -1 -10   0         99.02        199.84        48.07 o                         
  -1 -10   0         99.02         67.60        63.88 o                         
   1  10   0        102.61        114.36        38.12 o                         
   1  10   0        102.61         46.91        87.03 o                         
  -2 -10   0      11667.42      10570.23       462.61 o                         
  -2 -10   0      11799.04      11154.67       459.37 o                         
  -2 -10   0      10920.29       9057.84       782.02 o                         
   2  10   0      11640.85      10321.58       460.26 o                         
   2  10   0      11597.85       9997.02       414.71 o                         
  -3 -10   0        899.79       1219.48       101.57 o                         
  -3 -10   0        899.79       1018.04        94.93 o                         
  -3 -10   0        899.79       1131.58       172.07 o                         
  -3 -10   0         80.20         32.94        40.72 o                         
   3  10   0        793.96       1043.36        68.59 o                         
   3  10   0        793.96        948.92       100.70 o                         
   3  10   0        793.96        682.81        95.00 o                         
   3  10   0         70.76         65.08        34.70 o                         
  -4 -10   0       9890.47      10980.51       858.92 o                         
  -4 -10   0       8284.69       8797.24       468.44 o                         
  -4 -10   0       8313.28       8182.39       324.01 o                         
  -4 -10   0        738.39        973.63        57.25 o                         
   4  10   0       9087.41       9386.51       390.75 o                         
   4  10   0        809.93        944.46        56.57 o                         
   4  10   0       9146.79       9316.65       359.35 o                         
  -5 -10   0         64.22         77.51        21.29 o                         
  -5 -10   0        720.57        564.07        65.09 o                         
  -5 -10   0        720.57        825.66        69.50 o                         
   5  10   0        627.49        640.17        61.33 o                         
   5  10   0         55.93         32.30        19.25 o                         
   5  10   0        627.49        561.11        59.06 o                         
  -6 -10   0        612.40        709.73        72.63 o                         
  -6 -10   0       1034.10       1112.21       104.85 o                         
  -6 -10   0         54.58         42.04        17.42 o                         
   6  10   0         73.15         30.47        18.85 o                         
   6  10   0        820.71        950.73        68.45 o                         
   6  10   0       1202.70       1395.53        83.24 o                         
  -7 -10   0         11.27         21.53        24.06 o                         
  -7 -10   0        126.42         91.67        34.64 o                         
  -7 -10   0        126.42        -15.82        74.52 o                         
  -7 -10   0        366.33        389.80        68.82 o                         
   7  10   0        149.82         97.44        41.62 o                         
   7  10   0        149.82        171.86        82.88 o                         
   7  10   0        234.89        158.17        89.75 o                         
  -8 -10   0        779.90        774.54        93.78 o                         
  -8 -10   0         69.51         29.94        19.20 o                         
  -8 -10   0       1544.20       1497.37       128.96 o                         
  -8 -10   0        953.40        693.89       145.41 o                         
   8  10   0       1149.67       1245.10       101.49 o                         
   8  10   0         38.41          7.67        20.41 o                         
   8  10   0        430.93        392.11       145.79 o                         
   8  10   0        642.82        431.43        80.66 o                         
  -9 -10   0        430.83        310.82       148.22 o                         
  -9 -10   0         38.40        -32.16       102.03 o                         
  -9 -10   0        430.83        333.61       108.68 o                         
  -9 -10   0        517.31        107.51        84.68 o                         
   9  10   0        547.93         86.54        71.45 o                         
   9  10   0        466.55        176.87       103.32 o                         
   9  10   0        935.84        398.18       191.46 o                         
 -10 -10   0       2996.05       2956.57       210.01 o                         
 -10 -10   0       2711.70       2990.20       162.31 o                         
  10  10   0       2846.15       3079.85       223.69 o                         
  10  10   0       2406.83       2287.22       313.53 o                         
  10  10   0       2550.71       2853.23       189.14 o                         
 -11 -10   0        612.36        500.20       256.49 o                         
 -11 -10   0        786.30        983.32        85.21 o                         
 -11 -10   0        677.24        604.29       215.45 o                         
  11  10   0        832.86       1066.31        81.75 o                         
  11  10   0         59.13         97.22        57.27 o                         
 -12 -10   0       2247.41       2822.03       148.58 o                         
 -12 -10   0       2176.26       2747.12       352.76 o                         
 -12 -10   0       2176.26       2573.87       282.78 o                         
  12  10   0       2242.43       2837.99       152.81 o                         
 -13 -10   0        107.50        187.58        80.21 o                         
 -13 -10   0          2.33        -47.97       186.18 o                         
 -13 -10   0         26.17        -72.11       227.78 o                         
 -13 -10   0         35.27        377.55       202.50 o                         
  13  10   0         43.82        245.96       187.95 o                         
  13  10   0        115.63        178.62        62.38 o                         
  13  10   0          3.09         12.65       183.49 o                         
 -14 -10   0       1579.87       1416.64       509.36 o                         
 -14 -10   0        140.81         18.20       199.05 o                         
 -14 -10   0       1686.05       1799.53       154.16 o                         
  14  10   0        154.93        -59.37       203.89 o                         
  14  10   0       1738.27       2122.52       298.23 o                         
  14  10   0       1834.97       1898.94       144.47 o                         
 -15 -10   0        155.46        102.74       109.14 o                         
  15  10   0         12.68         53.27       227.73 o                         
  15  10   0        173.25        321.07       222.98 o                         
 -16 -10   0        321.74        314.79       133.83 o                         
 -17 -10   0         36.59         13.57       127.39 o                         
   0  11   0       4970.07       5006.60       189.31 o                         
   0  11   0       4970.07       5330.61       306.57 o                         
  -1 -11   0       4922.61       5406.15       228.18 o                         
  -1 -11   0       6664.75       7851.53       374.07 o                         
   1  11   0       6877.60       8183.22       283.00 o                         
   1  11   0       5184.66       5778.72       320.38 o                         
  -2 -11   0       4929.71       5034.22       260.08 o                         
  -2 -11   0       4929.71       5206.54       219.23 o                         
   2  11   0       5060.25       5075.26       244.14 o                         
   2  11   0       5060.25       5189.79       217.02 o                         
  -3 -11   0       3374.68       3991.49       256.77 o                         
  -3 -11   0       2693.74       2773.85       253.58 o                         
  -3 -11   0        225.21        151.83        69.24 o                         
  -3 -11   0       2526.84       2453.56       247.28 o                         
   3  11   0       3221.99       3750.18       166.49 o                         
   3  11   0       2255.14       2243.38       121.48 o                         
   3  11   0        200.99        128.83        35.96 o                         
  -4 -11   0        140.38        131.02        77.25 o                         
  -4 -11   0        140.38        151.16        32.61 o                         
  -4 -11   0         12.51        -11.85        26.61 o                         
   4  11   0        132.43        165.76        53.21 o                         
   4  11   0         11.80         -2.54        33.14 o                         
   4  11   0        132.43        145.81        33.93 o                         
  -5 -11   0       6123.70       6058.36       284.37 o                         
  -5 -11   0       6373.82       5675.90       239.99 o                         
  -5 -11   0        545.79        460.00        39.58 o                         
   5  11   0        538.68        474.76        43.19 o                         
   5  11   0       6267.36       6633.68       261.46 o                         
   5  11   0       6043.94       6242.58       277.29 o                         
  -6 -11   0        425.60        307.62        63.21 o                         
  -6 -11   0         37.93         22.20        18.75 o                         
  -6 -11   0        425.60        346.12        71.51 o                         
   6  11   0         40.07          3.41        19.85 o                         
   6  11   0        449.59        499.16        66.21 o                         
   6  11   0        449.59        321.03        51.65 o                         
  -7 -11   0       2732.59       2922.95       183.08 o                         
  -7 -11   0       2042.99       1821.34       121.06 o                         
  -7 -11   0        182.09         79.76        30.93 o                         
   7  11   0       2672.91       2703.99       237.29 o                         
   7  11   0        212.98        107.21        21.92 o                         
   7  11   0       2985.01       3294.04       169.36 o                         
   7  11   0       2389.60       2224.16       158.34 o                         
  -8 -11   0        351.72        -10.43       120.30 o                         
  -8 -11   0         30.38         -0.74        70.75 o                         
  -8 -11   0        340.87        212.37       104.64 o                         
  -8 -11   0        340.87        338.73       151.89 o                         
   8  11   0        394.74         57.18        67.72 o                         
   8  11   0        386.78        280.45        78.95 o                         
  -9 -11   0       1615.35       1471.11       142.78 o                         
  -9 -11   0        967.66        735.44        78.62 o                         
   9  11   0        831.46        579.78        84.09 o                         
   9  11   0       1434.63       1403.19       112.55 o                         
   9  11   0       1434.63        837.71       232.94 o                         
 -10 -11   0        710.22        519.57       236.64 o                         
 -10 -11   0        773.05        689.95       144.69 o                         
  10  11   0        733.47        629.80       129.79 o                         
  10  11   0        795.55        539.34        84.30 o                         
  10  11   0       1172.79        674.74       219.24 o                         
 -11 -11   0       2191.71       2459.34       134.90 o                         
 -11 -11   0       2231.88       2537.31       478.27 o                         
  11  11   0       2193.58       2437.74       165.03 o                         
 -12 -11   0        558.96        714.58        73.48 o                         
 -12 -11   0        570.54        838.95       228.96 o                         
 -12 -11   0        547.91         -1.51       439.21 o                         
  12  11   0        544.13        614.83        80.47 o                         
 -13 -11   0       1472.41       1701.90       107.39 o                         
 -13 -11   0       1401.77       1306.90       437.66 o                         
  13  11   0       1404.86       1550.00        98.71 o                         
  13  11   0        119.47        159.69       197.48 o                         
 -14 -11   0         88.65        266.48        82.52 o                         
 -14 -11   0          6.37         -0.23       346.81 o                         
 -14 -11   0         77.29        586.55       199.74 o                         
  14  11   0         97.88        166.33        36.03 o                         
  14  11   0          7.22        -42.75       218.60 o                         
 -15 -11   0        612.21        604.50       126.58 o                         
  15  11   0        561.43        290.22       216.91 o                         
 -16 -11   0         32.90        -10.36       107.15 o                         
   0  12   0       5531.84       5446.30       203.48 o                         
   0  12   0       5595.18       5614.26       327.51 o                         
  -1 -12   0       2030.08       2470.81       110.01 o                         
  -1 -12   0       2030.08       2111.13       141.68 o                         
   1  12   0       2055.39       2247.31       100.08 o                         
   1  12   0       2055.39       2552.42       197.29 o                         
  -2 -12   0       1044.03        887.55        82.84 o                         
  -2 -12   0       1208.48       1245.29       135.57 o                         
  -2 -12   0        545.96        406.47        63.51 o                         
   2  12   0       1073.75       1179.01        71.55 o                         
   2  12   0        894.63        647.80       112.36 o                         
  -3 -12   0         58.02         22.11        25.58 o                         
  -3 -12   0          5.17         20.52        37.61 o                         
  -3 -12   0         58.02        -64.64       175.79 o                         
   3  12   0          6.13         -5.81        33.68 o                         
   3  12   0         68.75         51.97        27.28 o                         
  -4 -12   0        806.54        690.45        52.82 o                         
  -4 -12   0       9049.28       8681.61       378.08 o                         
  -4 -12   0       9154.18       8532.96       373.92 o                         
   4  12   0       8982.79       8427.71       348.43 o                         
   4  12   0        788.80        687.78        50.63 o                         
   4  12   0       8850.30       8615.08       374.31 o                         
  -5 -12   0        804.64        893.82        83.47 o                         
  -5 -12   0         71.72         24.75        20.24 o                         
  -5 -12   0        804.64        963.44       116.18 o                         
   5  12   0         71.75         18.86        20.91 o                         
   5  12   0        804.98        943.03        74.12 o                         
   5  12   0        804.98        992.77        73.95 o                         
  -6 -12   0      13172.05      14005.36       615.23 o                         
  -6 -12   0      13154.95      13396.89       574.26 o                         
  -6 -12   0       1172.46       1059.70        75.16 o                         
   6  12   0      13678.68      14092.71       567.97 o                         
   6  12   0      13674.70      13800.90       570.72 o                         
   6  12   0       1218.79       1141.63        68.95 o                         
  -7 -12   0        484.46        645.90        90.94 o                         
  -7 -12   0         43.18         -7.26        37.72 o                         
  -7 -12   0        484.46        612.71        97.69 o                         
  -7 -12   0        497.87        756.32       161.12 o                         
   7  12   0        482.06        716.67        93.36 o                         
   7  12   0        470.93        748.69        89.11 o                         
   7  12   0         41.97        -10.02        33.90 o                         
   7  12   0        470.93        578.07       203.92 o                         
  -8 -12   0       1112.44       1051.22       114.55 o                         
  -8 -12   0         74.04        131.94       115.72 o                         
  -8 -12   0       1210.78       1263.64       152.33 o                         
   8  12   0       1522.29       1676.02       117.58 o                         
   8  12   0       1432.70       1509.57       106.50 o                         
 -10 -12   0        536.05        338.69       137.70 o                         
 -10 -12   0        478.98        638.26        82.29 o                         
 -10 -12   0        536.29         72.45       351.50 o                         
  10  12   0        377.91         16.94       199.02 o                         
  10  12   0        443.00        338.14        78.03 o                         
  10  12   0        450.55        192.42       150.26 o                         
 -11 -12   0        206.82         54.67       139.87 o                         
 -11 -12   0        184.52        -17.82       400.35 o                         
  11  12   0        173.61         22.95        70.17 o                         
 -12 -12   0       1149.39       1308.77       198.29 o                         
 -12 -12   0       1106.58       1481.75       279.47 o                         
  12  12   0       1003.74       1053.96        97.43 o                         
 -13 -12   0        166.07        200.61        51.77 o                         
  13  12   0        178.56        180.05        65.11 o                         
 -14 -12   0        738.38        844.84       118.15 o                         
 -14 -12   0        621.28        904.13       232.90 o                         
  14  12   0        622.06        430.10       229.26 o                         
   0  13   0          4.39        119.74        57.42 o                         
   0  13   0          4.39         93.06       116.62 o                         
  -1 -13   0       4303.83       4423.11       242.33 o                         
  -1 -13   0       4959.03       5076.02       196.64 o                         
   1  13   0       4680.57       4589.84       175.55 o                         
   1  13   0       5311.72       5606.72       321.45 o                         
  -2 -13   0        271.37         94.41        76.56 o                         
  -2 -13   0        271.37        115.70       211.55 o                         
  -2 -13   0        271.37        228.67        52.52 o                         
   2  13   0        250.35        -15.06       200.72 o                         
   2  13   0        250.35         91.99        75.06 o                         
   2  13   0        250.35        102.08        66.39 o                         
  -3 -13   0        322.68        445.63        49.48 o                         
  -3 -13   0       3747.42       3495.86       242.57 o                         
  -3 -13   0       3620.40       3412.24       147.15 o                         
   3  13   0        289.43        326.77        55.54 o                         
   3  13   0       3247.38       2978.26       212.64 o                         
   3  13   0       3391.01       2782.26       158.82 o                         
  -4 -13   0          6.83         72.28        27.77 o                         
  -4 -13   0         76.61         39.85        33.96 o                         
  -4 -13   0         76.61         16.60       114.91 o                         
   4  13   0          7.66         45.00        21.42 o                         
   4  13   0         85.90          8.33        48.93 o                         
   4  13   0         85.90         21.45       107.22 o                         
  -5 -13   0       6183.77       6546.81       297.73 o                         
  -5 -13   0        551.14        512.98        62.02 o                         
  -5 -13   0       6334.68       6397.14       313.32 o                         
   5  13   0       6255.35       6600.26       276.63 o                         
   5  13   0        545.44        499.08        49.40 o                         
   5  13   0       6119.85       6330.08       294.56 o                         
  -6 -13   0        100.88        184.02        49.59 o                         
  -6 -13   0        100.88        304.67       116.56 o                         
  -6 -13   0          8.99        -29.73        80.74 o                         
   6  13   0         79.60        232.89        66.26 o                         
   6  13   0         79.60        125.86        54.18 o                         
  -7 -13   0       5127.29       5570.54       342.29 o                         
  -7 -13   0       4813.29       4933.57       440.48 o                         
  -7 -13   0        428.99        433.12        70.59 o                         
  -7 -13   0       5066.32       5770.06       301.34 o                         
   7  13   0       5500.87       6095.30       291.26 o                         
   7  13   0        466.21        428.15        58.39 o                         
   7  13   0       5525.64       5958.50       494.62 o                         
   7  13   0       5230.86       5111.01       433.85 o                         
  -8 -13   0       1242.85       1107.55       311.18 o                         
  -8 -13   0       1323.46       1298.24       126.61 o                         
   8  13   0       1378.70       1429.27       167.31 o                         
   8  13   0       1301.23       1232.14       109.90 o                         
  -9 -13   0        223.06         67.90        85.87 o                         
   9  13   0        272.20         16.07       123.86 o                         
 -11 -13   0        620.27        569.19       160.53 o                         
  11  13   0        530.27        560.83       127.00 o                         
  12  13   0        202.49        -45.36       100.45 o                         
 -13 -13   0        790.04        942.17       192.12 o                         
 -13 -13   0        775.50       1005.54       250.71 o                         
  13  13   0        713.31        871.22       117.23 o                         
 -14 -13   0        186.17        295.40       201.13 o                         
   0  14   0       2904.32       3614.23       257.23 o                         
   0  14   0       2933.03       3519.53       146.46 o                         
  -1 -14   0          3.43         98.11        53.32 o                         
  -1 -14   0          3.43         26.84        50.05 o                         
   1  14   0          0.65        262.73       130.33 o                         
   1  14   0          0.65        -45.09        76.08 o                         
  -2 -14   0       4163.55       4255.99       210.28 o                         
  -2 -14   0       5280.57       6153.10       360.58 o                         
  -2 -14   0        371.08        302.10       125.56 o                         
  -2 -14   0       4448.91       5243.73       462.42 o                         
   2  14   0       4067.44       3466.33       334.83 o                         
   2  14   0       4349.56       4510.32       203.17 o                         
   2  14   0        360.53        209.51       124.90 o                         
   2  14   0       5152.61       5790.96       489.34 o                         
  -3 -14   0         12.10        -18.86        29.59 o                         
  -3 -14   0        135.81        145.98        32.92 o                         
  -3 -14   0        135.81       -124.50       232.92 o                         
   3  14   0        137.94         10.24        76.98 o                         
   3  14   0         12.29         -1.19        30.06 o                         
   3  14   0        137.94        134.89        55.79 o                         
  -4 -14   0       2087.00       2611.04       144.93 o                         
  -4 -14   0        186.01        245.48        44.84 o                         
  -4 -14   0       2145.37       2435.07       249.33 o                         
  -4 -14   0       2135.57       2679.17       216.73 o                         
   4  14   0       1834.33       2296.05       276.51 o                         
   4  14   0        163.49        150.89        43.92 o                         
   4  14   0       1878.93       2158.27       117.02 o                         
   4  14   0       1884.91       1630.85       234.99 o                         
  -5 -14   0        157.58        145.20       106.85 o                         
  -5 -14   0        157.58        253.11        56.00 o                         
  -5 -14   0         14.04        -14.88        29.10 o                         
   5  14   0        172.22        245.87        37.34 o                         
   5  14   0        172.22        191.29        59.18 o                         
  -6 -14   0       2103.25       1875.70       129.24 o                         
  -6 -14   0       2292.65       2053.51       175.17 o                         
  -6 -14   0        187.46        132.16        45.01 o                         
   6  14   0       2418.47       2250.82       121.88 o                         
   6  14   0        198.08         80.02        29.17 o                         
   6  14   0       2456.00       2357.30       201.67 o                         
   6  14   0       2222.40       2148.34       273.43 o                         
  -7 -14   0        112.75         62.98        46.40 o                         
  -7 -14   0       1265.04       1157.35       152.32 o                         
  -7 -14   0       1356.80       1145.01       123.20 o                         
   7  14   0       1206.16       1064.49        96.45 o                         
   7  14   0       1118.73        932.73       114.72 o                         
   7  14   0         99.71         12.81        41.92 o                         
  -8 -14   0        420.60        265.34       291.99 o                         
  -8 -14   0        599.67        520.02       101.87 o                         
   8  14   0        567.28        543.91        76.64 o                         
   8  14   0        383.76        346.53       101.16 o                         
  -9 -14   0       1076.20        889.61       123.95 o                         
   9  14   0       1119.34        810.05       179.77 o                         
   9  14   0       1123.31       1022.01        96.14 o                         
 -10 -14   0        823.58        734.89       114.47 o                         
  10  14   0        807.15        843.59        89.41 o                         
  10  14   0        599.13        533.66       176.93 o                         
 -11 -14   0        377.40         29.68       117.56 o                         
  11  14   0        387.52        108.62        69.05 o                         
 -12 -14   0        411.68        558.37       105.51 o                         
  12  14   0        379.15        590.42        78.41 o                         
 -13 -14   0        367.43        553.06       229.18 o                         
  13  14   0        274.35        266.17        90.61 o                         
 -14 -14   0        971.83       1122.24       255.85 o                         
   0  15   0         95.03        -31.65        75.77 o                         
  -1 -15   0       2833.06       2809.29       173.58 o                         
  -1 -15   0       3063.35       3295.79       382.17 o                         
  -1 -15   0       2584.08       2434.24       227.10 o                         
   1  15   0       3014.16       2935.19       144.17 o                         
   1  15   0       2784.57       2902.25       363.58 o                         
  -2 -15   0        521.04        871.98       181.46 o                         
  -2 -15   0        521.04        679.56        56.68 o                         
  -2 -15   0         46.44        -20.81        41.97 o                         
  -2 -15   0        521.04        838.98       292.99 o                         
   2  15   0        432.04        676.96        86.40 o                         
   2  15   0        432.04        600.20       278.87 o                         
   2  15   0         38.51         21.75       122.71 o                         
   2  15   0        517.89        716.46       187.92 o                         
  -3 -15   0       4113.02       4070.52       179.18 o                         
  -3 -15   0        366.58        182.51        52.44 o                         
  -3 -15   0       4204.41       4621.49       459.78 o                         
   3  15   0       4204.47       4323.93       196.52 o                         
   3  15   0       4175.72       4007.57       388.14 o                         
   3  15   0        366.39        230.68        66.85 o                         
   3  15   0       4110.82       4175.45       368.85 o                         
  -4 -15   0        228.48        210.18        44.67 o                         
  -4 -15   0         20.36        -31.35       103.31 o                         
  -4 -15   0        228.48        153.68       133.84 o                         
  -4 -15   0        422.54        349.86       150.77 o                         
   4  15   0        202.63        276.63       135.99 o                         
   4  15   0         18.06        -22.31       126.02 o                         
   4  15   0        202.63        104.66        56.70 o                         
   4  15   0        402.59        245.92       155.91 o                         
  -5 -15   0       1386.50       1374.25       148.19 o                         
  -5 -15   0       1360.62       1458.90        92.64 o                         
  -5 -15   0        121.27         49.30        33.65 o                         
   5  15   0       1332.14       1355.58       102.45 o                         
   5  15   0        116.54         53.40        27.70 o                         
   5  15   0       1372.48       1349.25       215.05 o                         
   5  15   0       1307.57       1483.47       251.64 o                         
  -6 -15   0        429.91        333.52       170.94 o                         
  -6 -15   0        429.91        369.90        96.45 o                         
  -6 -15   0         38.32         29.66        40.90 o                         
  -6 -15   0        487.58        231.58       155.93 o                         
   6  15   0        443.74        506.93       171.23 o                         
   6  15   0        443.74        314.30        88.50 o                         
   6  15   0         39.55         -4.52        42.39 o                         
  -7 -15   0        655.74        385.46       196.50 o                         
  -7 -15   0        838.32        748.34       108.29 o                         
   7  15   0        591.65        465.27        64.62 o                         
   7  15   0        413.27        346.51        95.62 o                         
  -8 -15   0        109.25        -42.85        95.11 o                         
   8  15   0        115.90         15.90       120.10 o                         
   8  15   0        118.14        -10.06        55.36 o                         
  -9 -15   0       1417.45       1444.66       143.55 o                         
   9  15   0       1328.72       1442.59       113.36 o                         
   9  15   0       1302.68       1387.88       214.75 o                         
 -11 -15   0        430.18        378.70       105.70 o                         
  11  15   0        480.38        530.96        71.90 o                         
  12  15   0         39.40         87.67        95.19 o                         
 -13 -15   0        731.01       1149.25       269.92 o                         
 -14 -15   0        131.14        375.33       209.02 o                         
   0  16   0       1753.50       2011.57       342.07 o                         
   0  16   0       1747.89       1810.87       137.34 o                         
   0  16   0       1163.15       1245.39       152.95 o                         
  -1 -16   0       2620.91       2683.13       176.89 o                         
  -1 -16   0       2620.91       2455.41       218.47 o                         
  -1 -16   0       2620.91       2780.83       396.45 o                         
  -1 -16   0        233.59         48.69       117.29 o                         
   1  16   0       2683.96       2855.79       163.91 o                         
   1  16   0        239.21        163.75       132.39 o                         
   1  16   0       2683.96       2760.41       381.04 o                         
  -2 -16   0       2942.59       3070.56       168.97 o                         
  -2 -16   0       3483.53       4014.38       455.82 o                         
  -2 -16   0        262.26        139.84        52.23 o                         
   2  16   0       2928.84       3255.17       338.27 o                         
   2  16   0       3517.65       4183.01       258.29 o                         
   2  16   0       2932.01       3127.03       337.25 o                         
   2  16   0        261.04        135.68       135.91 o                         
  -3 -16   0       1943.18       1740.08       120.07 o                         
  -3 -16   0        173.19         63.58        35.01 o                         
  -3 -16   0       1943.18       2200.20       378.92 o                         
  -3 -16   0       1976.06       2118.30       259.63 o                         
   3  16   0       1900.76       1880.40       126.90 o                         
   3  16   0        169.41         63.31        41.62 o                         
   3  16   0       1923.92       1964.24       268.50 o                         
   3  16   0       1900.77       1804.46       264.17 o                         
  -4 -16   0       2032.02       2169.20       138.73 o                         
  -4 -16   0        181.11         60.00        27.47 o                         
  -4 -16   0       2064.36       2377.39       281.90 o                         
  -4 -16   0       2048.63       2323.38       387.13 o                         
   4  16   0       2293.02       2466.48       299.73 o                         
   4  16   0       2319.06       2638.11       292.17 o                         
   4  16   0       2314.99       2687.98       156.00 o                         
   4  16   0        204.37         33.05        43.48 o                         
  -5 -16   0         42.04         12.17        32.37 o                         
  -5 -16   0        471.66        261.86        63.23 o                         
  -5 -16   0        471.66        506.22       148.62 o                         
   5  16   0        423.18        212.66        72.28 o                         
   5  16   0        423.18        354.47       160.68 o                         
   5  16   0         37.72         -7.27        41.71 o                         
  -6 -16   0        332.50        230.32       172.03 o                         
  -6 -16   0         22.68         -8.09        42.88 o                         
  -6 -16   0        560.01        299.85       104.55 o                         
  -6 -16   0        254.49        274.23       171.18 o                         
   6  16   0        384.70         61.68       168.25 o                         
   6  16   0        159.57        108.08       110.00 o                         
   6  16   0        102.10        111.05       146.58 o                         
  -7 -16   0        220.48         48.97       139.43 o                         
   7  16   0        252.04         52.78       161.68 o                         
   7  16   0        175.41         -2.82       115.29 o                         
  -8 -16   0       2015.76       2014.56       170.89 o                         
   8  16   0       1797.94       1874.15       159.19 o                         
   8  16   0       1850.51       2026.13       244.65 o                         
  -9 -16   0        148.51         36.33       101.52 o                         
   9  16   0        133.59        210.97       151.54 o                         
 -10 -16   0       1034.79        991.14       131.51 o                         
  10  16   0        996.06       1133.38       175.53 o                         
 -13 -16   0        216.22        393.95       223.92 o                         
   0  17   0       1877.26       1938.13       373.50 o                         
   0  17   0       1877.26       2015.17       205.53 o                         
   0  17   0       1877.26       1604.09       200.94 o                         
  -1 -17   0       2362.12       2215.76       156.46 o                         
  -1 -17   0       2554.86       2366.92       354.35 o                         
  -1 -17   0        210.53         88.39        53.36 o                         
  -1 -17   0       3382.38       3686.11       441.12 o                         
   1  17   0       2911.96       3229.26       218.93 o                         
   1  17   0        171.39        142.66       160.13 o                         
   1  17   0       2162.73       1862.68       375.44 o                         
  -2 -17   0       2469.71       1827.46        99.27 o                         
  -2 -17   0        220.12        105.82        37.19 o                         
  -2 -17   0       2469.71       2620.37       414.01 o                         
   2  17   0        225.07        108.67        45.66 o                         
   2  17   0       2525.23       2474.72       303.71 o                         
   2  17   0       2538.48       2778.03       315.87 o                         
   2  17   0       2525.23       2635.85       190.17 o                         
  -3 -17   0       2365.18       2505.91       149.62 o                         
  -3 -17   0        210.80         61.51        35.48 o                         
  -3 -17   0       2410.91       2945.24       315.87 o                         
   3  17   0       2469.76       2849.33       166.06 o                         
   3  17   0        193.96         81.45        44.13 o                         
   3  17   0       2220.63       2730.51       314.01 o                         
   3  17   0       2176.22       2112.63       300.88 o                         
  -4 -17   0        742.79        457.78       183.58 o                         
  -4 -17   0        651.04        442.36        76.64 o                         
  -4 -17   0         58.03         10.45        32.85 o                         
   4  17   0         52.67         11.45        42.67 o                         
   4  17   0        591.00        512.15       180.32 o                         
   4  17   0        591.00        381.69        81.72 o                         
   4  17   0        652.13        523.28       192.27 o                         
  -5 -17   0       1357.38       1559.03       156.88 o                         
  -5 -17   0        120.98         66.79        47.97 o                         
  -5 -17   0       1421.36       1577.71       236.72 o                         
   5  17   0       1365.89       1383.88       111.45 o                         
   5  17   0        116.83         64.51        45.76 o                         
  -6 -17   0        311.83        294.63       150.54 o                         
  -6 -17   0         19.45          0.97        47.74 o                         
  -6 -17   0        218.20        126.15       170.00 o                         
   6  17   0        235.86         29.79        93.28 o                         
  -7 -17   0        674.52        738.35       215.63 o                         
  -7 -17   0        735.28        494.70       123.35 o                         
   7  17   0        766.53        613.32       193.63 o                         
   7  17   0        691.23        599.34       152.55 o                         
  -8 -17   0        136.62        -25.60       139.77 o                         
   8  17   0        127.45        -30.38       160.81 o                         
  -9 -17   0        850.59        805.82       128.90 o                         
   9  17   0        903.64       1105.37       187.36 o                         
   9  17   0        873.98       1009.79       199.68 o                         
  10  17   0        232.90        -41.97       155.24 o                         
   0  18   0        619.82        721.20        92.33 o                         
  -1 -18   0        188.81        153.26        46.05 o                         
   1  18   0        234.66        166.56        69.33 o                         
   1  18   0        234.66        -41.06       130.44 o                         
  -2 -18   0         88.80         -4.07        36.06 o                         
  -2 -18   0        996.36       1018.51        96.60 o                         
   2  18   0       1030.76       1056.88       126.80 o                         
   2  18   0         79.46        -14.91        50.58 o                         
  -3 -18   0         55.57        -29.97        54.59 o                         
  -4 -18   0        124.01         63.31        38.85 o                         
  -4 -18   0       1391.42       1583.11       188.30 o                         
   4  18   0        111.88         59.56        55.67 o                         
   4  18   0       1321.14       1422.23       243.09 o                         
   4  18   0       1369.57       1310.10       138.79 o                         
  -5 -18   0        400.63        205.01       157.91 o                         
  -5 -18   0         32.37         32.13        55.07 o                         
   5  18   0        403.33        143.64       101.41 o                         
   5  18   0         35.95         11.30        49.18 o                         
  -6 -18   0       1183.74       1293.95       232.07 o                         
  -6 -18   0        983.92        937.66       191.36 o                         
   6  18   0       1239.54       1274.68       145.49 o                         
  -7 -18   0        203.10        123.93       192.14 o                         
  -7 -18   0        226.76         47.72       143.07 o                         
   7  18   0        258.66        130.62       100.57 o                         
  -8 -18   0        335.88        150.64       156.58 o                         
  -8 -18   0        344.50        335.17       207.89 o                         
   8  18   0        447.88        473.63       116.27 o                         
  10  18   0        315.45        285.69       176.00 o                         
   0  19   0         64.71          1.99        43.89 o                         
  -1 -19   0       1268.50       1303.90        87.81 o                         
  -1 -19   0        113.06         25.97        59.62 o                         
   1  19   0       1404.88       1519.03       213.30 o                         
   1  19   0        122.27         64.70        47.23 o                         
   1  19   0       1371.92       1419.99       170.18 o                         
  -2 -19   0         27.84         34.37        42.74 o                         
  -2 -19   0        312.39        273.63        68.94 o                         
   2  19   0         23.21         26.27        44.12 o                         
   2  19   0        260.45        208.91       148.94 o                         
  -3 -19   0         32.27         17.34        38.18 o                         
  -3 -19   0        362.06        356.41        88.15 o                         
   3  19   0        397.56        221.86       106.25 o                         
   3  19   0         31.06         23.48        42.83 o                         
  -4 -19   0        146.31         92.21        51.00 o                         
  -4 -19   0         13.04         -3.51        36.31 o                         
   4  19   0        110.44        -43.95       128.29 o                         
  -5 -19   0         20.53         -5.96        49.44 o                         
  -5 -19   0        259.89        -23.47       145.43 o                         
   5  19   0        576.92        582.19        94.29 o                         
   6  19   0         44.47        -47.95        94.30 o                         
  -7 -19   0        468.86        514.71       202.34 o                         
  -7 -19   0        343.53        115.16       161.01 o                         
   7  19   0        523.72        688.57       175.43 o                         
  -8 -19   0        273.03        138.02       190.53 o                         
   8  19   0        242.06         -4.83       149.58 o                         
   9  19   0        228.76        163.83       170.40 o                         
   0  20   0       1372.46       1525.24       131.26 o                         
  -1 -20   0         45.96         88.90        52.74 o                         
  -1 -20   0        515.70        371.58       133.56 o                         
  -1 -20   0        620.57        610.94       173.32 o                         
   1  20   0         43.41         52.28        48.06 o                         
   1  20   0        487.01        418.03        90.51 o                         
  -2 -20   0        962.73       1030.38       191.59 o                         
  -2 -20   0        924.80        660.18       188.09 o                         
  -2 -20   0         82.42        134.45        54.07 o                         
   2  20   0       1093.69       1117.78       198.45 o                         
   2  20   0       1092.80       1145.75       156.00 o                         
   2  20   0         97.40         94.22        54.35 o                         
  -3 -20   0        337.20        249.52       120.68 o                         
  -3 -20   0         30.05         19.89        40.55 o                         
  -3 -20   0        538.29        470.64       163.31 o                         
   3  20   0        348.55        389.13       112.76 o                         
  -4 -20   0          7.26          1.73        37.49 o                         
   4  20   0        221.16        310.82       109.53 o                         
  -5 -20   0          0.72        -16.78        51.79 o                         
  -6 -20   0        253.35        481.79       185.28 o                         
   6  20   0        239.08        254.69       159.82 o                         
  -7 -20   0        305.34        197.63       177.86 o                         
   7  20   0        304.98        127.18       159.74 o                         
   8  20   0        445.29        543.70       183.68 o                         
  -1 -21   0        331.99        367.12       120.36 o                         
  -1 -21   0         29.59         26.10        51.65 o                         
  -1 -21   0        369.79        363.01       169.79 o                         
   1  21   0        385.80        268.16       167.01 o                         
  -2 -21   0        452.16        419.82       141.17 o                         
  -2 -21   0        501.68        580.29       174.23 o                         
  -2 -21   0         40.30         44.31        51.17 o                         
   2  21   0        440.12        399.15        93.45 o                         
  -3 -21   0         77.69         55.91        55.11 o                         
  -3 -21   0        871.71       1115.17       174.06 o                         
   3  21   0        928.82       1173.85       167.05 o                         
  -4 -21   0         18.59          4.14        54.61 o                         
   4  21   0        228.14        241.30       169.93 o                         
   5  21   0        106.94         40.67       115.96 o                         
   0  22   0        391.74        344.23       166.05 o                         
  -1 -22   0          2.86         24.60        54.88 o                         
  -1 -22   0         49.89        -79.22       150.99 o                         
 -19   0   1         25.91        152.60       165.90 o                         
  17   0  -1        267.91        263.40        70.08 o                         
 -17   0   1        338.91        455.87       180.05 o                         
  15   0  -1        391.82        309.49        60.51 o                         
 -15   0   1        390.46        475.20       119.05 o                         
  13   0  -1        717.73        346.02        62.54 o                         
 -13   0   1        638.55        416.24       123.72 o                         
 -13   0   1         52.26        -68.87       133.68 o                         
 -13   0   1        586.30        419.80       210.51 o                         
  11   0  -1       1967.43       2232.81       161.66 o                         
  11   0  -1        161.00        209.55        49.52 o                         
  11   0  -1       1806.43       2086.29       120.47 o                         
 -11   0   1       1474.74       1944.44       264.89 o                         
 -11   0   1       1354.06       1465.01       159.82 o                         
 -11   0   1        120.68        174.67        72.03 o                         
   9   0  -1        724.46       1019.74        58.86 o                         
   9   0  -1       8128.39       8648.98       311.80 o                         
  -9   0   1       8136.74       9090.96       402.59 o                         
  -9   0   1        725.20       1057.95        79.00 o                         
   7   0  -1       1698.61       2141.91       101.88 o                         
   7   0  -1      19058.31      19807.60       842.55 o                         
  -7   0   1       1815.91       2355.27       120.79 o                         
  -7   0   1      20374.45      20618.26       844.07 o                         
  -6  -1   0        700.17       1853.45       191.84 o                         
   5   0  -1       2844.29       3838.43       176.48 o                         
   5   0  -1      31912.80      36022.11      2204.78 o                         
  -5   0   1       3208.18       4173.67       212.75 o                         
  -5   0   1      35995.62      40945.54      2214.57 o                         
   4   1   0       9326.36      10816.51       963.52 o                         
   3   0  -1       1291.10       2444.33       167.38 o                         
   3   0  -1      14486.03      23130.37      1263.09 o                         
  -3   0   1       1079.31       2032.76       117.29 o                         
  -3   0   1      12109.74      20647.77      1257.89 o                         
  -3   0  -1       8213.77       3550.91       398.88 o                         
  -3   0  -1       8141.63       4363.09       230.25 o                         
  -3   0  -1        725.64        467.70        45.85 o                         
   3   0   1       8321.01       5040.70       414.07 o                         
   3   0   1        729.19        532.14        48.21 o                         
   3   0   1       8181.46       4694.36       195.52 o                         
  -5   0  -1       3254.81       5366.64       330.31 o                         
  -5   0  -1        290.09        750.42        74.47 o                         
  -5   0  -1       3953.79       5617.60       600.98 o                         
   5   0   1        458.68        991.62        58.62 o                         
   5   0   1       5146.34       7347.44       285.25 o                         
   5   0   1       5683.64       7692.78       610.48 o                         
  -6  -1   0        700.17       1167.14       146.92 o                         
   6   1   0        717.18       1030.10       153.64 o                         
  -7   0  -1       1278.28       2294.67       141.72 o                         
  -7   0  -1        113.93        507.22        74.51 o                         
   7   0   1       1705.23       2860.98       143.79 o                         
   7   0   1        151.98        621.28        47.54 o                         
  -9   0  -1       2515.55       2826.40       153.36 o                         
  -9   0  -1        224.20        350.78        53.34 o                         
   9   0   1       2024.67       2340.61       125.63 o                         
   9   0   1        180.45        244.74        40.91 o                         
 -11   0  -1      10035.52      10661.31       453.94 o                         
 -11   0  -1        894.44        974.72        89.77 o                         
  11   0   1        751.81        759.63        61.37 o                         
  11   0   1       8435.30       9047.53       377.12 o                         
  11   0   1       8629.17       9683.63       880.43 o                         
 -12   2   1         32.36        706.58       170.89 o                         
  12  -2  -1         32.20        226.71       117.46 o                         
 -13   0  -1       7467.22       7842.19       502.82 o                         
 -13   0  -1       7231.22       6362.87       594.14 o                         
 -13   0  -1        644.50        526.90       203.55 o                         
  13   0   1       7947.75       8406.81       404.39 o                         
  13   0   1        689.19        837.34       276.32 o                         
  13   0   1       7732.72       7227.70       608.57 o                         
 -14   2   1         29.45        420.97       165.46 o                         
  14  -2  -1         27.71         13.36       146.51 o                         
 -15   0  -1        333.18         21.62       110.00 o                         
  15   0   1        388.80         40.16        98.26 o                         
 -16   2   1         12.19        -89.65       155.17 o                         
  17   0   1        102.20         97.91        91.34 o                         
 -18   2   1          9.41         81.90       178.71 o                         
  18  -2  -1         10.07          3.66        78.90 o                         
 -19   0  -1        393.80        800.58       224.17 o                         
 -19   1   1        223.69        262.82       186.32 o                         
 -19   1   1        223.69        276.24       160.05 o                         
  18  -1  -1        151.34        -34.77       156.73 o                         
  18  -1  -1        167.89        126.08        65.62 o                         
 -18   1   1        142.30        354.08       183.62 o                         
 -18   1   1        119.76        222.73       179.78 o                         
  17  -1  -1        129.71         -6.88       148.41 o                         
 -17   1   1        138.70        118.15       160.17 o                         
 -17   1   1        138.70         93.46       172.79 o                         
  16  -1  -1       1132.88       1236.47       105.63 o                         
  16  -1  -1       1130.32       1196.68        91.60 o                         
 -16   1   1       1105.63       1292.14       152.74 o                         
 -16   1   1       1104.42       1185.47       141.36 o                         
  15  -1  -1         72.62        -11.74        59.31 o                         
  15  -1  -1         72.62         29.06        59.33 o                         
 -15   1   1         85.04        197.35       122.43 o                         
 -15   1   1         85.04        269.54       108.21 o                         
  14  -1  -1       1097.05       1293.70        99.68 o                         
  14  -1  -1       1123.92       1136.59        87.07 o                         
 -14   1   1       1138.05       1369.73       145.32 o                         
 -14   1   1       1153.13       1215.32       147.65 o                         
  13  -1  -1        224.10         17.01        60.53 o                         
  13  -1  -1        224.10        229.61       181.65 o                         
  13  -1  -1        224.10         24.48        64.18 o                         
  13  -1  -1         19.97         62.36       148.48 o                         
 -13   1   1        220.48        157.08       118.73 o                         
 -13   1   1        220.48        544.88       189.07 o                         
 -13   1   1        220.48        107.50       126.81 o                         
 -13   1   1         19.65        -23.15       100.19 o                         
  12  -1  -1       2645.71       2938.74       170.27 o                         
  12  -1  -1       2360.06       2551.05       180.80 o                         
  12  -1  -1        210.35        603.45       124.40 o                         
  12  -1  -1       3457.72       4009.12       272.74 o                         
 -12   1   1       3002.96       3381.60       351.88 o                         
 -12   1   1       3746.79       4482.64       284.29 o                         
 -12   1   1       2744.56       2735.19       185.48 o                         
 -12   1   1        244.61        390.76        99.99 o                         
  11  -1  -1       2379.76       2360.00       179.89 o                         
  11  -1  -1        212.10        315.70        37.06 o                         
  11  -1  -1       2379.76       2412.08       309.47 o                         
  11  -1  -1       2379.76       2465.44       104.74 o                         
 -11   1   1        220.32        278.16        44.13 o                         
 -11   1   1       2471.99       2528.01       137.65 o                         
 -11   1   1       2471.99       3027.03       311.41 o                         
 -11   1   1       2471.99       2752.52       314.22 o                         
  10  -1  -1       2585.66       3386.55       102.40 o                         
  10  -1  -1        230.45        383.92        26.36 o                         
  10  -1  -1       3048.92       3938.73       369.49 o                         
 -10   1   1        180.58        335.43        44.28 o                         
 -10   1   1       2026.10       2683.57       135.43 o                         
 -10   1   1       2498.68       3109.48       359.52 o                         
   9  -1  -1        357.52        386.25        27.27 o                         
   9  -1  -1       4011.32       4303.52       122.50 o                         
  -9   1   1        339.98        369.34        37.33 o                         
  -9   1   1       3814.52       4119.25       154.17 o                         
   8  -1  -1      14284.23      15882.85       398.52 o                         
   8  -1  -1       1273.11       1850.74        58.28 o                         
  -8   1   1       1078.56       1604.58        72.76 o                         
  -8   1   1      12101.34      13675.39       450.39 o                         
   7  -1  -1      17279.58      19228.89       531.36 o                         
   7  -1  -1       1540.08       2216.94        65.88 o                         
  -7   1   1      17272.75      19224.93       569.05 o                         
  -7   1   1       1539.47       2160.58        83.28 o                         
   6  -1  -1       2293.70       2467.02        71.77 o                         
   6  -1  -1      25735.20      23515.90       763.44 o                         
  -6   1   1       2398.55       2594.74        98.08 o                         
  -6   1   1      26911.55      26253.23      1022.66 o                         
  -6   1   1      27099.08      24483.14      2158.57 o                         
   5  -1  -1       3296.45       3789.29       117.96 o                         
   5  -1  -1      36985.98      45112.55      1807.49 o                         
  -5   1   1       3189.98       4536.45       153.94 o                         
  -5   1   1      35791.41      44323.26      1806.87 o                         
   4  -1  -1       4512.03       7635.43       293.39 o                         
   4  -1  -1      50624.75      68502.34      2820.27 o                         
  -4   1   1       4958.87       7672.97       262.18 o                         
  -4   1   1      55638.25      73219.39      2822.38 o                         
   3  -1  -1        765.08       1335.37        70.45 o                         
   3  -1  -1       8584.14       7368.05       478.50 o                         
  -3   1   1        756.59       1251.75        45.39 o                         
  -3   1   1       8488.86      11862.65       377.51 o                         
   2  -1  -1      13505.36      13778.10       760.05 o                         
   2  -1  -1       1203.69       1302.17        96.44 o                         
   2   1   1       2040.58       2573.32        98.30 o                         
  -3  -1  -1        363.76        650.08        38.04 o                         
  -3  -1  -1       4081.36       5309.17       160.14 o                         
  -3  -1  -1       4445.12       4865.09       477.84 o                         
   3   1   1       3952.97       5295.39       187.71 o                         
   3   1   1        352.32        651.21        32.98 o                         
   3   1   1       4718.05       6563.67       427.90 o                         
   3   1   1       4305.28       5399.99       477.69 o                         
  -4  -1  -1       3593.15       5387.37       196.92 o                         
  -4  -1  -1      40314.88      48890.56      1995.21 o                         
   4   1   1       3819.68       5731.49       199.01 o                         
   4   1   1      42856.57      50648.05      1996.99 o                         
  -5  -1  -1       6598.05       8274.10       760.33 o                         
  -5  -1  -1       6058.11       8391.58       271.01 o                         
  -5  -1  -1        539.94       1016.28        58.50 o                         
   5   1   1       9317.97      12347.34      1100.12 o                         
   5   1   1        536.68       1057.22        59.74 o                         
   5   1   1       6021.52       8165.41       266.74 o                         
   5   1   1       6558.19       8529.87       754.72 o                         
  -6  -1  -1        187.53        276.69        37.94 o                         
  -6  -1  -1       2104.04       1388.21        79.79 o                         
  -6  -1  -1       2291.57       1621.64       192.07 o                         
   6   1   1       2237.59       1476.73        64.01 o                         
   6   1   1        199.43        353.38        32.49 o                         
   6   1   1       2437.02       1591.92       196.21 o                         
  -7  -1  -1          4.61        100.68        30.35 o                         
  -7  -1  -1         51.71        128.01        30.71 o                         
  -7  -1  -1         56.32        224.26       120.48 o                         
   7   1   1          2.95         85.69        27.38 o                         
   7   1   1         33.08         65.67        24.11 o                         
  -8  -1  -1        290.58        165.07        31.65 o                         
  -8  -1  -1         25.90        190.64        36.24 o                         
   8   1   1        201.47        140.59        24.17 o                         
   8   1   1         17.96        200.44        22.95 o                         
  -9  -1  -1        191.17        112.06        33.21 o                         
  -9  -1  -1         17.04         62.74        25.34 o                         
   9   1   1        191.43         94.36        20.48 o                         
   9   1   1         17.06         24.24        17.61 o                         
 -10  -1  -1        506.66        527.37        45.23 o                         
 -10  -1  -1       5684.64       5712.43       193.39 o                         
  10   1   1       5090.37       5195.49       152.99 o                         
  10   1   1        453.69        421.76        32.00 o                         
 -11  -1  -1          4.87         56.34        37.53 o                         
 -11  -1  -1         54.60        168.54        48.30 o                         
 -11  -1  -1        203.85        534.57       152.93 o                         
  11   1   1          7.24         48.28        18.70 o                         
  11   1   1         81.21         91.21        25.36 o                         
  11   1   1        210.17        132.43       168.46 o                         
 -12  -1  -1        345.48        438.55        64.83 o                         
 -12  -1  -1       3876.28       4195.86       234.85 o                         
 -12  -1  -1       3928.47       4612.80       447.80 o                         
 -12  -1  -1       4026.13       4657.87       428.09 o                         
  12   1   1       3639.29       4209.89       292.57 o                         
  12   1   1        319.39        420.58        84.14 o                         
  12   1   1       3583.55       3852.79       232.19 o                         
  12   1   1       3714.25       3942.72       220.60 o                         
 -13  -1  -1         75.81         98.31       116.00 o                         
 -13  -1  -1        850.55       1012.57       222.88 o                         
 -13  -1  -1        989.35       1889.38       169.48 o                         
 -13  -1  -1        891.92       1598.83       159.60 o                         
  13   1   1       1005.87       1582.81       131.21 o                         
  13   1   1        901.85       1396.47       111.93 o                         
  13   1   1         76.45        148.81       122.25 o                         
  13   1   1        857.78       1228.45       316.53 o                         
 -14  -1  -1        840.96        480.45       229.88 o                         
 -14  -1  -1        892.89        540.81       132.51 o                         
 -14  -1  -1       1030.30        570.07       124.76 o                         
  14   1   1       1223.37        859.49        92.22 o                         
  14   1   1       1080.41        539.25        96.03 o                         
 -15  -1  -1        245.00          9.24       158.53 o                         
 -15  -1  -1        197.17         12.09       110.46 o                         
  15   1   1        205.69        -31.49        59.58 o                         
 -16  -1  -1        126.33         27.25       156.78 o                         
 -16  -1  -1         83.93         47.12       158.96 o                         
 -17  -1  -1        160.38        -12.84       115.84 o                         
  17   1   1        141.26         -8.80        77.57 o                         
  17   1   1        166.92         71.09       102.58 o                         
 -18  -1  -1        246.84        439.76       194.14 o                         
 -18  -1  -1        272.87        597.59       205.50 o                         
  18   1   1        266.49        289.58        70.69 o                         
  18   1   1        294.89        410.62        92.20 o                         
 -19  -1  -1        103.65        603.86       207.92 o                         
 -19  -1  -1         73.31        469.06       182.62 o                         
  19   1   1        100.11        379.42       202.83 o                         
 -19   2   1         77.40        303.26       211.08 o                         
 -19   2   1         61.01        301.16       165.34 o                         
  18  -2  -1        112.94         46.10        76.29 o                         
  18  -2  -1        112.94          0.17       142.21 o                         
 -18   2   1        105.56        198.88       173.04 o                         
  17  -2  -1        710.72        740.05       107.31 o                         
  17  -2  -1        718.40        670.52       173.13 o                         
 -17   2   1        612.52        590.54       125.09 o                         
  16  -2  -1        121.36        354.24        98.59 o                         
  16  -2  -1        121.36        438.76       169.03 o                         
 -16   2   1        136.73        222.61       168.90 o                         
 -16   2   1        136.73        521.69       123.17 o                         
  15  -2  -1       2324.60       2792.87       165.69 o                         
  15  -2  -1       2330.73       2463.50       181.74 o                         
 -15   2   1       2398.12       2666.58       188.96 o                         
 -15   2   1       2394.49       2757.60       206.21 o                         
  14  -2  -1        310.91        241.26        77.98 o                         
  14  -2  -1        310.91        432.20        68.87 o                         
 -14   2   1         29.45        -80.45       155.03 o                         
 -14   2   1        330.42        715.66       134.69 o                         
 -14   2   1        330.42        679.98       160.66 o                         
  13  -2  -1       3060.61       3644.79       224.35 o                         
  13  -2  -1       3101.80       3719.63       181.84 o                         
  13  -2  -1       2412.61       2707.34       397.13 o                         
 -13   2   1       3292.44       4102.14       273.69 o                         
 -13   2   1       2647.94       3105.70       411.85 o                         
 -13   2   1       3255.28       4096.81       236.72 o                         
  12  -2  -1        361.26        378.69       100.78 o                         
  12  -2  -1        361.26        289.51        73.49 o                         
  12  -2  -1         32.20        130.36       106.23 o                         
  12  -2  -1        361.26        -36.67       157.98 o                         
 -12   2   1        363.06        667.90       204.83 o                         
 -12   2   1        363.06        297.51       108.90 o                         
 -12   2   1         32.36         66.25        48.65 o                         
 -12   2   1        363.06        312.86        90.85 o                         
  11  -2  -1        193.87        468.37        50.67 o                         
  11  -2  -1       2927.08       3122.15       345.73 o                         
  11  -2  -1       2253.30       1843.13       141.94 o                         
  11  -2  -1       2175.26       2231.89       108.12 o                         
 -11   2   1       2099.66       2132.39       118.98 o                         
 -11   2   1        187.14        251.68        66.44 o                         
 -11   2   1       2186.51       1979.32       252.30 o                         
  10  -2  -1        271.30        440.42        32.89 o                         
  10  -2  -1        271.30        227.48       152.25 o                         
  10  -2  -1         24.18         28.59        12.01 o                         
 -10   2   1        279.73        518.82        60.90 o                         
 -10   2   1         24.93         97.35        29.77 o                         
 -10   2   1        279.73        844.22       167.85 o                         
   9  -2  -1        244.81        225.57        20.49 o                         
   9  -2  -1       2746.71       2642.95        83.56 o                         
   9  -2  -1       3362.10       3379.38       344.99 o                         
  -9   2   1        202.22        166.37        29.53 o                         
  -9   2   1       2268.92       2242.87       103.74 o                         
   8  -2  -1        988.12       1385.57        46.60 o                         
   8  -2  -1      11086.66      12499.73       331.15 o                         
  -8   2   1      10387.02      11988.97       377.47 o                         
  -8   2   1        925.76       1273.19        61.23 o                         
   7  -2  -1      18682.97      17631.94       544.64 o                         
   7  -2  -1       1665.16       1895.72        58.60 o                         
  -7   2   1       1615.15       1791.76        74.02 o                         
  -7   2   1      18121.91      19210.41       580.15 o                         
  -7   2   1      18409.62      18997.55      1676.50 o                         
   6  -2  -1       1292.60       2097.21        70.91 o                         
   6  -2  -1      14745.18      19910.43      1737.78 o                         
   6  -2  -1      14502.86      19987.11       732.48 o                         
  -6   2   1       1289.86       2087.20        85.60 o                         
  -6   2   1      14723.63      19800.76      1753.36 o                         
  -6   2   1      14472.17      19288.77       609.80 o                         
   5  -2  -1        837.56       1138.67        47.80 o                         
   5  -2  -1      11297.34      11826.85       737.42 o                         
   5  -2  -1       9526.64      10235.71       916.23 o                         
   5  -2  -1       9397.35      10275.09       449.89 o                         
  -5   2   1      11706.63      12588.40       369.54 o                         
  -5   2   1       1043.38       1363.40        56.90 o                         
  -5   2   1      13535.44      13373.25      1108.73 o                         
   4  -2  -1       1492.39       1611.87        67.36 o                         
   4  -2  -1      16744.50      17487.47      1097.70 o                         
  -4   2   1      17731.04      19127.38       775.60 o                         
  -4   2   1       1580.32       1852.47        62.42 o                         
   3  -2  -1      19729.63      17119.11       978.92 o                         
   3  -2  -1       1758.44       1645.50        76.48 o                         
  -3   2   1       1716.52       1663.93        62.09 o                         
  -3   2   1      19259.26      16373.01       686.50 o                         
   2  -2  -1       3531.77       2672.54        98.44 o                         
   2  -2  -1        202.62        115.75        11.19 o                         
   2  -2  -1       2313.11       1491.28       149.06 o                         
  -2   2   1       2182.36       1295.30       106.35 o                         
  -2   2   1        191.23        132.46        14.33 o                         
  -2   2   1       3378.00       1528.27        89.41 o                         
   1  -2  -1       1969.18       1640.61        91.58 o                         
  -1   2   1       1840.83       1597.44       111.19 o                         
  -2  -2  -1      11971.47       3254.84       200.52 o                         
  -2  -2  -1        957.14       1013.22        56.59 o                         
   2   2   1      11957.93       4712.18       342.19 o                         
   2   2   1      10739.27       7831.10       697.32 o                         
   2   2   1        953.62        209.87        61.41 o                         
  -3  -2  -1       2639.66       2992.64       133.50 o                         
  -3  -2  -1      29616.82      28317.42      1640.10 o                         
  -3  -2  -1      32002.04      32705.70      1862.73 o                         
   3   2   1       2565.21       3024.15       163.51 o                         
   3   2   1      31007.94      30641.51      1852.24 o                         
   3   2   1      28781.45      28955.53      1642.28 o                         
  -4  -2  -1       1631.43       3109.47       120.11 o                         
  -4  -2  -1      18304.55      29684.95      1198.82 o                         
   4   2   1       1625.22       3023.35       107.71 o                         
   4   2   1      18234.88      29066.88      1198.08 o                         
  -5  -2  -1        212.95        176.34        26.31 o                         
  -5  -2  -1       2389.33       1818.41        73.91 o                         
  -5  -2  -1       4218.13       3335.41       340.87 o                         
   5   2   1       2630.49       2061.47        80.70 o                         
   5   2   1        234.45        177.18        23.26 o                         
   5   2   1       2759.78       2030.12       210.68 o                         
   5   2   1       4530.48       3895.81       344.92 o                         
  -6  -2  -1        393.02        531.48        39.03 o                         
  -6  -2  -1       4409.71       4548.67       148.96 o                         
  -6  -2  -1       4661.17       4991.78       464.99 o                         
   6   2   1        391.42        554.14        32.15 o                         
   6   2   1       4391.76       4433.68       148.81 o                         
   6   2   1       4634.08       4868.06       462.54 o                         
  -7  -2  -1      12668.59      12179.71       373.65 o                         
  -7  -2  -1       1129.11       1161.49        69.73 o                         
  -7  -2  -1      12956.31      11755.14      1051.28 o                         
   7   2   1      11597.67      10826.98       304.31 o                         
   7   2   1       1033.67       1095.71        44.30 o                         
  -8  -2  -1       2561.39       3525.18       141.93 o                         
  -8  -2  -1        228.29        377.00        47.52 o                         
  -8  -2  -1       2585.02       4208.08       415.19 o                         
   8   2   1        235.52        394.25        31.55 o                         
   8   2   1       2642.56       3511.22       111.80 o                         
  -9  -2  -1       8186.21       8017.21       264.46 o                         
  -9  -2  -1        729.61        619.08        46.63 o                         
   9   2   1        729.83        635.26        32.14 o                         
   9   2   1       8188.67       8140.36       229.13 o                         
 -10  -2  -1         27.81        127.29        35.13 o                         
 -10  -2  -1        311.98        316.69        57.75 o                         
  10   2   1        350.59        243.43        35.07 o                         
  10   2   1         31.25         34.72        19.00 o                         
 -11  -2  -1       2840.50       3427.79       360.88 o                         
 -11  -2  -1        240.07        360.09        50.37 o                         
 -11  -2  -1       2693.56       3208.99       146.12 o                         
  11   2   1        234.70        321.00        32.49 o                         
  11   2   1       2633.30       3187.94       118.05 o                         
  11   2   1       2774.60       3464.37       234.11 o                         
 -12  -2  -1       1356.97       1278.78       132.62 o                         
 -12  -2  -1        120.94        271.71        74.35 o                         
 -12  -2  -1       1428.95       1825.96       225.48 o                         
 -12  -2  -1       1477.91       2136.71       284.34 o                         
  12   2   1       1568.95       1297.28       111.49 o                         
  12   2   1       1824.87       2258.68       268.42 o                         
  12   2   1       1639.65       1947.78       291.48 o                         
  12   2   1       1505.48       1333.93       126.10 o                         
  12   2   1        134.18        196.18        69.35 o                         
 -13  -2  -1        270.24        295.30       145.36 o                         
 -13  -2  -1        294.32        562.00       129.85 o                         
 -13  -2  -1         24.09         25.14       154.78 o                         
 -13  -2  -1        381.42        462.15       170.28 o                         
  13   2   1        512.73        439.21        79.42 o                         
  13   2   1        410.23        498.84       123.79 o                         
  13   2   1        446.80        339.73       119.95 o                         
  13   2   1         36.56         13.30       161.26 o                         
 -14  -2  -1        575.91        380.92       115.34 o                         
 -14  -2  -1        544.71        177.55       199.34 o                         
 -14  -2  -1        593.26        319.14       127.74 o                         
 -14  -2  -1         48.55         -8.94       156.44 o                         
  14   2   1        606.98        143.22        95.25 o                         
  14   2   1        587.54        384.13        77.38 o                         
 -15  -2  -1        153.20         52.95       105.05 o                         
 -15  -2  -1         29.96       -254.65       410.69 o                         
  15   2   1        119.52          0.79        69.66 o                         
 -16  -2  -1        237.69         30.16       180.19 o                         
 -16  -2  -1        226.55         39.02       111.77 o                         
  16   2   1        215.25        -80.43        80.43 o                         
  16   2   1        205.27          6.64        55.79 o                         
 -17  -2  -1        160.19        190.14       120.08 o                         
  17   2   1        163.58        111.75        66.02 o                         
  17   2   1        134.68        212.64       120.21 o                         
 -18  -2  -1        100.16        415.01       193.23 o                         
  18   2   1         96.58        160.78        94.60 o                         
  18   2   1         89.30         91.84       153.95 o                         
 -19  -2  -1        670.74       1374.77       251.22 o                         
 -19  -2  -1        615.85       1081.66       206.15 o                         
  19   2   1        682.67       1390.89       250.71 o                         
  18  -3  -1        132.87        107.54        99.88 o                         
  17  -3  -1         60.43        111.00        94.33 o                         
 -17   3   1         56.00        130.62       108.03 o                         
  16  -3  -1        974.97       1254.64       105.64 o                         
 -16   3   1        992.13       1167.95       204.91 o                         
 -16   3   1        913.73       1133.43       145.36 o                         
  15  -3  -1        105.19        348.20       105.39 o                         
  15  -3  -1        105.19        156.01       170.25 o                         
 -15   3   1         97.66        509.03       170.35 o                         
 -15   3   1         97.66        386.63       110.36 o                         
  14  -3  -1       3200.80       3821.55       195.77 o                         
  14  -3  -1       3091.43       3905.69       304.56 o                         
 -14   3   1       3313.11       4246.63       388.84 o                         
 -14   3   1        287.17        171.98       167.89 o                         
 -14   3   1       3417.83       4223.89       318.74 o                         
 -14   3   1       3222.08       3575.78       465.81 o                         
  13  -3  -1        170.20        290.69        91.87 o                         
  13  -3  -1        170.20        101.48       163.98 o                         
  13  -3  -1        170.20        211.58       101.23 o                         
  13  -3  -1         15.17          1.19       147.98 o                         
 -13   3   1        154.65        256.34       107.73 o                         
 -13   3   1        154.65        890.26       127.09 o                         
 -13   3   1         13.78        -84.96       146.56 o                         
  12  -3  -1        388.80        170.24        38.36 o                         
  12  -3  -1        170.33        174.41        71.85 o                         
  12  -3  -1         15.18        151.53        83.36 o                         
  12  -3  -1        320.85         54.11        91.57 o                         
 -12   3   1        457.01        167.68       185.05 o                         
 -12   3   1        257.49        205.52        68.45 o                         
 -12   3   1         22.95        120.84        50.48 o                         
 -12   3   1        500.81        425.23       103.85 o                         
  11  -3  -1         46.40         77.63        20.04 o                         
  11  -3  -1          4.14        122.45        29.13 o                         
 -11   3   1         41.22         42.74        50.76 o                         
 -11   3   1          3.67        183.89        37.39 o                         
  10  -3  -1        370.79        477.78        27.09 o                         
  10  -3  -1       4160.29       4776.59       148.43 o                         
 -10   3   1       3614.30       4042.14       178.05 o                         
 -10   3   1        322.13        395.03        47.42 o                         
 -10   3   1       3922.90       4573.18       445.74 o                         
   9  -3  -1        388.09        401.88        35.44 o                         
   9  -3  -1         34.59         16.28        18.33 o                         
   9  -3  -1        388.09        338.18       150.46 o                         
  -9   3   1         34.70         45.80        26.13 o                         
  -9   3   1        389.36        477.95        51.45 o                         
   8  -3  -1       1037.21       1048.60        40.27 o                         
   8  -3  -1      11637.43      11440.35       334.01 o                         
  -8   3   1       1055.17       1098.72        54.54 o                         
  -8   3   1      11838.89      11727.89       358.71 o                         
   7  -3  -1        109.84         92.81        14.62 o                         
   7  -3  -1       1232.35       1280.97        56.25 o                         
  -7   3   1       1355.84       1659.62       216.90 o                         
  -7   3   1        113.74        102.54        22.46 o                         
  -7   3   1       1276.20       1339.62        71.45 o                         
   6  -3  -1        524.16        520.48        30.18 o                         
   6  -3  -1       5881.04       5272.34       222.90 o                         
   6  -3  -1       8300.26       8382.25       506.63 o                         
  -6   3   1        553.32        548.81        55.50 o                         
  -6   3   1       6208.27       5793.69       179.23 o                         
  -6   3   1       8487.12       8531.36       761.69 o                         
   5  -3  -1        894.18       1272.76        52.67 o                         
   5  -3  -1      10329.24      13838.34      1234.42 o                         
   5  -3  -1      10032.61      12737.19       630.27 o                         
   5  -3  -1      10215.04      12716.43       754.46 o                         
  -5   3   1      10075.84      13211.87       444.05 o                         
  -5   3   1        898.03       1338.50        57.24 o                         
  -5   3   1      10287.71      12602.80      1131.05 o                         
   4  -3  -1      40274.02      44648.07      2472.95 o                         
   4  -3  -1       3589.50       4619.44       197.93 o                         
  -4   3   1       3303.51       4568.68       151.22 o                         
  -4   3   1      37065.21      42551.36      1741.86 o                         
   3  -3  -1       2520.34       1925.35       117.12 o                         
   3  -3  -1       2628.89       2097.49       221.07 o                         
   3  -3  -1        224.63        229.23        20.24 o                         
   3  -3  -1       2578.60       2337.85       106.95 o                         
  -3   3   1       2944.91       2328.96       157.76 o                         
  -3   3   1       2880.51       2507.01       149.05 o                         
  -3   3   1       2843.92       2197.88       125.05 o                         
  -3   3   1        253.47        249.43        28.16 o                         
   2  -3  -1       7159.34       2552.78       338.77 o                         
   2  -3  -1       8441.43       8942.85       566.12 o                         
   2  -3  -1        638.09        861.84        52.51 o                         
  -2   3   1       9288.65       9633.26       540.73 o                         
  -2   3   1        697.93        828.54        44.11 o                         
  -2   3   1       7830.78       9278.44       371.44 o                         
   1  -3  -1      24248.04      26361.46      1567.57 o                         
   1  -3  -1       1947.23       2958.84       163.44 o                         
   1  -3  -1      21847.80      25385.46      1425.95 o                         
  -1   3   1       2068.75       2950.36       227.31 o                         
  -1   3   1      24874.59      28697.55      1943.14 o                         
   0  -3  -1       8339.35       7130.89       324.56 o                         
   0  -3  -1       8456.74       8746.69       531.53 o                         
   0   3   1      10603.30       2652.96       380.39 o                         
   0   3   1      10485.91      10163.77       576.45 o                         
  -1  -3  -1      15923.04      19646.34      1185.30 o                         
  -2  -3  -1      22170.18      22761.76      1309.26 o                         
  -2  -3  -1       1975.96       2928.24       154.87 o                         
  -2  -3  -1      23628.05      24613.45      1471.79 o                         
  -3  -3  -1         71.48        121.00        25.19 o                         
  -3  -3  -1        802.02       1305.90        72.34 o                         
  -3  -3  -1        838.62       1675.22       106.04 o                         
  -3  -3  -1        903.01       1472.39       131.88 o                         
   3   3   1         64.37         25.31        22.42 o                         
   3   3   1        830.75       1309.10        99.31 o                         
   3   3   1        780.45       1380.89       112.58 o                         
  -4  -3  -1       9171.06       7283.67       564.43 o                         
  -4  -3  -1        559.89        468.82        57.83 o                         
  -4  -3  -1       6281.96       4122.22       182.67 o                         
  -4  -3  -1       7876.98       6078.22       263.83 o                         
   4   3   1        476.86        401.49        67.48 o                         
   4   3   1       7099.72       5254.82       343.61 o                         
   4   3   1       5350.29       3599.19       204.70 o                         
   4   3   1       8184.78       6323.44       416.07 o                         
  -5  -3  -1       2292.42       2938.91       315.29 o                         
  -5  -3  -1       2080.55       2971.93       101.14 o                         
  -5  -3  -1        185.43        282.97        55.00 o                         
   5   3   1       2592.67       2890.39       124.22 o                         
   5   3   1        231.08        409.46        30.77 o                         
   5   3   1       2775.11       3550.18       318.71 o                         
   5   3   1       2889.30       4036.19       255.70 o                         
  -6  -3  -1         45.56        208.20        18.59 o                         
  -6  -3  -1        511.14        125.67        21.04 o                         
  -6  -3  -1       2789.99       2804.73       286.11 o                         
   6   3   1        397.35        257.16        24.93 o                         
   6   3   1         35.41          9.15        16.60 o                         
   6   3   1       2816.56       3098.24       287.95 o                         
  -7  -3  -1       3350.64       4062.29       139.38 o                         
  -7  -3  -1        298.63        261.36        29.01 o                         
  -7  -3  -1       3430.29       3972.97       400.05 o                         
   7   3   1        308.24        345.04        24.56 o                         
   7   3   1       3458.46       4017.17       128.91 o                         
   7   3   1       3531.01       4153.79       396.80 o                         
  -8  -3  -1       1131.35       1177.08        64.05 o                         
  -8  -3  -1      13048.58      12878.30      1148.44 o                         
  -8  -3  -1      12693.67      12846.50       403.75 o                         
   8   3   1       1050.02       1099.20        44.99 o                         
   8   3   1      11781.17      11798.29       350.72 o                         
  -9  -3  -1         62.47         63.92        30.45 o                         
  -9  -3  -1        700.91        840.58        60.87 o                         
   9   3   1         67.52         29.65        16.99 o                         
   9   3   1        757.56        799.50        47.22 o                         
 -10  -3  -1       3163.93       3384.45       139.15 o                         
 -10  -3  -1        281.99        256.13        47.03 o                         
  10   3   1       3488.22       3755.09       125.71 o                         
  10   3   1        310.89        276.87        28.89 o                         
 -11  -3  -1        761.30        761.21        75.12 o                         
 -11  -3  -1         67.85        106.11        36.14 o                         
 -11  -3  -1        879.06        958.52       169.59 o                         
  11   3   1        783.99        765.77        63.25 o                         
  11   3   1        895.86        628.43        96.16 o                         
  11   3   1         69.87         90.85        22.41 o                         
 -12  -3  -1       1456.43       1069.51       137.13 o                         
 -12  -3  -1       1363.24       1101.97       109.96 o                         
 -12  -3  -1        121.50         82.24        73.34 o                         
  12   3   1       1633.02       1448.54        89.20 o                         
  12   3   1       1896.03       1828.26       278.72 o                         
  12   3   1       1741.11       1435.42       123.74 o                         
  12   3   1        145.55        234.31        60.77 o                         
 -13  -3  -1         24.60         -5.76        54.34 o                         
 -13  -3  -1        307.52        104.05       157.42 o                         
 -13  -3  -1        276.07        188.65        70.52 o                         
  13   3   1        332.86         52.86        74.77 o                         
  13   3   1        503.26        568.16       196.06 o                         
  13   3   1        302.83        127.12        87.25 o                         
  13   3   1        300.92        213.96       202.68 o                         
  13   3   1         26.82         -6.34       138.35 o                         
 -14  -3  -1        230.49        191.07       199.87 o                         
 -14  -3  -1        279.29        238.73       114.21 o                         
 -14  -3  -1        239.54         65.98       157.09 o                         
 -14  -3  -1         20.54        -65.83       152.03 o                         
  14   3   1         17.14         -1.94       159.21 o                         
  14   3   1        234.97        257.88        75.78 o                         
  14   3   1        192.26        236.99       223.05 o                         
  14   3   1        206.72         22.38       141.64 o                         
 -15  -3  -1         52.14         26.20       146.22 o                         
  15   3   1         54.48         -3.10        73.90 o                         
 -16  -3  -1        352.53        449.44       120.41 o                         
 -16  -3  -1        315.78        338.70       473.46 o                         
  16   3   1        268.42        324.01        96.15 o                         
  16   3   1        302.41        347.61        57.42 o                         
 -17  -3  -1         53.61        113.97       109.64 o                         
  17   3   1         59.82        148.56       128.00 o                         
  18   3   1        399.62        613.90       117.89 o                         
  18   3   1        399.44        615.51       164.44 o                         
  17  -4  -1        269.31        321.07       110.85 o                         
  17  -4  -1        152.01         13.24       140.41 o                         
 -17   4   1        174.51        148.24       108.47 o                         
  16  -4  -1         19.80         97.53        76.77 o                         
 -16   4   1         29.66         10.30       145.59 o                         
  15  -4  -1        852.42       1007.95       101.88 o                         
  15  -4  -1        765.55        729.41       117.90 o                         
 -15   4   1        799.23        875.05       188.34 o                         
 -15   4   1        693.81        765.85       163.61 o                         
  14  -4  -1        207.17        164.10        96.56 o                         
  14  -4  -1        207.17        138.49       100.61 o                         
  14  -4  -1        207.17         89.43       178.97 o                         
 -14   4   1        207.15        490.83       116.26 o                         
 -14   4   1        207.15        540.98       178.45 o                         
 -14   4   1         18.46         -7.78       154.69 o                         
 -14   4   1        207.15        117.08       207.20 o                         
  13  -4  -1       2243.79       2495.76       171.01 o                         
  13  -4  -1       2142.41       2164.43       201.27 o                         
  13  -4  -1       2153.30       2294.27       237.03 o                         
  13  -4  -1        190.95        198.80       183.12 o                         
 -13   4   1       2150.27       2084.24       375.28 o                         
 -13   4   1       2223.88       2342.30       176.31 o                         
 -13   4   1       2169.52       2256.63       258.54 o                         
 -13   4   1        191.65         54.99       168.65 o                         
  12  -4  -1        362.72        310.52        50.23 o                         
  12  -4  -1        362.72        329.46        71.92 o                         
  12  -4  -1         32.33          6.49        56.40 o                         
 -12   4   1        339.05        284.60       101.55 o                         
 -12   4   1        339.05        437.77       112.44 o                         
 -12   4   1         30.22         21.41        53.96 o                         
  11  -4  -1        327.99        315.14        52.36 o                         
  11  -4  -1         29.23          1.86        88.42 o                         
  11  -4  -1        693.82        390.87        52.61 o                         
 -11   4   1        184.41        243.35        59.76 o                         
 -11   4   1        598.50        393.44        95.16 o                         
 -11   4   1         16.44         18.48        83.64 o                         
  10  -4  -1        164.54        105.48        23.97 o                         
  10  -4  -1       1846.13       1584.67        76.07 o                         
 -10   4   1       1796.99       1573.86        93.52 o                         
 -10   4   1       1796.99       1686.04       221.56 o                         
 -10   4   1        160.16         72.59        31.62 o                         
   9  -4  -1       5501.97       5626.19       182.23 o                         
   9  -4  -1        490.37        531.72        41.37 o                         
   9  -4  -1       5925.81       5873.44       543.90 o                         
  -9   4   1       4788.44       4961.90       184.51 o                         
  -9   4   1        426.78        472.27        46.56 o                         
   8  -4  -1       6095.58       6659.86       199.85 o                         
   8  -4  -1        543.28        573.01        33.10 o                         
   8  -4  -1       6095.58       6809.63       619.97 o                         
  -8   4   1        527.03        587.73        41.51 o                         
  -8   4   1       5913.23       6511.79       234.74 o                         
  -8   4   1       5945.32       7011.91       655.83 o                         
   7  -4  -1        100.78         80.86        11.16 o                         
   7  -4  -1       1130.71        868.83        51.59 o                         
   7  -4  -1       1566.99       1336.68       151.76 o                         
  -7   4   1       1244.32       1015.22        49.79 o                         
  -7   4   1        110.90        137.37        29.19 o                         
  -7   4   1       1706.76       1296.68       187.71 o                         
   6  -4  -1         27.03         35.64        11.97 o                         
   6  -4  -1        303.26        218.93        26.64 o                         
   6  -4  -1        419.92        157.03        73.21 o                         
  -6   4   1        320.40        307.60        27.87 o                         
  -6   4   1         28.56        111.97        10.79 o                         
  -6   4   1        442.05        140.94       117.77 o                         
   5  -4  -1       5578.55       4402.16       166.87 o                         
   5  -4  -1       7225.69       7666.25       300.22 o                         
   5  -4  -1        497.20        520.10        33.27 o                         
   5  -4  -1       6882.33       6630.72       601.13 o                         
  -5   4   1       6343.41       6524.04       431.80 o                         
  -5   4   1       4720.08       4334.76       154.98 o                         
  -5   4   1        420.69        390.62        30.10 o                         
   4  -4  -1       3851.79       4786.67       203.65 o                         
   4  -4  -1       3992.05       4680.19       437.78 o                         
   4  -4  -1        314.74        426.49        29.91 o                         
   4  -4  -1       3531.41       4127.48       232.09 o                         
  -4   4   1       4054.88       4696.14       301.32 o                         
  -4   4   1       3901.75       4937.34       200.92 o                         
  -4   4   1        322.71        428.02        36.90 o                         
  -4   4   1       3620.81       4219.20       224.01 o                         
   3  -4  -1       1281.20       1449.20        86.74 o                         
   3  -4  -1      14374.98       4308.32       573.99 o                         
   3  -4  -1      15325.31      14359.09      1208.66 o                         
  -3   4   1       1405.42       1473.92        76.59 o                         
  -3   4   1      16778.56      15512.20       739.46 o                         
  -3   4   1      15768.70      15861.01       624.64 o                         
   2  -4  -1         80.23        127.52        22.06 o                         
   2  -4  -1       1289.67       1594.03       177.82 o                         
   2  -4  -1        989.56       1278.78        75.44 o                         
   2  -4  -1        900.21       1112.66        76.28 o                         
  -2   4   1       1417.18       1939.08       102.26 o                         
  -2   4   1       1150.61       1456.56        80.07 o                         
  -2   4   1       1047.65       1401.16       112.67 o                         
  -2   4   1         93.37        146.76        31.11 o                         
   1  -4  -1       5384.62       4351.49       169.26 o                         
   1  -4  -1       6364.99       5661.68       328.20 o                         
   1  -4  -1        422.92        492.78        50.61 o                         
  -1   4   1       7484.55       7238.80       343.52 o                         
  -1   4   1       6424.85       5790.07       310.28 o                         
   0  -4  -1      35105.75      38084.13      2266.44 o                         
   0  -4  -1      35094.40      38569.49      2430.83 o                         
   0   4   1      35783.29      39249.48      2438.77 o                         
  -1  -4  -1      23952.21      21395.19      1305.47 o                         
  -1  -4  -1      25011.91      27039.40      1601.47 o                         
  -2  -4  -1       3276.04       4798.69       251.43 o                         
  -2  -4  -1        282.81       1103.00       102.83 o                         
  -2  -4  -1       3542.62       4713.97       212.80 o                         
   2   4   1       3382.51       4807.50       295.26 o                         
   2   4   1       3682.63       4863.35       405.21 o                         
  -3  -4  -1      12960.16      11687.56       515.27 o                         
  -3  -4  -1      11950.30      11245.21       687.38 o                         
  -3  -4  -1      13205.54      11596.77       657.38 o                         
   3   4   1      13990.54      12590.56       719.61 o                         
  -4  -4  -1       1882.45       2809.59       152.73 o                         
  -4  -4  -1        142.74        266.41        42.99 o                         
  -4  -4  -1       1601.51       2339.15       105.52 o                         
  -4  -4  -1       2035.58       2943.14       263.97 o                         
   4   4   1        180.34        181.85        26.30 o                         
   4   4   1       2343.74       3370.03       195.59 o                         
   4   4   1       2484.00       3162.19       201.91 o                         
   4   4   1       2023.37       1552.60       129.35 o                         
  -5  -4  -1       6002.46       6066.29       283.18 o                         
  -5  -4  -1       7625.79       8539.98       398.42 o                         
  -5  -4  -1        534.98        626.64        48.65 o                         
  -5  -4  -1       7208.27       7288.25       647.44 o                         
   5   4   1        617.54        814.01        45.91 o                         
   5   4   1       8232.56       8277.04       491.75 o                         
   5   4   1       8575.93       9569.64       402.48 o                         
   5   4   1       6928.79       7312.20       452.93 o                         
  -6  -4  -1      11838.49      13777.74       715.85 o                         
  -6  -4  -1      11716.83      13292.62       455.84 o                         
  -6  -4  -1       1044.29       1572.41        79.77 o                         
   6   4   1       1074.00       1589.46        61.36 o                         
   6   4   1      12050.24      13978.36       482.63 o                         
   6   4   1      12166.90      13699.63       801.50 o                         
  -7  -4  -1       4589.70       4087.82       133.56 o                         
  -7  -4  -1        409.07        347.92        33.14 o                         
  -7  -4  -1       5052.14       4621.61       449.21 o                         
   7   4   1       4260.32       3464.52       145.52 o                         
   7   4   1        379.71        356.59        29.98 o                         
   7   4   1       4696.60       4765.00       399.73 o                         
  -8  -4  -1        348.73        313.46        29.97 o                         
  -8  -4  -1       3912.75       3920.92       136.48 o                         
  -8  -4  -1       3944.84       3932.53       393.52 o                         
   8   4   1        332.08        330.29        26.08 o                         
   8   4   1       3725.92       3713.52       127.76 o                         
   8   4   1       3756.95       3886.12       345.53 o                         
  -9  -4  -1       5829.36       6062.01       223.56 o                         
  -9  -4  -1        519.55        471.99        55.62 o                         
  -9  -4  -1       6693.81       7205.46       691.66 o                         
   9   4   1       5942.95       6075.40       204.21 o                         
   9   4   1       6814.62       7786.58       618.54 o                         
   9   4   1       6251.88       6766.85       618.00 o                         
   9   4   1        529.68        511.34        35.96 o                         
 -10  -4  -1        120.90        137.85        40.44 o                         
 -10  -4  -1       1356.53       1405.31        78.22 o                         
  10   4   1       1375.25       1361.55        71.29 o                         
  10   4   1        122.57        145.46        23.38 o                         
  10   4   1       1379.09        849.51       158.79 o                         
  10   4   1       1447.87       1733.78       242.12 o                         
 -11  -4  -1        276.23        229.65        48.22 o                         
 -11  -4  -1       3099.30       3136.30       170.30 o                         
 -11  -4  -1       3442.47       3684.67       252.83 o                         
  11   4   1        286.96        235.23        49.24 o                         
  11   4   1       3219.72       3364.27       165.68 o                         
  11   4   1       3521.46       3760.56       198.63 o                         
  11   4   1       3243.00       3188.65       359.48 o                         
 -12  -4  -1         66.75         79.92        62.95 o                         
 -12  -4  -1         69.91        156.76       104.54 o                         
 -12  -4  -1          5.95         -7.79        52.76 o                         
 -12  -4  -1        199.78         90.87       160.02 o                         
  12   4   1         75.26         48.24        74.98 o                         
  12   4   1          6.51          5.05        50.71 o                         
  12   4   1         73.02         59.97        42.42 o                         
 -13  -4  -1          8.96        -33.40        53.33 o                         
 -13  -4  -1        100.53         39.20        65.59 o                         
  13   4   1         82.46         13.30       167.20 o                         
  13   4   1        129.85         36.50        82.06 o                         
  13   4   1          7.35         53.55       152.82 o                         
  13   4   1        225.21        -12.31       145.72 o                         
 -14  -4  -1        115.41        -18.24       197.52 o                         
 -14  -4  -1        122.98         22.32       132.13 o                         
 -14  -4  -1         10.29        -22.88       153.38 o                         
 -14  -4  -1        134.84         45.65       156.00 o                         
  14   4   1        134.85        -22.81       149.44 o                         
  14   4   1        117.03        119.58       185.56 o                         
  14   4   1        125.35         12.84        78.10 o                         
  14   4   1         10.43        -40.30       175.13 o                         
 -15  -4  -1        476.75        287.25       180.86 o                         
 -15  -4  -1         37.26         13.49       182.97 o                         
 -15  -4  -1        498.16        562.93       113.44 o                         
  15   4   1        468.06        465.55       110.30 o                         
  15   4   1        474.79        467.32        80.88 o                         
 -16  -4  -1         80.57         87.18       110.82 o                         
 -16  -4  -1         85.82       -237.02       477.77 o                         
  16   4   1         67.17        219.34        94.78 o                         
 -17  -4  -1        567.79        719.35       125.98 o                         
  17   4   1        518.06        593.71       167.73 o                         
  17   4   1        467.13        752.67       162.14 o                         
  18   4   1         11.08         14.30       126.88 o                         
  18  -5  -1        181.38        144.39       111.69 o                         
 -17   5   1          6.07        -25.81       138.05 o                         
  16  -5  -1        275.76        293.41        83.55 o                         
 -16   5   1        102.08         74.01       131.32 o                         
 -16   5   1        287.18        161.04       484.12 o                         
  15  -5  -1        198.59        222.49       134.23 o                         
  15  -5  -1        198.59         -9.93        72.27 o                         
 -15   5   1        206.47        188.59       169.19 o                         
 -15   5   1        206.47        230.84       144.23 o                         
 -15   5   1         18.40         25.64       192.27 o                         
  14  -5  -1       1086.71        875.54       206.39 o                         
  14  -5  -1       1110.03       1024.90       183.71 o                         
  14  -5  -1       1037.87       1041.49       335.19 o                         
 -14   5   1       1118.61       1251.59       128.83 o                         
 -14   5   1       1129.01       1406.15       207.91 o                         
 -14   5   1         94.17         67.55       151.82 o                         
 -14   5   1       1056.56       1161.89       354.22 o                         
  13  -5  -1        739.90        591.11        69.60 o                         
  13  -5  -1        739.90        428.83       119.88 o                         
  13  -5  -1        800.37       1191.09       233.22 o                         
  13  -5  -1        739.90        882.76       166.80 o                         
 -13   5   1        700.03        932.33       113.87 o                         
 -13   5   1        700.03        687.12       126.22 o                         
 -13   5   1         62.39         34.65       158.35 o                         
  12  -5  -1       3589.12       3690.44       214.55 o                         
  12  -5  -1        305.10        183.61        60.96 o                         
  12  -5  -1       3423.21       3756.46       194.92 o                         
  12  -5  -1       3434.88       4393.92       411.42 o                         
 -12   5   1       3033.29       3333.65       246.14 o                         
 -12   5   1       2856.41       2990.12       206.18 o                         
 -12   5   1        254.58        127.43        58.76 o                         
  11  -5  -1        868.68        932.12        91.00 o                         
  11  -5  -1        872.69        414.88       190.24 o                         
  11  -5  -1         77.42         36.36        31.27 o                         
  11  -5  -1        868.68        872.60        76.28 o                         
 -11   5   1         78.17         94.06        50.32 o                         
 -11   5   1        877.03        940.49       114.41 o                         
 -11   5   1        877.03       1257.92       130.18 o                         
 -11   5   1        880.16        928.08       201.51 o                         
  10  -5  -1       3014.02       3317.86       230.82 o                         
  10  -5  -1       2888.51       3068.06       139.41 o                         
  10  -5  -1        257.44        263.52        47.71 o                         
  10  -5  -1       2923.88       2896.86       327.19 o                         
 -10   5   1        305.37        278.32        45.15 o                         
 -10   5   1       3426.23       3568.04       169.02 o                         
 -10   5   1       3538.01       3774.23       241.02 o                         
   9  -5  -1        338.10        563.92        43.62 o                         
   9  -5  -1       3793.44       4310.66       140.39 o                         
   9  -5  -1       3793.44       4138.79       395.14 o                         
  -9   5   1        338.64        565.63        50.14 o                         
  -9   5   1       3799.50       4181.26       155.72 o                         
   8  -5  -1        249.25        460.00        28.04 o                         
   8  -5  -1       2796.53       2735.01        84.27 o                         
   8  -5  -1       5214.88       5364.32       488.39 o                         
  -8   5   1       2104.92       2028.62        94.68 o                         
  -8   5   1        187.61        421.35        44.91 o                         
  -8   5   1       2695.36       2647.21       293.35 o                         
   7  -5  -1         65.45        145.78        16.82 o                         
   7  -5  -1        734.39        675.52        40.43 o                         
   7  -5  -1        988.94        889.02       130.05 o                         
  -7   5   1        996.13        860.44       164.56 o                         
  -7   5   1        727.99        734.04        44.55 o                         
  -7   5   1         64.88        179.69        22.81 o                         
   6  -5  -1       3542.54       3508.55       157.60 o                         
   6  -5  -1       2775.32       2215.24        95.96 o                         
   6  -5  -1        247.36        268.47        29.91 o                         
  -6   5   1        271.26        381.04        27.12 o                         
  -6   5   1       3043.57       2780.63       111.17 o                         
  -6   5   1       3833.42       3616.02       190.38 o                         
   5  -5  -1        168.71        143.33        20.88 o                         
   5  -5  -1       1892.93       2597.09       130.47 o                         
   5  -5  -1       1947.45       2856.58       127.76 o                         
  -5   5   1        168.26        210.10        21.66 o                         
  -5   5   1       1887.92       2724.11       114.70 o                         
  -5   5   1       1944.33       2713.97       154.98 o                         
   4  -5  -1       8416.41       8626.95       799.47 o                         
   4  -5  -1        670.30        810.82        46.41 o                         
   4  -5  -1       7941.75       7835.98       331.52 o                         
   4  -5  -1       7520.75       5649.35       272.21 o                         
  -4   5   1        723.06        844.94        47.86 o                         
  -4   5   1       8569.41       8441.54       319.80 o                         
  -4   5   1       8112.70       7840.70       295.14 o                         
  -4   5   1       8985.57       8710.32       717.75 o                         
   3  -5  -1        785.73       1483.67        69.52 o                         
   3  -5  -1        639.37       1353.93       116.00 o                         
   3  -5  -1        499.59       1181.14        81.38 o                         
   3  -5  -1         44.53         81.46        20.96 o                         
  -3   5   1        585.46       1155.31        69.52 o                         
  -3   5   1         37.16         74.06        22.15 o                         
  -3   5   1        416.96       1064.93       121.94 o                         
  -3   5   1        690.30       1252.02        79.72 o                         
   2  -5  -1       4253.40       2884.83       216.04 o                         
   2  -5  -1       4663.51       3044.21       120.41 o                         
   2  -5  -1       3758.98       2465.51       193.96 o                         
   2  -5  -1        335.03        200.90        41.74 o                         
  -2   5   1       5551.21       3795.26       197.72 o                         
  -2   5   1       4555.86       3073.21       202.51 o                         
  -2   5   1       5093.05       3829.18       182.16 o                         
  -2   5   1        406.05        257.10        44.20 o                         
   1  -5  -1       9072.50      13273.54       631.25 o                         
   1  -5  -1       7985.18      11750.25       741.68 o                         
  -1   5   1       8476.02      12093.32       592.79 o                         
  -1   5   1       9567.81      12428.69      1050.04 o                         
   0  -5  -1      31446.64      28737.27      1667.49 o                         
   0  -5  -1      31537.29      27881.86      1612.16 o                         
   0   5   1      28156.78      25316.95      1635.30 o                         
  -1  -5  -1      12066.20      16010.04       942.36 o                         
  -1  -5  -1      10974.41      13467.93      1052.63 o                         
   1   5   1      11272.97      12639.88      1046.79 o                         
   1   5   1      12360.30      14791.06      1229.19 o                         
  -2  -5  -1      27261.40       6730.86       430.80 o                         
  -2  -5  -1      26803.24      25814.91      1525.22 o                         
  -3  -5  -1       1546.79       1519.69       103.47 o                         
  -3  -5  -1       1820.13       2078.88       119.53 o                         
  -3  -5  -1        137.86        127.97        33.70 o                         
  -3  -5  -1       1715.29       1610.30       106.80 o                         
   3   5   1       2264.93       2629.52       124.62 o                         
  -4  -5  -1      23902.95      23617.53      1087.02 o                         
  -4  -5  -1       2089.69       2291.61       116.81 o                         
  -4  -5  -1      23446.24      23891.46      1403.27 o                         
   4   5   1      23688.81      21725.04      2004.94 o                         
  -5  -5  -1      13415.24      14947.40       640.78 o                         
  -5  -5  -1       1190.63       1488.07        71.68 o                         
  -5  -5  -1      13358.83      14814.10       601.20 o                         
   5   5   1       1178.97       1206.39        60.77 o                         
   5   5   1      13282.52      15076.75       705.71 o                         
   5   5   1      13228.00      14499.72       725.20 o                         
   5   5   1      13326.10      14270.06      1314.23 o                         
  -6  -5  -1       1102.37       1153.06        67.13 o                         
  -6  -5  -1         98.25        125.10        28.86 o                         
  -6  -5  -1       1892.22       2115.98       138.97 o                         
   6   5   1       1450.21       1315.39        64.67 o                         
   6   5   1        129.25        132.33        22.32 o                         
   6   5   1       2217.43       2561.16       133.92 o                         
  -7  -5  -1        610.10        525.34       116.42 o                         
  -7  -5  -1        341.97        350.49        43.09 o                         
  -7  -5  -1         30.48         52.43        21.58 o                         
   7   5   1        454.06        469.11        46.93 o                         
   7   5   1         40.47         54.11        16.60 o                         
   7   5   1        708.61        608.06        87.90 o                         
  -8  -5  -1       3474.06       3186.04       124.81 o                         
  -8  -5  -1        309.63        269.01        49.85 o                         
  -8  -5  -1       4064.50       3630.50       413.31 o                         
   8   5   1       4591.83       4537.92       261.53 o                         
   8   5   1       3975.55       3727.05       144.84 o                         
   8   5   1        354.33        381.73        31.96 o                         
  -9  -5  -1       2481.23       2716.13       107.33 o                         
  -9  -5  -1        221.14        281.66        34.87 o                         
  -9  -5  -1       2674.38       3226.04       351.06 o                         
   9   5   1       2418.80       2696.35       280.84 o                         
   9   5   1        213.76        302.68        30.10 o                         
   9   5   1       2398.37       2655.98       108.18 o                         
 -10  -5  -1        238.48        290.36        45.07 o                         
 -10  -5  -1       2675.73       2580.99       115.11 o                         
 -10  -5  -1       2859.32       3073.20       191.66 o                         
  10   5   1        183.45        219.42        30.46 o                         
  10   5   1       2267.58       2442.90       250.26 o                         
  10   5   1       2093.64       1867.47       262.14 o                         
  10   5   1       2058.28       1871.20       104.21 o                         
  10   5   1       2211.02       2293.30       290.33 o                         
 -11  -5  -1         76.91         28.38        36.18 o                         
 -11  -5  -1        862.92        827.23        91.54 o                         
 -11  -5  -1        901.58        812.40       117.28 o                         
  11   5   1         74.86         27.34        33.93 o                         
  11   5   1        875.51        604.81        87.65 o                         
  11   5   1        839.98        724.60       128.60 o                         
  11   5   1        922.41        904.49       167.60 o                         
  11   5   1        843.99        724.54       201.99 o                         
 -12  -5  -1        395.81        332.70        68.66 o                         
 -12  -5  -1       4441.01       4200.11       240.04 o                         
 -12  -5  -1       4565.33       4656.64       302.48 o                         
 -12  -5  -1       4458.06       4570.73       494.37 o                         
  12   5   1       4470.07       4534.04       214.59 o                         
  12   5   1        386.65        388.67        71.39 o                         
  12   5   1       4338.18       4301.80       288.45 o                         
  12   5   1       4349.85       5080.40       443.68 o                         
 -13  -5  -1        464.33        394.43       114.82 o                         
 -13  -5  -1        484.77        473.90       108.25 o                         
 -13  -5  -1         41.38         21.69        57.75 o                         
  13   5   1        478.36        489.34       207.63 o                         
  13   5   1        500.25        479.49        68.84 o                         
  13   5   1        538.82        652.18       207.71 o                         
  13   5   1        496.11         79.87       139.51 o                         
  13   5   1         42.63         12.22       151.56 o                         
 -14  -5  -1        249.44        124.12       128.99 o                         
 -14  -5  -1        252.29        426.69       182.09 o                         
 -14  -5  -1         17.59       -101.46       155.09 o                         
 -14  -5  -1        197.32        158.33       230.97 o                         
  14   5   1        234.56        293.36        61.11 o                         
  14   5   1        249.63        121.98       111.41 o                         
  14   5   1         17.00         15.71       163.96 o                         
  14   5   1        190.76        251.86       228.56 o                         
 -15  -5  -1         83.87         -3.49       239.83 o                         
 -15  -5  -1         83.96        149.64       106.31 o                         
 -15  -5  -1          7.47        -57.81       189.28 o                         
  15   5   1         99.40        231.40       146.93 o                         
 -16  -5  -1        462.63        535.71       117.75 o                         
 -16  -5  -1        412.48        284.47       480.64 o                         
 -16  -5  -1         33.45        135.77       226.12 o                         
  16   5   1        432.89        360.52       163.35 o                         
  16   5   1        388.41        496.41       113.87 o                         
 -17  -5  -1         17.61        121.67       139.27 o                         
 -17  -5  -1         13.33         36.40       555.41 o                         
  17   5   1         21.49         57.48       148.05 o                         
 -18  -5  -1        144.33        205.54       156.12 o                         
  18   5   1        109.73         54.20       146.72 o                         
  18  -6  -1         99.68        236.14       124.74 o                         
 -18   6   1         94.98        436.25       180.21 o                         
  17  -6  -1        406.97        506.72       162.23 o                         
 -17   6   1        372.97        405.93       150.27 o                         
 -16   6   1        121.70       -200.20       502.92 o                         
 -16   6   1        121.70         -2.49       126.51 o                         
  15  -6  -1         66.03        -14.66       159.79 o                         
  15  -6  -1        179.02          0.36       131.19 o                         
 -15   6   1        172.13        207.25       130.34 o                         
  14  -6  -1       1133.09        948.82       203.69 o                         
  14  -6  -1       1133.09        743.09       237.69 o                         
  14  -6  -1       1133.09        858.31       160.31 o                         
 -14   6   1       1095.51       1035.78       119.63 o                         
 -14   6   1       1095.51       1056.83       202.59 o                         
 -14   6   1       1095.51       1023.00       363.60 o                         
 -14   6   1         97.64         67.13       175.65 o                         
  13  -6  -1       2089.22       2221.00       198.61 o                         
  13  -6  -1       2326.98       2172.64       206.32 o                         
  13  -6  -1        186.21         56.60       154.61 o                         
  13  -6  -1       2155.44       2645.88       312.84 o                         
 -13   6   1       2130.79       2175.71       160.21 o                         
 -13   6   1        164.80        136.37       168.70 o                         
 -13   6   1       1849.07       1941.13       194.67 o                         
  12  -6  -1       1294.12       1561.08       117.51 o                         
  12  -6  -1       1294.12       1344.10       157.69 o                         
  12  -6  -1        115.34         77.36        36.53 o                         
  12  -6  -1       1317.14       1999.81       264.13 o                         
 -12   6   1       1326.16       1904.41       145.06 o                         
 -12   6   1        118.20        103.47        59.31 o                         
 -12   6   1       1326.16       1376.72       158.39 o                         
  11  -6  -1        252.84        174.28        38.11 o                         
  11  -6  -1       2919.29       2817.09       359.70 o                         
  11  -6  -1       2836.86       3042.49       152.24 o                         
  11  -6  -1       2861.24       2891.98       226.48 o                         
 -11   6   1       3252.91       3341.68       224.76 o                         
 -11   6   1       3236.69       3234.68       193.47 o                         
 -11   6   1        288.48        171.88        48.15 o                         
 -11   6   1       3320.23       3600.55       367.43 o                         
  10  -6  -1        762.20        693.75        66.88 o                         
  10  -6  -1         67.93        175.60        42.94 o                         
  10  -6  -1        971.50        569.27       180.67 o                         
  10  -6  -1        762.20        622.11        73.43 o                         
 -10   6   1        873.60        861.38       105.15 o                         
 -10   6   1        873.60        828.17        86.69 o                         
 -10   6   1         77.86        119.63        32.50 o                         
   9  -6  -1          2.25          3.06        14.56 o                         
   9  -6  -1         25.24        -20.30        38.76 o                         
   9  -6  -1        405.60        322.38        92.88 o                         
  -9   6   1        150.41         63.78        22.09 o                         
  -9   6   1         13.41         13.97        32.37 o                         
  -9   6   1        338.90        208.94       156.52 o                         
  -9   6   1        452.45        250.72        96.38 o                         
   8  -6  -1       3597.54       4192.48       174.72 o                         
   8  -6  -1       3597.54       3865.71       367.01 o                         
   8  -6  -1       4337.85       5087.38       443.39 o                         
   8  -6  -1       4213.82       4884.76       477.74 o                         
   8  -6  -1        320.64        648.65        43.03 o                         
  -8   6   1       3572.22       4132.30       145.92 o                         
  -8   6   1        318.38        679.75        41.42 o                         
  -8   6   1       4315.54       5429.17       510.36 o                         
   7  -6  -1       4649.92       4076.63       145.35 o                         
   7  -6  -1       4929.41       5660.24       251.41 o                         
   7  -6  -1        414.43        671.78        41.98 o                         
   7  -6  -1       8350.87       9683.76       880.85 o                         
  -7   6   1        334.35        566.24        38.59 o                         
  -7   6   1       3751.41       3884.58       170.13 o                         
  -7   6   1       4010.26       4347.66       323.27 o                         
   6  -6  -1        965.83       1368.67        77.11 o                         
   6  -6  -1       1494.82       2514.20       119.48 o                         
   6  -6  -1         86.08        127.40        24.08 o                         
  -6   6   1       1018.30       1365.75        74.38 o                         
  -6   6   1         90.76        145.61        19.16 o                         
  -6   6   1       1527.62       2358.99       147.97 o                         
   5  -6  -1       1962.05       2016.03        88.01 o                         
   5  -6  -1      22014.03      14568.12       787.50 o                         
   5  -6  -1      22646.15      22522.98      1342.12 o                         
  -5   6   1       2032.39       2055.12        80.39 o                         
  -5   6   1      23486.29      23188.68       791.09 o                         
  -5   6   1      22803.25      22139.49      1047.66 o                         
   4  -6  -1         56.51         21.47        20.63 o                         
   4  -6  -1        634.09        460.08        56.18 o                         
   4  -6  -1        745.72        668.39        52.51 o                         
  -4   6   1        766.49        637.30        40.61 o                         
  -4   6   1         68.31         35.85        17.83 o                         
  -4   6   1        894.50        793.46        63.45 o                         
   3  -6  -1       2981.63       2772.59       278.53 o                         
   3  -6  -1       2612.90       2412.33       117.22 o                         
   3  -6  -1        207.74        161.46        31.93 o                         
   3  -6  -1       2330.79       2306.37       146.21 o                         
  -3   6   1       3506.28       3034.32       140.85 o                         
  -3   6   1       3824.94       3542.30       171.68 o                         
  -3   6   1        282.70        220.68        40.78 o                         
  -3   6   1       3171.89       3099.21       210.40 o                         
   2  -6  -1        193.34        199.99        58.04 o                         
   2  -6  -1        371.05        321.57        30.37 o                         
   2  -6  -1        221.22        194.99        34.23 o                         
  -2   6   1        312.95        268.06        49.40 o                         
  -2   6   1        161.25        140.35        43.65 o                         
  -2   6   1        135.78        119.90        41.68 o                         
   1  -6  -1       6070.44       5740.84       248.45 o                         
   1  -6  -1       5363.96       5153.29       292.79 o                         
  -1   6   1       6943.75       6373.35       297.03 o                         
  -1   6   1       6231.80       5989.32       229.93 o                         
   0  -6  -1       1681.42       1770.97        93.42 o                         
   0  -6  -1       1687.90       1900.05       118.49 o                         
   0   6   1       1525.77       1737.91        80.22 o                         
   0   6   1       1532.25       1484.82        92.55 o                         
  -1  -6  -1      27932.49      31136.83      1838.52 o                         
  -2  -6  -1        891.34        393.87        44.25 o                         
  -2  -6  -1         31.46         49.00        43.34 o                         
   2   6   1        187.55        428.05        34.59 o                         
   2   6   1         37.72         29.19        34.97 o                         
  -3  -6  -1       1737.63       1724.97       156.51 o                         
  -3  -6  -1        154.87        105.70        38.88 o                         
  -3  -6  -1       2072.01       1986.42       101.19 o                         
  -3  -6  -1       2390.67       2384.87       135.68 o                         
   3   6   1       2028.32       1849.28       132.35 o                         
   3   6   1       1377.48        225.40        81.90 o                         
   3   6   1       1659.59       1590.37        97.32 o                         
  -4  -6  -1       3770.34       3847.61       222.06 o                         
  -4  -6  -1       3867.17       4006.59       236.42 o                         
  -4  -6  -1       3898.35       3998.41       194.50 o                         
  -4  -6  -1        336.04        316.20        56.86 o                         
   4   6   1       3782.82       3716.55       216.67 o                         
   4   6   1       3894.45       4017.27       200.67 o                         
   4   6   1       3860.52       3934.33       451.62 o                         
  -5  -6  -1        889.09        953.35        49.84 o                         
  -5  -6  -1      10658.55      10957.27       479.52 o                         
  -5  -6  -1       9975.52       9384.76       407.28 o                         
  -5  -6  -1      10638.27      10160.98       819.29 o                         
   5   6   1      10821.50      11013.84       520.61 o                         
   5   6   1        908.15        956.25        57.84 o                         
   5   6   1      10189.38       9378.35       438.80 o                         
  -6  -6  -1        599.79        664.97       106.85 o                         
  -6  -6  -1          8.06        -15.10        48.79 o                         
  -6  -6  -1         90.47        132.78        30.62 o                         
   6   6   1        103.53        146.61        35.76 o                         
   6   6   1          9.23         -3.91        19.50 o                         
   6   6   1        632.52        621.28        77.84 o                         
  -7  -6  -1        502.46        427.02        32.20 o                         
  -7  -6  -1       5637.60       5138.30       203.48 o                         
  -7  -6  -1       5896.45       5451.45       263.67 o                         
   7   6   1       5282.50       4922.38       326.23 o                         
   7   6   1        445.90        306.09        36.67 o                         
   7   6   1       5003.01       4560.72       235.40 o                         
  -8  -6  -1        145.74         87.50        26.95 o                         
  -8  -6  -1         12.99         -2.67        16.72 o                         
  -8  -6  -1        889.06       1153.86       114.90 o                         
   8   6   1         15.24        -16.80        27.50 o                         
   8   6   1        911.33       1042.94       150.62 o                         
   8   6   1        171.02        123.17        27.73 o                         
  -9  -6  -1       1491.76       1389.50        69.85 o                         
  -9  -6  -1        132.96         99.15        19.76 o                         
  -9  -6  -1       1680.26       1762.49       249.01 o                         
   9   6   1       1480.36       1391.15       107.50 o                         
   9   6   1        131.94        118.34        23.74 o                         
   9   6   1       1667.40       1350.00       222.15 o                         
   9   6   1       1658.54       1723.06       141.97 o                         
   9   6   1       1591.90       1796.07       203.82 o                         
 -10  -6  -1       1405.74       1307.20        98.51 o                         
 -10  -6  -1       1373.84       1243.93       117.54 o                         
 -10  -6  -1        122.45         70.76        32.15 o                         
 -10  -6  -1       1566.96       1989.95       249.05 o                         
  10   6   1       1311.12       1145.26        87.50 o                         
  10   6   1        116.86         92.42        28.34 o                         
  10   6   1       1434.80       1593.07       201.27 o                         
  10   6   1       1520.42       1419.81       248.46 o                         
  10   6   1       1347.07       1327.76       178.20 o                         
 -11  -6  -1       3333.48       3303.78       229.15 o                         
 -11  -6  -1       3217.57       3174.16       194.35 o                         
 -11  -6  -1        286.77        460.76        71.25 o                         
 -11  -6  -1       3301.12       3198.76       355.25 o                         
  11   6   1       3343.43       3878.78       361.02 o                         
  11   6   1       3334.24       3146.45       240.55 o                         
  11   6   1       3230.21       3027.39       230.55 o                         
  11   6   1        287.90        438.15        69.65 o                         
  11   6   1       3312.65       2998.28       358.72 o                         
 -12  -6  -1        471.07        509.59        98.96 o                         
 -12  -6  -1        489.90        904.72       214.54 o                         
 -12  -6  -1        480.39        492.74       109.24 o                         
 -12  -6  -1         41.99         36.91        44.52 o                         
  12   6   1        475.89        491.27       141.68 o                         
  12   6   1        465.65        402.83        64.49 o                         
  12   6   1        452.87        475.55       107.32 o                         
  12   6   1         40.36         28.78        38.35 o                         
 -13  -6  -1        982.00        823.90       133.68 o                         
 -13  -6  -1         87.52         31.36        56.10 o                         
 -13  -6  -1       1130.96       1046.56       122.49 o                         
  13   6   1       1157.65       1133.55        85.49 o                         
  13   6   1         89.81        125.96       171.46 o                         
  13   6   1       1007.61        998.42       139.63 o                         
  13   6   1       1073.83       1465.74       245.65 o                         
 -14  -6  -1        933.58        734.36       140.27 o                         
 -14  -6  -1         78.50         76.76       167.00 o                         
 -14  -6  -1        880.76        566.40       242.65 o                         
  14   6   1        969.93        830.74        77.22 o                         
  14   6   1         81.42        -18.05       162.65 o                         
  14   6   1        913.56        801.22       266.78 o                         
 -15  -6  -1        373.86        156.29       233.43 o                         
 -15  -6  -1        475.10        525.42       111.22 o                         
 -15  -6  -1         33.32         56.50       199.19 o                         
  15   6   1        346.15        322.81       215.14 o                         
  15   6   1        455.02        413.61       101.40 o                         
  15   6   1        357.02        125.07       172.92 o                         
 -16  -6  -1        420.53        313.68       549.28 o                         
 -16  -6  -1        432.32        580.92       115.81 o                         
  16   6   1        423.52        352.19       126.83 o                         
  16   6   1        436.84        359.74       105.68 o                         
 -17  -6  -1        344.32        548.58       157.04 o                         
  17   6   1        337.23        658.22       180.51 o                         
 -18  -6  -1        144.22        280.58       172.18 o                         
  18   6   1        153.56         62.38       161.07 o                         
  18  -7  -1        793.39        824.59       160.48 o                         
 -18   7   1        752.61       1095.43       212.04 o                         
  17  -7  -1         70.75        141.60       161.27 o                         
 -17   7   1         69.95        174.35       159.86 o                         
  16  -7  -1         73.98        -79.80       171.18 o                         
 -16   7   1        229.76        231.69       132.32 o                         
 -15   7   1         59.32       -275.40       469.78 o                         
 -15   7   1         59.32         16.72       116.31 o                         
 -15   7   1          5.29        -15.74       195.26 o                         
  14  -7  -1        856.20        881.94       104.96 o                         
  14  -7  -1        672.14        794.30       270.16 o                         
 -14   7   1        581.34        406.19       247.63 o                         
 -14   7   1         51.81        -49.55       180.91 o                         
 -14   7   1        767.94        821.61       117.22 o                         
  13  -7  -1        162.70        209.86        78.75 o                         
  13  -7  -1        179.35        396.97       137.20 o                         
  13  -7  -1        162.70        275.13       215.55 o                         
  13  -7  -1         14.50          4.92       156.34 o                         
 -13   7   1         13.31        -43.76        57.77 o                         
 -13   7   1        149.30        282.55        92.93 o                         
 -13   7   1        149.30         64.46        77.29 o                         
  12  -7  -1        113.18        191.59        45.53 o                         
  12  -7  -1       1370.74       1373.26        91.17 o                         
  12  -7  -1       1294.00       1576.61       138.27 o                         
  12  -7  -1       1269.88       1313.14       311.52 o                         
 -12   7   1        134.12        217.84        65.08 o                         
 -12   7   1       1625.48       1683.58       135.30 o                         
 -12   7   1       1504.83       1557.88       164.99 o                         
  11  -7  -1        672.17        513.57        70.17 o                         
  11  -7  -1        672.17        413.13       123.43 o                         
  11  -7  -1         59.91         27.26        31.77 o                         
  11  -7  -1        785.39        241.82       196.02 o                         
 -11   7   1        670.36        619.93        97.17 o                         
 -11   7   1         59.75         33.64        44.56 o                         
 -11   7   1        783.58        694.12       192.28 o                         
 -11   7   1        670.36        677.11       110.00 o                         
  10  -7  -1        990.39        702.30       174.30 o                         
  10  -7  -1        879.60        850.81       106.07 o                         
  10  -7  -1        984.90        883.92       210.43 o                         
  10  -7  -1         76.76         49.05        24.10 o                         
  10  -7  -1        861.22        952.37        96.96 o                         
 -10   7   1       1200.93       1285.77       115.84 o                         
 -10   7   1       1230.43       1271.23        86.31 o                         
 -10   7   1        107.04         88.68        36.31 o                         
 -10   7   1       1316.93       1422.25       229.75 o                         
   9  -7  -1       1391.65        901.78       198.70 o                         
   9  -7  -1       1441.47       1429.49       108.22 o                         
   9  -7  -1        108.15         95.89        17.55 o                         
   9  -7  -1       1213.47        946.03        89.75 o                         
   9  -7  -1       1213.47        902.05       296.75 o                         
  -9   7   1       1186.45       1233.71        94.04 o                         
  -9   7   1        105.74         96.58        17.14 o                         
  -9   7   1       1186.45        807.46        97.14 o                         
  -9   7   1       1397.64       1339.63       174.18 o                         
   8  -7  -1       1892.87       1668.73       230.13 o                         
   8  -7  -1        102.72        107.31        20.98 o                         
   8  -7  -1       1191.63       1196.26        91.85 o                         
   8  -7  -1       1152.57        677.97        66.14 o                         
   8  -7  -1       1484.41       1554.04       179.67 o                         
  -8   7   1        702.35        666.47       116.07 o                         
  -8   7   1         58.68         32.28        16.00 o                         
  -8   7   1        658.34        778.76        58.62 o                         
   7  -7  -1       3765.03       4516.51       271.31 o                         
   7  -7  -1        304.94        412.47        35.56 o                         
   7  -7  -1       3421.46       2894.82       281.56 o                         
   7  -6  -1       8350.87       9683.76       880.85 o                         
   7  -7  -1       3421.46       2592.21       138.54 o                         
  -7   7   1        288.89        431.51        32.06 o                         
  -7   7   1       3563.49       4504.87       238.01 o                         
  -7   7   1       3241.31       3360.54       136.21 o                         
   6  -7  -1       1986.74       2383.85        97.65 o                         
   6  -7  -1      22684.26      25352.70      1343.05 o                         
   6  -7  -1      22291.13      25672.12      1400.19 o                         
  -6   7   1       1816.88       2126.24        82.91 o                         
  -6   7   1      20385.26      22240.76      1093.83 o                         
  -6   7   1      20683.97      24363.99       955.68 o                         
   5  -7  -1      11956.91      14538.60       584.21 o                         
   5  -7  -1       1034.30       1320.60        60.95 o                         
   5  -7  -1      11604.84      13367.73       538.85 o                         
  -5   7   1      11771.03      14565.60       519.20 o                         
  -5   7   1       1017.40       1234.54        53.97 o                         
  -5   7   1      11415.20      12901.93       539.11 o                         
   4  -7  -1      23068.26      24441.86      1476.20 o                         
   4  -7  -1      25663.07      27066.88      1595.36 o                         
   4  -7  -1       2056.01       2421.80       118.16 o                         
  -4   7   1      27773.68      27501.61      1276.73 o                         
  -4   7   1       2236.81       2549.81        94.54 o                         
  -4   7   1      25096.87      26343.94      1483.05 o                         
   3  -7  -1        219.52        265.06        35.56 o                         
   3  -7  -1       2463.01       3071.48       175.28 o                         
   3  -7  -1       2594.85       2935.75       271.30 o                         
   3  -7  -1       2779.91       3441.84       150.63 o                         
  -3   7   1       2534.99       3025.54       146.87 o                         
  -3   7   1       2675.25       3314.38       205.92 o                         
  -3   7   1       2861.58       3551.75       178.01 o                         
  -3   7   1        225.94        247.09        57.69 o                         
   2  -7  -1      12394.79      10861.01       402.97 o                         
   2  -7  -1       1067.52       1309.69       133.68 o                         
   2  -7  -1      12323.80      10842.96      1087.41 o                         
   2  -7  -1      11977.53      11854.18       712.95 o                         
  -2   7   1      15055.08      14558.76       569.74 o                         
  -2   7   1      15090.24      13748.94       574.61 o                         
  -2   7   1       1299.88       1854.87       139.75 o                         
   1  -7  -1        822.70       1119.38        57.04 o                         
   1  -7  -1        760.80        940.74        82.20 o                         
  -1   7   1        726.49        910.98        51.66 o                         
  -1   7   1        797.69        989.97        66.36 o                         
   0  -7  -1       6660.69       5856.15       269.35 o                         
   0  -7  -1       6711.94       5425.59       203.70 o                         
   0   7   1       5144.59       4231.92       189.43 o                         
   0   7   1       5093.35       3951.78       234.02 o                         
  -1  -7  -1        873.92       1308.70        67.21 o                         
  -1  -7  -1        945.11       1348.80       150.95 o                         
   1   7   1        879.65       1225.05        62.92 o                         
   1   7   1        817.75       1160.14        72.78 o                         
  -2  -7  -1       6489.19       5830.61       256.64 o                         
  -2  -7  -1       6524.35       5926.97       313.12 o                         
   2   7   1       6463.75       5405.10       231.10 o                         
   2   7   1       6392.76       5456.91       327.91 o                         
  -3  -7  -1       1786.23       2331.90       140.23 o                         
  -3  -7  -1       1972.56       2264.16       101.38 o                         
  -3  -7  -1        146.70        274.17        65.75 o                         
  -3  -7  -1       1645.97       1967.49       220.98 o                         
   3   7   1       1597.41       1893.19       137.11 o                         
   3   7   1       1782.47       2248.48       103.21 o                         
  -4  -7  -1      13458.49      14576.88       597.70 o                         
  -4  -7  -1        960.94       1004.40        82.42 o                         
  -4  -7  -1      11814.67      12145.28       678.43 o                         
  -4  -7  -1      10781.68      10695.82       673.43 o                         
   4   7   1       9926.84       9839.88       556.60 o                         
   4   7   1      12521.65      13367.97       655.92 o                         
   4   7   1        884.75        784.56        60.18 o                         
  -5  -7  -1        422.35        545.01       109.23 o                         
  -5  -7  -1        396.57        415.06        43.62 o                         
  -5  -7  -1         35.35          0.74        17.25 o                         
  -5  -7  -1        752.41       1038.41       116.08 o                         
   5   7   1        719.98        824.65        72.63 o                         
   5   7   1        367.90        451.43        37.35 o                         
   5   7   1         32.79         -5.45        13.98 o                         
  -6  -7  -1        859.22        794.48        42.68 o                         
  -6  -7  -1       9939.05      10279.97       450.28 o                         
  -6  -7  -1       9640.34       9677.51       362.84 o                         
   6   7   1        797.69        733.34        53.97 o                         
   6   7   1       8950.01       9076.54       438.64 o                         
   6   7   1       9343.15       9422.02       789.23 o                         
  -7  -7  -1        163.68        149.13        25.21 o                         
  -7  -7  -1       1836.53       1691.96        86.76 o                         
  -7  -7  -1       2158.72       2273.03       163.49 o                         
   7   7   1       2093.63       2127.10       135.66 o                         
   7   7   1        155.98         78.71        16.65 o                         
   7   7   1       1750.06       1579.83        85.18 o                         
  -8  -7  -1        663.24        611.78        40.37 o                         
  -8  -7  -1       7441.47       7715.31       309.35 o                         
  -8  -7  -1       7485.48       8397.95       397.75 o                         
   8   7   1       7593.79       8589.98       486.64 o                         
   8   7   1        673.33        590.89        43.75 o                         
   8   7   1       7609.11       8411.80       751.97 o                         
   8   7   1       7554.73       7947.11       426.32 o                         
  -9  -7  -1        535.03        496.81        52.91 o                         
  -9  -7  -1        746.23        819.14       104.11 o                         
  -9  -7  -1         47.69          4.06        19.27 o                         
   9   7   1        538.41        860.41       133.60 o                         
   9   7   1         46.54         26.38        19.76 o                         
   9   7   1        522.23        470.11        70.67 o                         
   9   7   1        750.23        782.75       108.67 o                         
   9   7   1        700.41        289.26       171.70 o                         
 -10  -7  -1       1984.61       1946.07       208.07 o                         
 -10  -7  -1       2324.25       2363.02       137.28 o                         
 -10  -7  -1        176.88        169.85        56.32 o                         
 -10  -7  -1       2116.11       2168.83       223.09 o                         
  10   7   1       2267.85       2278.95       149.22 o                         
  10   7   1       2094.43       2094.39       170.53 o                         
  10   7   1        175.16        284.93        79.58 o                         
  10   7   1       2088.94       1702.83       261.58 o                         
  10   7   1       1965.26       1904.31       291.74 o                         
 -11  -7  -1        965.36        741.40        80.12 o                         
 -11  -7  -1       1067.57       1267.17       219.25 o                         
 -11  -7  -1        954.35        840.38       113.02 o                         
 -11  -7  -1         85.06         81.87        50.98 o                         
  11   7   1        955.53        836.07       180.40 o                         
  11   7   1       1011.49        805.23       225.70 o                         
  11   7   1        908.69        553.43        86.81 o                         
  11   7   1         80.06         94.42        79.16 o                         
  11   7   1        898.27        868.52       133.36 o                         
 -12  -7  -1        411.57        387.88       110.07 o                         
 -12  -7  -1         36.68        117.04        57.86 o                         
 -12  -7  -1        692.46        702.79       103.25 o                         
 -12  -7  -1        442.08        320.98       203.99 o                         
  12   7   1        818.96       1005.25       111.08 o                         
  12   7   1         47.17         15.64       144.62 o                         
  12   7   1        553.36        271.27       103.25 o                         
  12   7   1        529.24        733.07       236.24 o                         
 -13  -7  -1        135.97        186.63       325.97 o                         
 -13  -7  -1         98.58         16.25        74.44 o                         
 -13  -7  -1          8.79         42.43        55.38 o                         
  13   7   1          7.62        -18.00       157.92 o                         
  13   7   1        127.09        -51.61        73.20 o                         
  13   7   1         85.46         12.32        53.70 o                         
 -14  -7  -1        599.39        652.92       262.05 o                         
 -14  -7  -1        694.34        752.88       110.94 o                         
 -14  -7  -1         53.42        -23.24       159.47 o                         
  14   7   1        496.31        111.06       198.22 o                         
  14   7   1        601.45        432.33        57.65 o                         
  14   7   1        484.82        469.07       215.25 o                         
  14   7   1         43.21         55.73       179.07 o                         
 -15  -7  -1         23.93        116.71       213.83 o                         
 -15  -7  -1        268.52        -17.04       236.65 o                         
 -15  -7  -1        321.30        456.89       131.06 o                         
  15   7   1        277.35        157.41        64.51 o                         
  15   7   1        219.11        339.62       245.42 o                         
 -16  -7  -1        641.81        867.50       120.89 o                         
 -16  -7  -1         56.99        117.89       219.88 o                         
  16   7   1        713.71        638.79       161.08 o                         
  16   7   1        714.78       1169.53       219.83 o                         
 -17  -7  -1        224.36        371.71       142.71 o                         
  17   7   1        197.66        337.32       183.65 o                         
 -18  -7  -1        182.47        523.49       180.69 o                         
  18   7   1        189.90        292.60       175.32 o                         
 -17   8   1        207.25        401.16       160.01 o                         
 -16   8   1        210.44        192.31       132.88 o                         
  15  -8  -1        660.59        616.90       100.00 o                         
 -15   8   1        582.05        532.57       105.71 o                         
 -15   8   1        544.99        477.03       297.27 o                         
 -15   8   1         48.57        101.27       222.47 o                         
  14  -8  -1        211.33         16.44        78.77 o                         
  14  -8  -1         18.84        -18.72       186.23 o                         
  14  -8  -1        256.42        106.73       204.66 o                         
 -14   8   1        227.09        172.78       119.70 o                         
 -14   8   1         20.24         10.80       196.33 o                         
 -14   8   1        227.09         32.83       221.61 o                         
  13  -8  -1        330.81        256.31       134.78 o                         
  13  -8  -1         28.90        -92.21       164.97 o                         
  13  -8  -1        454.41        508.79        89.13 o                         
 -13   8   1        565.61        615.48        98.55 o                         
 -13   8   1        430.55        549.39       199.28 o                         
 -13   8   1        423.86        496.12       247.98 o                         
 -13   8   1         37.78         35.25        57.20 o                         
  12  -8  -1          9.03          5.84        50.59 o                         
  12  -8  -1        101.34         60.85        60.46 o                         
 -12   8   1         99.46         60.08        69.61 o                         
 -12   8   1          8.87         26.63        43.67 o                         
 -12   8   1         99.46         50.28       107.25 o                         
 -12   8   1        285.43        491.99       173.59 o                         
  11  -8  -1        139.73        150.99        77.44 o                         
  11  -8  -1       1745.11       1995.84       147.32 o                         
  11  -8  -1       1625.02       1588.86       142.09 o                         
  11  -8  -1       1567.75       1793.85       192.19 o                         
 -11   8   1        132.03        116.03        68.78 o                         
 -11   8   1       1481.32       1457.89       163.49 o                         
 -11   8   1       1657.71       1870.05       112.03 o                         
 -11   8   1       1536.92       1806.16       269.76 o                         
  10  -8  -1          4.72         37.10        50.09 o                         
 -10   8   1          4.11        -15.29        78.35 o                         
 -10   8   1         46.07         28.91       121.57 o                         
   9  -8  -1        965.38        999.83        79.30 o                         
   9  -8  -1         76.87         14.89        32.06 o                         
   9  -8  -1        946.18        877.86        96.56 o                         
   9  -8  -1       1090.47        728.78       192.72 o                         
   9  -8  -1        862.46        -16.93        84.11 o                         
  -9   8   1       1105.09       1013.12       141.06 o                         
  -9   8   1         91.37         46.13        18.05 o                         
  -9   8   1       1171.33       1138.05        83.45 o                         
  -9   8   1       1025.17       1122.63       210.10 o                         
   8  -8  -1        218.86         28.06        67.24 o                         
   8  -8  -1        116.53         80.85        96.40 o                         
   8  -8  -1        116.53         78.58        88.22 o                         
  -8   8   1        103.81        130.25        26.17 o                         
  -8   8   1          9.25         -4.65        30.40 o                         
  -8   8   1        205.00         88.32        80.68 o                         
   7  -8  -1        215.40        153.70        25.52 o                         
   7  -8  -1       2416.81       2318.11        98.14 o                         
   7  -8  -1       2515.65       2565.92       135.82 o                         
   7  -8  -1       2760.38       3153.63       337.88 o                         
  -7   8   1        161.64        102.51        16.63 o                         
  -7   8   1       1813.64       1705.06        96.94 o                         
  -7   8   1       1899.79       2017.71       147.88 o                         
   6  -8  -1       5409.37       5813.27       248.99 o                         
   6  -8  -1        460.07        351.11        33.76 o                         
   6  -8  -1       5161.98       5389.59       244.44 o                         
  -6   8   1       5511.29       5932.19       286.11 o                         
  -6   8   1       5264.32       5464.32       218.46 o                         
  -6   8   1        469.19        367.36        31.59 o                         
   5  -8  -1       9685.00      10582.07       490.69 o                         
   5  -8  -1        699.97        742.64        43.04 o                         
   5  -8  -1       7853.60       7629.13       312.58 o                         
  -5   8   1        657.38        653.49        39.39 o                         
  -5   8   1       7375.72       6934.60       279.66 o                         
  -5   8   1       9110.03      10224.80       614.20 o                         
   4  -8  -1      10280.93       9917.14       473.20 o                         
   4  -8  -1        870.42        940.27        59.49 o                         
   4  -8  -1       9766.04      10178.83       412.60 o                         
  -4   8   1       9996.18      10351.50       608.35 o                         
  -4   8   1        846.51       1035.95        54.43 o                         
  -4   8   1       9497.81       9709.05       381.75 o                         
  -4   8   1      10122.53      10743.88       842.57 o                         
   3  -8  -1       2149.59       2907.65       141.09 o                         
   3  -8  -1      26682.53      29718.42      2142.51 o                         
   3  -8  -1      24118.29      26100.96      1549.29 o                         
  -3   8   1      25066.06      27399.86      1555.78 o                         
  -3   8   1      27814.24      25912.46      1598.95 o                         
  -3   8   1       2234.06       2788.28       236.91 o                         
   2  -8  -1      15373.38      17163.14       850.34 o                         
   2  -8  -1      15533.28      16757.94       767.29 o                         
  -2   8   1      15875.38      15210.42      1303.13 o                         
  -2   8   1      15713.78      18117.06       851.07 o                         
   1  -8  -1       4636.15       5092.40       192.45 o                         
   1  -8  -1       5281.21       5933.64       341.86 o                         
  -1   8   1       6196.14       7127.85       291.71 o                         
  -1   8   1       5452.40       5942.29       312.70 o                         
  -1   8   1       5080.90       5515.04       484.46 o                         
   0  -8  -1       9809.44      13470.21       630.64 o                         
   0  -8  -1       9808.08      12375.42       432.72 o                         
   0   8   1       9842.09      12937.69       542.68 o                         
   0   8   1       9843.46      12115.52       709.98 o                         
  -1  -8  -1       1913.51       2791.45       111.53 o                         
  -1  -8  -1       1169.77       2020.11       132.15 o                         
   1   8   1       1275.41       1629.71       111.09 o                         
   1   8   1        630.36       1385.89        68.09 o                         
  -2  -8  -1       5908.34       7038.37       364.61 o                         
  -2  -8  -1       5746.74       6377.41       276.92 o                         
   2   8   1       5423.45       5662.99       350.68 o                         
   2   8   1       5583.36       6301.58       269.65 o                         
  -3  -8  -1      23043.98      22836.03      1723.50 o                         
  -3  -8  -1      22443.09      23604.45      1072.74 o                         
  -3  -8  -1      19694.90      20187.01      1213.14 o                         
   3   8   1      21284.06      21529.82      1319.07 o                         
   3   8   1      21917.63      20711.85      1734.70 o                         
  -4  -8  -1       4573.70       5549.00       318.10 o                         
  -4  -8  -1       4700.05       6095.39       350.98 o                         
  -4  -8  -1        363.22        786.59        90.38 o                         
  -4  -8  -1       4075.33       5185.71       385.20 o                         
   4   8   1       4636.19       5509.43       266.76 o                         
   4   8   1        367.32        408.68        77.34 o                         
   4   8   1       4121.30       4949.35       285.50 o                         
  -5  -8  -1       9371.98       8744.85       461.69 o                         
  -5  -8  -1        835.30        795.01        45.00 o                         
  -5  -8  -1      11106.29      11159.99       639.74 o                         
   5   8   1        790.12        704.66        53.31 o                         
   5   8   1      10696.55      10683.56       494.45 o                         
   5   8   1       8865.14       7747.16       457.94 o                         
  -6  -8  -1         81.99         78.74        20.95 o                         
  -6  -8  -1        919.88        922.94        57.50 o                         
  -6  -8  -1       1166.85       1357.57       115.59 o                         
   6   8   1       1134.18       1240.01        80.11 o                         
   6   8   1        886.78        782.00        68.11 o                         
   6   8   1         79.04         30.61        17.51 o                         
  -7  -8  -1        612.73        562.51        38.22 o                         
  -7  -8  -1       6960.96       7389.76       353.23 o                         
  -7  -8  -1       6874.80       6783.11       275.15 o                         
   7   8   1       7020.36       6961.42       324.59 o                         
   7   8   1        625.70        485.81        36.98 o                         
   7   8   1       7119.20       7589.23       432.06 o                         
  -8  -8  -1        925.45        946.23       107.33 o                         
  -8  -8  -1         73.46         21.45        18.83 o                         
  -8  -8  -1        824.25        935.62        69.28 o                         
   8   8   1         75.68         20.14        12.42 o                         
   8   8   1        849.16       1132.18        81.72 o                         
   8   8   1        951.48       1048.27       116.04 o                         
   8   8   1       3668.09       3803.73       425.60 o                         
   8   8   1        957.42       1199.67       147.67 o                         
  -9  -8  -1       2848.50       3337.09       331.13 o                         
  -9  -8  -1       2440.60       2743.45       195.76 o                         
  -9  -8  -1        217.52        223.93        40.83 o                         
  -9  -8  -1       2520.52       2923.27       235.00 o                         
   9   8   1       3264.50       3782.66       189.90 o                         
   9   8   1       2890.02       3237.18       393.79 o                         
   9   8   1       2973.74       3524.66       222.65 o                         
   9   8   1       3118.03       3572.91       385.71 o                         
   9   8   1        257.58        361.20        46.64 o                         
 -10  -8  -1        941.40        888.96        83.59 o                         
 -10  -8  -1        936.68        973.35       241.80 o                         
 -10  -8  -1        945.44        700.56       129.43 o                         
 -10  -8  -1         83.48         86.99        50.77 o                         
  10   8   1       1020.56        629.49        90.00 o                         
  10   8   1       1011.57        945.50       251.76 o                         
  10   8   1       1016.87        983.90        93.98 o                         
  10   8   1         90.16         23.54        52.48 o                         
  10   8   1       1140.74        862.07       215.05 o                         
 -11  -8  -1         53.11         88.11       138.26 o                         
 -11  -8  -1       1072.68       1075.74        91.35 o                         
 -11  -8  -1        710.19        711.07       139.45 o                         
 -11  -8  -1        651.47        573.87       202.98 o                         
 -11  -8  -1        595.87        756.79       248.71 o                         
  11   8   1         62.47        102.47       153.66 o                         
  11   8   1        758.18        321.07       126.10 o                         
  11   8   1        804.12        693.50       178.31 o                         
  11   8   1       1178.54       1287.66       101.44 o                         
  11   8   1        700.92        776.28       265.18 o                         
 -12  -8  -1        974.92        771.27       167.71 o                         
 -12  -8  -1        976.10        655.16        75.34 o                         
 -12  -8  -1         86.31        403.98       104.43 o                         
 -12  -8  -1        968.34        621.34       219.78 o                         
 -12  -8  -1       1154.30        921.44       231.82 o                         
  12   8   1         87.48         78.26       166.37 o                         
  12   8   1        989.67        726.54       106.65 o                         
  12   8   1       1156.12        903.14       146.66 o                         
  12   8   1        981.53       1120.43       295.73 o                         
 -13  -8  -1         52.84        203.34        95.39 o                         
 -13  -8  -1        599.56        427.96       190.26 o                         
 -13  -8  -1        777.66        885.64       108.32 o                         
 -13  -8  -1        592.87        759.11       261.74 o                         
  13   8   1        638.95        790.46        85.61 o                         
  13   8   1        419.70        560.11       120.00 o                         
  13   8   1        426.30         13.07       189.55 o                         
  13   8   1         37.41         40.16       157.69 o                         
 -14  -8  -1         11.41        148.87       192.32 o                         
 -14  -8  -1        147.23        195.28        94.73 o                         
 -14  -8  -1        128.05        119.49       237.50 o                         
  14   8   1        120.49        166.99       197.08 o                         
  14   8   1        142.13        135.86        60.46 o                         
  14   8   1         10.74         10.90       185.70 o                         
  14   8   1        165.59         45.96       197.86 o                         
 -15  -8  -1        890.59       1115.83       161.23 o                         
 -15  -8  -1        888.47        596.22       290.05 o                         
 -15  -8  -1         79.19        -29.81       221.29 o                         
  15   8   1        797.13       1044.07       370.44 o                         
  15   8   1        800.13        866.38       155.87 o                         
 -16  -8  -1        123.76        315.46       133.50 o                         
 -16  -8  -1          9.65        -70.59       296.41 o                         
 -17  -8  -1        222.07        426.37       156.76 o                         
  17   8   1        244.66        202.66       191.30 o                         
 -17   9   1        180.67        268.00       156.73 o                         
 -16   9   1        153.27        274.41       136.23 o                         
  15  -9  -1        390.24        212.54        85.53 o                         
 -15   9   1         35.55        105.91       241.75 o                         
 -15   9   1        398.84        146.91        92.41 o                         
 -15   9   1        398.84        175.68       300.15 o                         
  14  -9  -1        692.23        640.96        92.47 o                         
  14  -9  -1        635.85        365.94       209.32 o                         
  14  -9  -1         55.75       -106.07       194.66 o                         
 -14   9   1        632.78        566.71       100.53 o                         
 -14   9   1        552.08        312.62       256.31 o                         
 -14   9   1         49.20        -93.73       202.50 o                         
  13  -9  -1          5.90         66.54       173.22 o                         
  13  -9  -1         66.18        -18.67        93.75 o                         
  13  -9  -1        139.03         78.29       167.48 o                         
 -13   9   1         64.39         15.15       217.97 o                         
 -13   9   1          5.74        -49.28        64.15 o                         
 -13   9   1         64.39         20.39       107.28 o                         
 -13   9   1        132.60         86.83       168.07 o                         
  12  -9  -1        679.40        524.96       130.98 o                         
  12  -9  -1        699.82        627.49       129.89 o                         
  12  -9  -1         59.89         -7.95       151.22 o                         
 -12   9   1         50.38         75.02        75.97 o                         
 -12   9   1        565.23        534.86       120.17 o                         
 -12   9   1        598.85        513.40        95.46 o                         
 -12   9   1        571.81        681.49       216.79 o                         
  11  -9  -1        233.49         93.71        75.53 o                         
  11  -9  -1         20.81        147.12        77.56 o                         
  11  -9  -1        336.68        199.18       190.33 o                         
 -11   9   1        263.17        180.42        60.61 o                         
 -11   9   1        263.17        177.54       134.58 o                         
 -11   9   1        377.49        624.03       188.28 o                         
 -11   9   1        314.20        469.92       160.34 o                         
 -11   9   1         23.46        108.34       159.84 o                         
  10  -9  -1       4316.27       4507.63       275.42 o                         
  10  -9  -1       4510.16       4956.69       238.68 o                         
  10  -9  -1        370.71        530.04       104.16 o                         
  10  -9  -1       4168.28       3670.34       404.95 o                         
 -10   9   1       4004.90       3773.45       247.34 o                         
 -10   9   1       4207.71       4618.75       213.84 o                         
   9  -9  -1         90.28        -40.75       162.36 o                         
   9  -9  -1         28.71        -12.23        93.16 o                         
   9  -9  -1          6.56         69.39       223.59 o                         
   9  -9  -1          0.58        217.00        83.37 o                         
  -9   9   1          1.28        -15.90        91.80 o                         
  -9   9   1         36.34        -10.09       106.23 o                         
  -9   9   1         14.42         53.70       121.19 o                         
   8  -9  -1       2907.77       3292.29       202.65 o                         
   8  -9  -1       3185.06       3514.83       196.92 o                         
   8  -9  -1        246.79        188.42        34.70 o                         
   8  -9  -1       2871.25       2619.06       311.19 o                         
   8  -9  -1       2768.92       2862.05       314.57 o                         
  -8   9   1        301.21        286.16        36.47 o                         
  -8   9   1       3840.03       4122.54       220.90 o                         
  -8   9   1       3379.59       3617.58       176.41 o                         
   7  -9  -1       1588.51       1348.75       103.42 o                         
   7  -9  -1       1579.25       1537.52        91.16 o                         
   7  -9  -1        140.75         63.16        18.27 o                         
   7  -9  -1       1678.08       1615.01       231.22 o                         
  -7   9   1        144.51         95.84        17.19 o                         
  -7   9   1       1631.15       1478.09       109.20 o                         
  -7   9   1       1621.43       1473.78        85.11 o                         
   6  -9  -1        676.36        647.51        63.19 o                         
   6  -9  -1        185.75        148.71        32.25 o                         
  -6   9   1         15.27        -15.55        19.52 o                         
  -6   9   1        641.22        611.78        82.12 o                         
  -6   9   1        171.29        153.34        27.88 o                         
   5  -9  -1       4866.64       4569.27       203.17 o                         
   5  -9  -1        433.75        334.78        36.79 o                         
   5  -9  -1       5023.01       4531.99       218.10 o                         
  -5   9   1       4620.38       4263.94       180.02 o                         
  -5   9   1        411.80        356.84        31.09 o                         
  -5   9   1       4787.38       4361.95       279.09 o                         
   4  -9  -1      11334.00      11781.81       461.23 o                         
   4  -9  -1      10526.94      10610.70       412.45 o                         
   4  -9  -1        938.23       1259.40        69.29 o                         
  -4   9   1        819.52       1268.37        59.08 o                         
  -4   9   1      10059.90      10876.73       539.92 o                         
  -4   9   1       9194.96       9235.84       379.37 o                         
  -4   9   1      11148.82      11708.33       913.77 o                         
   3  -9  -1        784.69       1005.19        70.42 o                         
   3  -9  -1       8804.22       9512.02       396.28 o                         
   3  -9  -1       8957.94       9689.31       392.28 o                         
  -3   9   1        764.74       1066.04       109.45 o                         
  -3   9   1       8811.89      10210.20       513.23 o                         
  -3   9   1       8580.32       9564.81       558.91 o                         
  -3   9   1       8739.35       9576.29       581.94 o                         
   2  -9  -1      24868.91      23147.29      1069.17 o                         
   2  -9  -1      27558.92      28705.47      1409.80 o                         
  -2   9   1      28370.65      31128.43      1412.81 o                         
  -2   9   1      25503.76      21381.15      1785.00 o                         
   1  -9  -1       6243.39       7316.17       293.72 o                         
   1  -9  -1       6179.02       7624.04       391.05 o                         
  -1   9   1       6419.53       7880.12       430.47 o                         
  -1   9   1       6351.85       7374.42       292.57 o                         
   0  -9  -1       5618.00       5084.69       203.18 o                         
   0  -9  -1       5576.84       5629.11       311.00 o                         
   0   9   1       6485.38       5495.39       230.49 o                         
   0   9   1       6526.54       6173.44       203.44 o                         
  -1  -9  -1       3087.45       3250.83       146.35 o                         
  -1  -9  -1       3155.13       3884.96       239.80 o                         
   1   9   1       3054.23       3096.56       164.22 o                         
   1   9   1       3118.59       3719.91       142.06 o                         
  -2  -9  -1      14518.58      16118.15       629.70 o                         
  -2  -9  -1      11651.68      11577.95       559.51 o                         
   2   9   1      11384.32       9801.01       490.89 o                         
   2   9   1      14074.33      14170.95       627.08 o                         
  -3  -9  -1       2018.04       2031.88       121.69 o                         
  -3  -9  -1       1945.50       2121.59       160.52 o                         
   3   9   1       1942.07       1872.81       116.54 o                         
   3   9   1       1858.11       2025.34        98.80 o                         
  -4  -9  -1       2194.81       1961.97       149.09 o                         
  -4  -9  -1       3059.76       3002.21       164.93 o                         
  -4  -9  -1       4148.67       4247.96       348.73 o                         
   4   9   1       3275.31       3354.86       143.50 o                         
   4   9   1       2468.25       2195.75       115.51 o                         
   4   9   1        219.99        359.75        49.09 o                         
  -5  -9  -1        108.01        175.05        30.23 o                         
  -5  -9  -1       1378.89       1255.30        82.76 o                         
  -5  -9  -1       1728.05       1880.93       186.29 o                         
  -5  -9  -1       1211.89       1326.60       107.88 o                         
   5   9   1        104.81         88.90        23.29 o                         
   5   9   1       1332.36       1518.71        89.17 o                         
   5   9   1       1176.00        889.64        69.71 o                         
  -6  -9  -1        177.05        108.87        23.11 o                         
  -6  -9  -1       1986.47       1799.36       106.21 o                         
  -6  -9  -1       2456.40       2038.84       116.80 o                         
   6   9   1        163.46         71.35        22.69 o                         
   6   9   1       1834.06       1548.54       114.35 o                         
   6   9   1       2324.66       2277.65       111.52 o                         
  -7  -9  -1        113.53        140.99        26.87 o                         
  -7  -9  -1       1273.85       1453.14        94.07 o                         
  -7  -9  -1       1283.57       1359.67       112.94 o                         
  -7  -9  -1       1571.80       2387.98       242.80 o                         
   7   9   1       1214.67       1206.04        95.85 o                         
   7   9   1       1205.40       1057.57        84.67 o                         
   7   9   1        107.43        134.19        29.09 o                         
  -8  -9  -1        218.46        279.47        34.01 o                         
  -8  -9  -1       2451.16       2609.98       147.86 o                         
  -8  -9  -1       2911.60       2978.77       191.22 o                         
   8   9   1        242.12        303.70        38.70 o                         
   8   9   1       3146.13       3151.48       204.80 o                         
   8   9   1       2716.61       2699.99       235.57 o                         
   8   9   1       3132.75       3502.46       176.54 o                         
   8   8   1       3668.09       3803.73       425.60 o                         
  -9  -9  -1         53.85         70.17        33.86 o                         
  -9  -9  -1        604.18        599.59        87.93 o                         
  -9  -9  -1        820.44        859.67       162.87 o                         
  -9  -9  -1        626.11        296.96       113.62 o                         
   9   9   1        644.52        292.79        80.72 o                         
   9   9   1        832.11        747.18        73.09 o                         
   9   9   1         55.47         28.75        29.19 o                         
 -10  -9  -1         73.02         51.39       124.14 o                         
 -10  -9  -1        953.01        720.46       134.99 o                         
 -10  -9  -1        819.24        961.79       245.41 o                         
 -10  -9  -1       1164.71       1186.19        92.40 o                         
  10   9   1        968.77        736.26       126.46 o                         
  10   9   1       1166.03       1192.12        89.25 o                         
  10   9   1        820.78        533.03       214.37 o                         
 -11  -9  -1        377.65        112.82        62.68 o                         
 -11  -9  -1        407.59        233.81       130.76 o                         
 -11  -9  -1        470.88        434.99       202.00 o                         
  11   9   1        393.15        160.43        59.90 o                         
  11   9   1        429.97         32.56       159.65 o                         
  11   9   1        375.43        286.08       181.75 o                         
  11   9   1         33.46         67.26        59.91 o                         
  11   9   1        478.63        141.69       198.02 o                         
 -12  -9  -1         21.11        316.83       119.53 o                         
 -12  -9  -1        470.05        520.27        70.10 o                         
 -12  -9  -1        243.43        206.79       187.68 o                         
 -12  -9  -1        236.85        278.43       209.12 o                         
  12   9   1        385.48        510.30        65.15 o                         
  12   9   1         13.37         51.73       176.09 o                         
  12   9   1        149.97        265.60       179.28 o                         
 -13  -9  -1        390.12        338.64       200.57 o                         
 -13  -9  -1         28.69        115.52       185.75 o                         
 -13  -9  -1        349.32        177.42        88.91 o                         
 -13  -9  -1        321.91         40.16       223.99 o                         
  13   9   1        337.40        378.81       130.15 o                         
  13   9   1        288.24        131.36        70.10 o                         
  13   9   1        264.55        412.27       215.13 o                         
  13   9   1         23.58         26.36       181.31 o                         
 -14  -9  -1       1696.67       1772.71       423.74 o                         
 -14  -9  -1       1702.64       1811.17       152.68 o                         
 -14  -9  -1        151.22        222.89       225.77 o                         
  14   9   1       1521.65       1552.71       104.76 o                         
  14   9   1       1512.95       1804.87       380.95 o                         
  14   9   1        134.84         92.60       176.84 o                         
  14   9   1       1523.25       2235.62       300.13 o                         
 -15  -9  -1         28.49        -10.48       248.67 o                         
 -15  -9  -1        320.27        402.43       123.64 o                         
  15   9   1        325.79        374.68        90.97 o                         
  15   9   1        324.83        262.82       217.06 o                         
  15   9   1         28.95        170.20       218.91 o                         
 -16  -9  -1        476.73        496.77       138.89 o                         
 -17  10   1         32.91        140.41       141.71 o                         
 -16  10   1        146.41        112.10       131.92 o                         
 -15  10   1        403.23        296.84        97.45 o                         
 -15  10   1         22.90        159.16       262.48 o                         
  14 -10  -1         94.16        114.91        76.03 o                         
  14 -10  -1        106.14        -54.06       196.31 o                         
  14 -10  -1          8.39         44.46       209.97 o                         
 -14  10   1         70.73         -6.60       273.64 o                         
 -14  10   1         70.73         15.98        81.51 o                         
  13 -10  -1        999.17       1033.92       134.01 o                         
  13 -10  -1        947.46        902.22       159.51 o                         
  13 -10  -1         79.31        101.32       193.06 o                         
 -13  10   1        921.11        956.22       110.36 o                         
 -13  10   1        852.36        902.37       232.05 o                         
 -13  10   1        800.40        660.11       281.22 o                         
 -13  10   1         71.34        -11.88       175.67 o                         
  12 -10  -1        352.47        430.03        78.04 o                         
  12 -10  -1        385.09        484.93       171.46 o                         
 -12  10   1        357.95        488.97        64.48 o                         
 -12  10   1        391.12        398.20       210.16 o                         
 -12  10   1        357.95        241.83       148.24 o                         
 -12  10   1         31.90        -40.45       159.47 o                         
  11 -10  -1       3158.95       2874.41       149.66 o                         
  11 -10  -1       3118.27       2868.71       376.66 o                         
  11 -10  -1        273.06        686.75       114.23 o                         
 -11  10   1       3171.32       3473.30       378.15 o                         
 -11  10   1       3206.66       3108.44       336.19 o                         
 -11  10   1       3202.36       3391.69       161.22 o                         
  10 -10  -1        302.62        639.94       128.19 o                         
  10 -10  -1        268.60        366.06        74.99 o                         
  10 -10  -1         23.94        205.17        61.71 o                         
  10 -10  -1        425.58        425.42       197.68 o                         
 -10  10   1        310.78        499.19       130.92 o                         
 -10  10   1        279.25        408.88        68.63 o                         
   9 -10  -1       4330.23       4402.34       229.10 o                         
   9 -10  -1       3834.05       3896.94       208.42 o                         
   9 -10  -1       3707.80       3429.69       388.28 o                         
  -9  10   1       4572.41       4365.84       252.02 o                         
  -9  10   1       4078.79       4110.31       207.77 o                         
  -9  10   1        352.00        340.07       133.99 o                         
  -9  10   1       3949.41       3560.06       360.87 o                         
   8 -10  -1        221.13        166.31        93.68 o                         
   8 -10  -1        637.27        328.16       187.90 o                         
   8 -10  -1        217.80         80.32       124.35 o                         
  -8  10   1         17.75        -21.35        65.48 o                         
  -8  10   1        202.79         82.25        97.21 o                         
  -8  10   1        199.14         74.15        39.98 o                         
   7 -10  -1       3083.13       3004.96       188.18 o                         
   7 -10  -1        263.59        164.34        28.19 o                         
   7 -10  -1       3360.16       2648.04       299.09 o                         
   7 -10  -1       3350.89       3617.02       194.53 o                         
   7 -10  -1       2957.44       2886.18       307.54 o                         
  -7  10   1       3781.89       3900.47       186.34 o                         
  -7  10   1        297.70        205.65        31.31 o                         
  -7  10   1       3340.14       3437.75       149.12 o                         
   6 -10  -1        490.48        517.15        52.46 o                         
   6 -10  -1        613.60        536.38        64.76 o                         
   6 -10  -1         43.72         -2.11        17.51 o                         
  -6  10   1         42.18         20.21        16.64 o                         
  -6  10   1        473.25        524.51        46.76 o                         
  -6  10   1        608.00        604.53        85.48 o                         
   5 -10  -1       2778.74       3591.08       151.26 o                         
   5 -10  -1       2868.92       3777.46       176.89 o                         
   5 -10  -1        247.66        307.72        35.58 o                         
  -5  10   1        177.53        241.66        30.21 o                         
  -5  10   1       2116.27       3013.05       224.39 o                         
  -5  10   1       1991.83       2682.11       117.94 o                         
   4 -10  -1       1607.35       1921.82        97.56 o                         
   4 -10  -1       1592.89       1757.49        98.31 o                         
   4 -10  -1        141.97        146.58        30.25 o                         
  -4  10   1       1642.39       1860.21        94.39 o                         
  -4  10   1        145.42        191.39        29.53 o                         
  -4  10   1       1631.61       1831.89        88.83 o                         
  -4  10   1       1833.94       2087.34       200.06 o                         
   3 -10  -1      13384.70      13571.72       658.19 o                         
   3 -10  -1      13813.20      13291.90       531.31 o                         
   3 -10  -1       1192.94       1294.36        89.80 o                         
  -3  10   1      13637.00      13539.68       575.16 o                         
  -3  10   1      14035.06      13018.56       786.47 o                         
  -3  10   1       1215.43       1257.45       101.02 o                         
  -3  10   1      14360.32      14789.26      1151.29 o                         
   2 -10  -1       1993.04       2470.24       104.20 o                         
   2 -10  -1       2062.79       2689.81       187.52 o                         
  -2  10   1       1980.88       2313.60       144.12 o                         
  -2  10   1       2040.54       2868.52       150.25 o                         
  -2  10   1       1907.76       2461.57       225.63 o                         
   1 -10  -1       9719.68       9474.73       335.17 o                         
   1 -10  -1       9152.45       9032.40       471.71 o                         
  -1  10   1       8800.59       8146.08       710.17 o                         
  -1  10   1       9518.73       9361.99       463.07 o                         
  -1  10   1      10042.97      10002.03       441.88 o                         
   0 -10  -1        739.18        529.21        51.04 o                         
   0 -10  -1        739.99        680.15       100.98 o                         
   0  10   1        656.69        430.96        60.00 o                         
   0  10   1        655.89        639.70        48.93 o                         
  -1 -10  -1       8475.41       7967.63       365.79 o                         
  -1 -10  -1       8999.65       9336.48       491.16 o                         
   1  10   1       8719.37       8939.08       369.79 o                         
   1  10   1       8152.14       8023.86       355.30 o                         
  -2 -10  -1        270.36        154.39        74.63 o                         
  -2 -10  -1        210.69         94.55       147.64 o                         
   2  10   1        177.04         29.83        44.41 o                         
   2  10   1        246.79        120.77        55.95 o                         
  -3 -10  -1       8953.38       9874.87       501.73 o                         
  -3 -10  -1       8628.12       9408.47       497.56 o                         
   3  10   1       8779.55       9024.98       372.39 o                         
   3  10   1       8972.03       9560.40       499.49 o                         
   3  10   1       8351.04       8503.18       687.75 o                         
  -4 -10  -1        598.13        604.21        87.35 o                         
  -4 -10  -1         52.35         40.00        30.09 o                         
  -4 -10  -1        789.68        822.83       126.76 o                         
  -4 -10  -1        587.35        550.62        84.81 o                         
   4  10   1        571.87        603.28        58.07 o                         
   4  10   1         49.68         25.98        24.62 o                         
   4  10   1        557.42        519.78        56.49 o                         
  -5 -10  -1        193.49        144.66        27.88 o                         
  -5 -10  -1       2295.41       2233.98       117.36 o                         
  -5 -10  -1       2170.97       2230.84       126.28 o                         
   5  10   1        189.37        102.51        24.91 o                         
   5  10   1       2214.87       2189.59       109.07 o                         
   5  10   1       2124.69       2183.36       121.91 o                         
  -6 -10  -1         18.26         86.12        22.67 o                         
  -6 -10  -1        204.87        288.48        57.13 o                         
  -6 -10  -1        339.62        294.93        62.02 o                         
   6  10   1        298.38        298.90        55.51 o                         
   6  10   1         15.62         96.35        20.64 o                         
   6  10   1        175.26        239.93        40.81 o                         
  -7 -10  -1       1864.98       1714.90       131.97 o                         
  -7 -10  -1       1423.23       1250.56        94.95 o                         
  -7 -10  -1        126.85        151.91        32.19 o                         
   7  10   1       2121.81       2126.16       121.28 o                         
   7  10   1        154.04        383.42        42.86 o                         
   7  10   1       1728.35       1461.48       149.89 o                         
   7  10   1       2434.46       2356.86       216.41 o                         
  -8 -10  -1          9.41        -10.83        29.91 o                         
  -8 -10  -1        105.55         76.59        29.63 o                         
  -8 -10  -1        109.21        -88.77        89.62 o                         
   8  10   1        213.58         57.74       101.31 o                         
   8  10   1        101.67         -2.73        87.59 o                         
   8  10   1        521.14        273.87       186.62 o                         
   8  10   1        105.00        -11.72        80.19 o                         
   8  10   1          9.06          6.23        24.24 o                         
  -9 -10  -1         26.89         26.86        27.12 o                         
  -9 -10  -1        569.34        403.03        64.05 o                         
  -9 -10  -1        924.66        453.77       118.06 o                         
  -9 -10  -1        301.66        349.11       153.39 o                         
   9  10   1        867.31        565.25        83.76 o                         
   9  10   1        516.01        244.41        82.72 o                         
 -10 -10  -1         45.77       -150.17       317.77 o                         
 -10 -10  -1        209.23         94.06       127.30 o                         
  10  10   1        211.90        124.72        55.30 o                         
 -11 -10  -1       1257.09       1222.26        89.38 o                         
 -11 -10  -1       1101.01        712.97       377.72 o                         
  11  10   1       1123.48       1128.41        87.90 o                         
 -12 -10  -1        218.38        245.80        62.48 o                         
 -12 -10  -1        141.34        147.72       186.20 o                         
 -12 -10  -1        111.25         75.77       400.64 o                         
  12  10   1        225.62        259.72        59.55 o                         
 -13 -10  -1        928.93       1185.57        95.01 o                         
 -13 -10  -1        945.19       1402.25       271.05 o                         
 -13 -10  -1        893.23        848.94       296.75 o                         
  13  10   1        953.95       1203.72       104.74 o                         
  13  10   1         81.56        -67.32       161.98 o                         
 -14 -10  -1          0.60         38.17       231.36 o                         
 -14 -10  -1         18.08         85.43        83.77 o                         
  14  10   1         23.55         97.58        54.96 o                         
  14  10   1          1.15        -19.22       192.42 o                         
 -15 -10  -1        960.29       1017.89       150.61 o                         
  15  10   1         82.26        -21.53       230.79 o                         
  15  10   1        931.10       1425.97       261.38 o                         
 -16 -10  -1         80.19         57.86       114.85 o                         
 -16  11   1        108.73        252.05       128.21 o                         
 -15  11   1         32.66        -15.95       104.56 o                         
  14 -11  -1        688.61        851.28        95.14 o                         
  14 -11  -1         44.32          2.94       205.93 o                         
  14 -11  -1        512.63        254.41       207.51 o                         
 -14  11   1        659.49        765.67       102.15 o                         
 -14  11   1         40.41        -92.38       238.55 o                         
  13 -11  -1        200.93        273.57        95.15 o                         
  13 -11  -1        207.51        -85.46       192.23 o                         
 -13  11   1         14.82         -6.84       190.15 o                         
 -13  11   1        166.27         46.54       241.66 o                         
 -13  11   1        166.27        206.74        77.27 o                         
  12 -11  -1       1919.21       2057.64       136.97 o                         
  12 -11  -1       1846.42       2370.69       279.45 o                         
 -12  11   1       1811.79       2043.94       122.08 o                         
 -12  11   1       1744.91       1736.50       396.34 o                         
 -12  11   1       1747.99       2263.23       314.20 o                         
 -12  11   1        155.52         30.22        84.22 o                         
  11 -11  -1         68.54         74.04        56.43 o                         
  11 -11  -1        768.99       1109.93        99.38 o                         
 -11  11   1        704.35       1077.47        84.74 o                         
 -11  11   1        709.46        746.81       413.74 o                         
  10 -11  -1       4382.22       4361.48       237.23 o                         
  10 -11  -1       4496.19       4884.28       313.58 o                         
  10 -11  -1       4368.81       4446.18       471.33 o                         
 -10  11   1       4835.65       4844.02       281.96 o                         
 -10  11   1       4719.77       4930.33       214.87 o                         
   9 -11  -1        263.57        133.33       109.69 o                         
   9 -11  -1        257.04        -49.43       255.50 o                         
  -9  11   1        232.25        -59.52        95.30 o                         
  -9  11   1        239.50        104.34       107.18 o                         
   8 -11  -1        814.66        883.66        96.14 o                         
   8 -11  -1        770.28        705.64        80.63 o                         
  -8  11   1       1065.55       1040.88       122.81 o                         
  -8  11   1        962.49        901.78       102.80 o                         
  -8  11   1         59.23         25.53        93.21 o                         
  -8  11   1        664.60        796.60       210.69 o                         
   7 -11  -1        215.58         16.37        69.34 o                         
   7 -11  -1        239.65        115.24        70.16 o                         
   7 -11  -1        215.58        113.70       121.73 o                         
  -7  11   1        223.87        -16.37        80.76 o                         
  -7  11   1        198.74        135.64        29.64 o                         
  -7  11   1        334.51        705.90       102.90 o                         
  -7  11   1         17.71         -9.96        61.00 o                         
   6 -11  -1       1144.55       1077.68        86.15 o                         
   6 -11  -1       1227.21       1032.15        84.32 o                         
   6 -11  -1        102.01         21.67        19.26 o                         
  -6  11   1       1658.69       1623.05       113.98 o                         
  -6  11   1        138.64         76.81        19.05 o                         
  -6  11   1       1555.48       1597.75        68.09 o                         
   5 -11  -1       1547.32       1565.37        92.63 o                         
   5 -11  -1        137.91         92.89        20.51 o                         
   5 -11  -1       1593.87       1820.81       101.23 o                         
  -5  11   1       1554.89       1629.57        72.81 o                         
  -5  11   1        138.58        120.01        20.99 o                         
  -5  11   1       1603.68       1999.97       147.93 o                         
   4 -11  -1        513.78        427.23        37.40 o                         
   4 -11  -1       5764.57       5600.23       232.67 o                         
   4 -11  -1       5883.20       6018.70       267.69 o                         
  -4  11   1       5012.92       4779.06       210.00 o                         
  -4  11   1       5086.46       4876.86       328.13 o                         
  -4  11   1        446.79        349.54        36.44 o                         
   3 -11  -1       3809.10       4472.77       184.91 o                         
   3 -11  -1       3559.80       4080.74       234.13 o                         
   3 -11  -1        317.27        318.05        52.72 o                         
  -3  11   1       3505.16       3951.31       197.13 o                         
  -3  11   1        312.40        272.88        33.71 o                         
  -3  11   1       3536.19       4098.35       261.76 o                         
  -3  11   1       3745.60       3869.01       215.58 o                         
   2 -11  -1      10724.21      11099.33       385.10 o                         
   2 -11  -1       9942.34      10262.75       523.28 o                         
  -2  11   1      10513.07      11309.08       505.73 o                         
  -2  11   1       9738.53      10151.31       516.05 o                         
  -2  11   1       9557.48       9047.47       785.41 o                         
   1 -11  -1       7071.70       7978.79       285.52 o                         
   1 -11  -1       6890.14       8436.65       434.96 o                         
  -1  11   1       6736.95       8091.88       321.17 o                         
  -1  11   1       6916.84       8203.78       381.18 o                         
   0 -11  -1      10779.72      10777.08       390.96 o                         
   0 -11  -1      10809.57      12249.55       743.19 o                         
   0  11   1      11521.87      11601.59       388.53 o                         
   0  11   1      11551.72      11593.12       491.99 o                         
  -1 -11  -1       1811.44       1855.45       101.38 o                         
  -1 -11  -1       1991.34       2180.18       173.88 o                         
   1  11   1       1876.29       1911.25       117.50 o                         
   1  11   1       2057.84       2286.42       107.52 o                         
  -2 -11  -1        296.56        233.45        67.05 o                         
  -2 -11  -1       1071.10       1231.03       131.68 o                         
   2  11   1        224.15        207.12        51.57 o                         
   2  11   1       1006.02       1356.72        73.07 o                         
  -3 -11  -1        104.48         95.24        94.85 o                         
  -3 -11  -1        344.92        210.90       100.84 o                         
   3  11   1        384.52        343.44        45.09 o                         
   3  11   1        167.41         36.55        62.15 o                         
   3  11   1        135.22         34.57        50.48 o                         
  -4 -11  -1       8060.98       7763.54       339.31 o                         
  -4 -11  -1       8134.52       7681.99       333.54 o                         
  -4 -11  -1        718.45        604.84        44.41 o                         
   4  11   1        700.56        604.58        47.89 o                         
   4  11   1       7978.89       7310.61       347.30 o                         
   4  11   1       7860.27       7470.82       334.80 o                         
  -5 -11  -1         18.32         -0.53        18.46 o                         
  -5 -11  -1        254.34        121.24        58.74 o                         
  -5 -11  -1        205.54        167.41        37.58 o                         
   5  11   1        230.90        189.92        38.00 o                         
   5  11   1        277.44        127.81        50.38 o                         
  -6 -11  -1       7304.18       6983.30       282.33 o                         
  -6 -11  -1        641.80        577.27        43.54 o                         
  -6 -11  -1       7200.97       6865.68       311.00 o                         
   6  11   1       7167.57       6700.17       306.64 o                         
   6  11   1       7250.22       7168.16       297.11 o                         
   6  11   1        638.82        564.94        46.15 o                         
  -7 -11  -1         30.93         12.70        30.68 o                         
  -7 -11  -1        347.02        358.40        66.02 o                         
  -7 -11  -1        372.14        370.07        73.41 o                         
   7  11   1        396.96        465.08        75.01 o                         
   7  11   1        377.33        577.47       115.90 o                         
   7  11   1         33.23        127.19        25.50 o                         
   7  11   1        372.88        366.38        84.26 o                         
  -8 -11  -1         92.66        149.12        43.43 o                         
  -8 -11  -1       1613.44       1725.76       218.66 o                         
  -8 -11  -1       1440.58       1469.57       130.80 o                         
  -8 -11  -1       1039.63       1168.63       127.96 o                         
   8  11   1       1574.86       1745.24       115.66 o                         
   8  11   1        105.60        259.10        52.22 o                         
   8  11   1       1184.87        537.69       191.79 o                         
   8  11   1       1809.33       2055.65       145.60 o                         
  -9 -11  -1        242.81         39.86       107.59 o                         
  -9 -11  -1        235.56        143.37        43.50 o                         
   9  11   1        175.49         97.55       217.49 o                         
 -10 -11  -1        371.99        154.68       154.12 o                         
 -10 -11  -1        492.02        556.55       228.08 o                         
  10  11   1        536.73        497.85       119.84 o                         
  10  11   1        412.37        329.21        81.37 o                         
 -11 -11  -1        488.39        195.30       155.70 o                         
 -11 -11  -1        446.96        173.44       370.83 o                         
  11  11   1        449.23        297.87        83.46 o                         
 -12 -11  -1        936.36       1373.48       270.52 o                         
 -12 -11  -1       1021.30       1269.14       123.50 o                         
  12  11   1       1023.33       1352.92       115.84 o                         
 -13 -11  -1        430.63        418.65        85.85 o                         
  13  11   1        385.79        383.73        59.47 o                         
 -14 -11  -1        356.05        393.51        86.39 o                         
 -14 -11  -1        337.27        743.59       226.68 o                         
  14  11   1        387.72        287.84       208.20 o                         
  14  11   1         33.18        188.67       233.51 o                         
  14  11   1        407.39        413.10        85.32 o                         
 -15 -11  -1         50.91         44.24        95.03 o                         
  15  11   1         70.83         16.55       200.53 o                         
 -16 -11  -1        197.20        380.23       122.35 o                         
 -15  12   1        135.49        286.57       106.27 o                         
  14 -12  -1          0.92         36.90       224.01 o                         
 -14  12   1          8.28        -12.25        76.20 o                         
  13 -12  -1        834.46        800.56       103.08 o                         
  13 -12  -1         68.64          4.66       198.61 o                         
 -13  12   1        831.28        901.57        70.89 o                         
 -12  12   1         57.47        244.76       176.23 o                         
 -12  12   1         51.36          6.52        67.24 o                         
  11 -12  -1       2215.74       2866.17       247.39 o                         
 -11  12   1       2112.15       2550.75       147.68 o                         
 -11  12   1       2088.36       2430.72       499.42 o                         
  10 -12  -1         34.18         97.76       168.56 o                         
  10 -12  -1         13.46        -67.90       265.54 o                         
  10 -12  -1        174.86        124.83       169.91 o                         
 -10  12   1          9.68        -57.89       121.90 o                         
 -10  12   1         30.00        -28.18       313.21 o                         
   9 -12  -1        985.22        873.00       135.80 o                         
   9 -12  -1       1007.94        850.09       135.93 o                         
  -9  12   1       1320.57       1133.15       152.55 o                         
  -9  12   1       1333.29       1283.39       138.53 o                         
   8 -12  -1        591.51        517.73        90.93 o                         
   8 -12  -1        544.86        293.19       113.79 o                         
  -8  12   1        567.00        576.38       120.72 o                         
  -8  12   1        518.97        321.73       113.87 o                         
   7 -12  -1       4199.60       4579.99       215.29 o                         
   7 -12  -1        372.42        266.43        40.20 o                         
   7 -12  -1       4315.64       4672.21       285.37 o                         
  -7  12   1       3333.90       3420.83       227.07 o                         
  -7  12   1        297.14        185.89        42.34 o                         
  -7  12   1       3351.89       3535.88       225.34 o                         
  -7  12   1       3499.45       3586.07       367.44 o                         
  -7  12   1       3333.90       3089.16       328.53 o                         
   6 -12  -1         24.23        115.77        30.80 o                         
   6 -12  -1         78.68         23.72        59.58 o                         
  -6  12   1         68.82        110.72        76.90 o                         
  -6  12   1          1.15        -22.62        75.81 o                         
  -6  12   1         12.86         70.12        34.95 o                         
   5 -12  -1       4767.82       5014.42       230.34 o                         
   5 -12  -1       4919.12       4631.01       204.39 o                         
   5 -12  -1        424.94        314.27        38.82 o                         
  -5  12   1       5034.08       5049.76       237.84 o                         
  -5  12   1        448.67        301.22        36.75 o                         
  -5  12   1       5172.13       4668.30       450.90 o                         
   4 -12  -1        143.10        187.61        53.65 o                         
   4 -12  -1        273.64        164.57        59.76 o                         
   4 -12  -1         12.75        -11.51        99.47 o                         
  -4  12   1        157.91        217.57        24.88 o                         
  -4  12   1         14.07        -20.80        30.63 o                         
  -4  12   1        284.57        205.44        87.61 o                         
   3 -12  -1       3888.98       3759.96       158.89 o                         
   3 -12  -1        301.62        226.26        44.87 o                         
   3 -12  -1       3384.12       3076.74       183.73 o                         
  -3  12   1        263.71        194.15        34.22 o                         
  -3  12   1       2958.87       2520.07       108.69 o                         
  -3  12   1       3415.00       3107.44       196.74 o                         
   2 -12  -1       1245.54       1505.37       150.25 o                         
   2 -12  -1       1245.56       1468.93        78.71 o                         
  -2  12   1       1217.28       1406.21       116.67 o                         
  -2  12   1       1222.42       1634.94       126.65 o                         
  -2  12   1        906.67       1014.31        96.51 o                         
   1 -12  -1      13198.87      13568.48       476.58 o                         
   1 -12  -1      13106.43      13717.03       687.22 o                         
  -1  12   1      13395.83      13707.43       518.43 o                         
  -1  12   1      13567.51      14684.75       626.55 o                         
   0 -12  -1       2088.03       2337.11       106.51 o                         
   0 -12  -1       2095.56       2276.16       266.68 o                         
   0  12   1       2170.83       2470.92       104.77 o                         
   0  12   1       2178.36       2351.22       192.46 o                         
  -1 -12  -1       3371.93       3967.20       168.40 o                         
  -1 -12  -1       3543.61       4965.95       419.85 o                         
   1  12   1       4284.43       4967.82       222.35 o                         
   1  12   1       4376.87       5291.02       222.66 o                         
  -2 -12  -1       1334.04       1483.31       111.40 o                         
  -2 -12  -1       1328.89       1331.21       148.15 o                         
   2  12   1       1414.22       1439.44       104.38 o                         
   2  12   1       1414.24       1537.10        83.64 o                         
  -3 -12  -1       3052.45       3274.22       214.81 o                         
  -3 -12  -1       2856.75       2915.95       284.87 o                         
  -3 -12  -1       3312.88       3543.77       236.83 o                         
  -3 -12  -1        254.61        233.07       111.11 o                         
   3  12   1       2838.86       3015.61       163.43 o                         
   3  12   1       2334.00       2393.08       135.67 o                         
  -4 -12  -1        803.52        747.10        78.48 o                         
  -4 -12  -1         71.62        138.11        33.11 o                         
  -4 -12  -1        930.18        903.56       113.51 o                         
   4  12   1         72.52         83.20        21.66 o                         
   4  12   1        813.68        807.59        69.12 o                         
   4  12   1        944.23        924.68        68.07 o                         
  -5 -12  -1        670.76        582.05        63.40 o                         
  -5 -12  -1       7525.91       7733.05       341.39 o                         
  -5 -12  -1       7663.96       7400.17       336.30 o                         
   5  12   1        646.78        594.35        50.43 o                         
   5  12   1       7408.09       7390.93       308.45 o                         
   5  12   1       7256.79       7327.52       335.63 o                         
  -6 -12  -1        133.66        258.37        71.74 o                         
  -6 -12  -1         77.70        195.33        46.75 o                         
  -6 -12  -1          6.93          9.16        28.73 o                         
   6  12   1         86.34        250.22        53.90 o                         
   6  12   1        140.79        296.10        62.26 o                         
   6  12   1          7.69         61.29        25.97 o                         
  -7 -12  -1        506.28        554.88        62.43 o                         
  -7 -12  -1       5680.38       6109.58       291.10 o                         
  -7 -12  -1       5698.37       5731.78       253.12 o                         
   7  12   1        515.05        601.70        55.39 o                         
   7  12   1       5799.87       6489.65       296.51 o                         
   7  12   1       6354.18       7185.32       413.92 o                         
   7  12   1       5778.80       6220.57       498.19 o                         
  -8 -12  -1        350.34        374.82        97.86 o                         
  -8 -12  -1        345.99        157.88        79.83 o                         
  -8 -12  -1         26.56         60.79        77.93 o                         
   8  12   1        377.21        253.99        81.58 o                         
   8  12   1        388.57        368.73        83.75 o                         
  -9 -12  -1       1049.53       1168.05       342.80 o                         
  -9 -12  -1       1013.19       1048.17       117.14 o                         
   9  12   1       1105.26       1120.25       107.54 o                         
   9  12   1       1086.43       1075.17       102.37 o                         
 -10 -12  -1        115.20        -60.25       303.43 o                         
 -10 -12  -1        132.45        -21.79       341.78 o                         
  10  12   1          8.74         43.98        75.48 o                         
 -11 -12  -1        396.69        268.91        48.15 o                         
  11  12   1        422.42        311.61        83.26 o                         
 -12 -12  -1         41.87        -49.67       195.30 o                         
 -13 -12  -1        248.46         52.70       156.67 o                         
  13  12   1        259.15        178.95        69.04 o                         
 -14 -12  -1         28.29        218.85       190.04 o                         
 -14 -12  -1          2.09          8.30        71.96 o                         
 -15 -12  -1        263.05        474.90        98.32 o                         
 -14  13   1        271.90        368.80        90.26 o                         
 -14  13   1        245.49        197.69       196.33 o                         
  13 -13  -1        317.26        201.57        76.45 o                         
 -13  13   1        341.10        260.74        54.94 o                         
  12 -13  -1       1293.17       1384.24       139.27 o                         
 -12  13   1       1095.01       1311.07       200.31 o                         
  11 -13  -1        292.58        201.23        80.50 o                         
 -11  13   1        274.70         10.89       140.77 o                         
  10 -13  -1       1825.14       2009.64       138.47 o                         
  10 -13  -1       1413.34       1279.08       214.17 o                         
 -10  13   1       1557.52       1337.00       432.36 o                         
 -10  13   1       1965.82       2093.95       231.87 o                         
 -10  13   1       1538.46       1844.69       170.26 o                         
   9 -13  -1        711.26        744.95        79.84 o                         
   9 -13  -1        730.31        647.23       117.80 o                         
  -9  13   1        742.16        530.47       342.35 o                         
  -9  13   1        727.31        907.02       105.61 o                         
   8 -13  -1        634.24        679.37        95.70 o                         
   8 -13  -1        784.84        794.19        77.05 o                         
  -8  13   1        672.95        728.46       100.52 o                         
  -8  13   1        481.42        644.13       306.51 o                         
   7 -13  -1       1090.31       1320.36       113.77 o                         
   7 -13  -1       1043.58       1057.82        76.63 o                         
   7 -13  -1         93.01         19.89        33.61 o                         
  -7  13   1       1160.68       1272.75       243.59 o                         
  -7  13   1       1206.22       1553.67       130.14 o                         
  -7  13   1        103.45         33.18        43.17 o                         
  -7  13   1       1160.68       1058.63       109.76 o                         
   6 -13  -1       4481.45       4610.39       206.48 o                         
   6 -13  -1        384.90        182.83        44.62 o                         
   6 -13  -1       4318.51       4482.05       380.31 o                         
   6 -13  -1       4351.68       4524.24       407.14 o                         
  -6  13   1        381.53        212.52        39.21 o                         
  -6  13   1       4409.31       4520.42       244.64 o                         
  -6  13   1       4280.70       4361.58       270.83 o                         
  -6  13   1       4332.38       4457.37       387.05 o                         
   5 -13  -1        148.02        105.81        51.34 o                         
  -5  13   1        118.38         84.78        37.70 o                         
  -5  13   1         10.55        -16.20        32.37 o                         
  -5  13   1        139.88        -22.76       175.83 o                         
   4 -13  -1       1162.91        971.36       112.35 o                         
   4 -13  -1       1648.12       1617.91        91.45 o                         
   4 -13  -1        103.65        160.77        38.56 o                         
  -4  13   1         78.18        124.78        27.83 o                         
  -4  13   1       1349.04       1172.31       129.48 o                         
  -4  13   1        877.17        712.55        78.04 o                         
   3 -13  -1        380.85        347.43        85.41 o                         
   3 -13  -1         33.94         15.82        34.79 o                         
   3 -13  -1        610.54        503.17        70.09 o                         
  -3  13   1        317.36        320.69        30.44 o                         
  -3  13   1         28.29        144.95        25.85 o                         
  -3  13   1        537.73        318.13        92.69 o                         
   2 -13  -1       9069.73       8906.83       443.38 o                         
   2 -13  -1       9354.86       9197.18       379.81 o                         
   2 -13  -1        808.36        927.64       106.92 o                         
  -2  13   1       8844.23       8077.90       369.56 o                         
  -2  13   1       9146.19       9335.70       437.93 o                         
  -2  13   1       9053.67       9653.26       793.66 o                         
  -2  13   1        788.26        783.49       174.46 o                         
   1 -13  -1        915.94       1240.99        75.77 o                         
   1 -13  -1        846.44       1049.65       222.67 o                         
  -1  13   1        778.68       1030.98        77.04 o                         
  -1  13   1        859.79       1195.75       153.81 o                         
   0 -13  -1       5764.02       6245.30       242.86 o                         
   0 -13  -1       5762.04       6696.18       507.19 o                         
   0  13   1       6359.26       7101.88       396.55 o                         
   0  13   1       6361.25       6837.26       241.88 o                         
   0  13   1       6158.35       7074.88       624.66 o                         
  -1 -13  -1         21.24         24.78        71.88 o                         
  -1 -13  -1        129.35         62.15        46.38 o                         
  -1 -13  -1        210.47        195.97       184.38 o                         
   1  13   1        129.00        -26.67       204.88 o                         
   1  13   1        198.50        174.51        46.01 o                         
  -2 -13  -1        264.13        -41.22        78.87 o                         
  -2 -13  -1         54.68         77.86       110.09 o                         
  -2 -13  -1        356.65        194.38       101.57 o                         
   2  13   1        358.61         97.09        59.29 o                         
   2  13   1        402.99        311.38        51.62 o                         
  -3 -13  -1        484.42        284.38       120.42 o                         
  -3 -13  -1        264.05        267.47        51.93 o                         
  -3 -13  -1        296.10        -24.07       134.98 o                         
  -3 -13  -1         23.53        -23.26        94.10 o                         
   3  13   1        328.09        298.66        42.24 o                         
   3  13   1         29.24         -1.49       105.20 o                         
   3  13   1        557.78        444.12        64.45 o                         
  -4 -13  -1       2289.67       2443.61       116.47 o                         
  -4 -13  -1        204.07        316.48        44.50 o                         
  -4 -13  -1       2761.53       3031.36       182.45 o                         
   4  13   1       2402.83       2570.78       131.42 o                         
   4  13   1        170.91        169.19        33.20 o                         
   4  13   1       1917.62       2058.93       128.44 o                         
  -5 -13  -1       1195.94       1318.04       102.64 o                         
  -5 -13  -1       1217.44       1451.12       134.61 o                         
  -5 -13  -1        106.59         65.13        32.15 o                         
   5  13   1       1130.27       1398.81        91.68 o                         
   5  13   1         98.80         52.02        23.97 o                         
   5  13   1       1108.56       1183.61        91.37 o                         
  -6 -13  -1       5990.86       6097.61       290.41 o                         
  -6 -13  -1       6119.47       6244.14       312.98 o                         
  -6 -13  -1        533.95        432.53        61.49 o                         
   6  13   1       6259.27       6606.27       276.20 o                         
   6  13   1        543.35        465.60        51.19 o                         
   6  13   1       6096.33       6077.20       353.82 o                         
   6  13   1       6270.34       6530.23       518.69 o                         
  -7 -13  -1        147.86        130.91        57.56 o                         
  -7 -13  -1       1704.52       1984.02       131.39 o                         
  -7 -13  -1       1658.99       1878.96       169.06 o                         
  -7 -13  -1       1685.39       1975.08       235.77 o                         
   7  13   1       1709.42       1996.52       170.38 o                         
   7  13   1        152.36        130.48        31.73 o                         
   7  13   1       1756.14       2077.39       131.32 o                         
   7  13   1       1736.78       2017.93       194.45 o                         
  -8 -13  -1       2425.04       2409.81       165.72 o                         
  -8 -13  -1       2157.48       2020.24       179.39 o                         
   8  13   1       2451.19       2449.49       155.45 o                         
   8  13   1       2198.81       2422.65       145.59 o                         
  -9 -13  -1        188.07         -3.35       310.04 o                         
  -9 -13  -1        187.10        224.37       317.93 o                         
   9  13   1        213.31        120.99        91.23 o                         
 -10 -13  -1        254.62         47.07       146.27 o                         
  10  13   1        330.24        230.40        78.66 o                         
  11  13   1        356.88         79.37        98.29 o                         
 -12 -13  -1        178.28        157.61        91.12 o                         
  12  13   1        144.01        193.67        70.11 o                         
 -13 -13  -1        214.43         44.99       199.47 o                         
  13  13   1         96.07         14.42        83.42 o                         
 -14 -13  -1        187.59        315.85       223.75 o                         
 -14 -13  -1        208.81        354.66        72.45 o                         
  14  13   1        176.54        210.36        92.92 o                         
  15  13   1         96.94        -77.01       206.01 o                         
 -14  14   1        431.68        483.23       218.90 o                         
 -13  14   1        535.79        790.77       248.17 o                         
  12 -14  -1        773.18        541.16        84.38 o                         
 -12  14   1        820.39         61.49        12.26 o                         
 -12  14   1        820.39        535.19       162.42 o                         
  11 -14  -1       1846.19       1819.88       162.87 o                         
 -11  14   1       1635.59       1812.01       146.69 o                         
  10 -14  -1        444.88        541.34       183.51 o                         
  10 -14  -1        415.46        577.63        84.29 o                         
 -10  14   1        484.75        640.15       110.13 o                         
   9 -14  -1       2105.25       2360.26       162.68 o                         
   9 -14  -1       1774.43       1817.30       237.17 o                         
  -9  14   1       2396.51       2749.60       184.58 o                         
   8 -14  -1       1053.47       1067.80       158.75 o                         
   8 -14  -1       1076.48       1066.43       124.89 o                         
  -8  14   1       1217.98       1268.01       115.80 o                         
  -8  14   1       1239.11       1269.89       354.78 o                         
   7 -14  -1       1240.84       1435.91       132.48 o                         
   7 -14  -1       1160.65       1052.09       157.04 o                         
  -7  14   1       1185.59       1249.13       121.75 o                         
  -7  14   1       1242.69       1110.53       151.10 o                         
  -7  14   1        101.31        954.53       127.69 o                         
   6 -14  -1       1134.17        930.46        86.50 o                         
   6 -14  -1       1086.06        628.97       171.78 o                         
   6 -14  -1         96.80         15.97        22.02 o                         
   6 -14  -1       1086.06        969.01       221.65 o                         
  -6  14   1       1265.15        860.15       132.13 o                         
  -6  14   1        107.87         64.28        28.02 o                         
  -6  14   1       1210.30        730.69       153.41 o                         
  -6  14   1       1210.30       1057.21       121.36 o                         
   5 -14  -1         49.61          3.66        23.51 o                         
   5 -14  -1        924.35        993.10        81.70 o                         
   5 -14  -1        556.64        620.49       112.70 o                         
  -5  14   1         68.14         -3.74        23.38 o                         
  -5  14   1       1100.51       1065.38       130.47 o                         
  -5  14   1        764.48        883.83        83.38 o                         
   4 -14  -1        187.75        255.10        59.11 o                         
   4 -14  -1         16.73         13.75        22.59 o                         
   4 -14  -1        188.61        111.15       138.37 o                         
  -4  14   1         14.68         59.35        25.90 o                         
  -4  14   1        164.66        228.91        39.26 o                         
  -4  14   1        166.36        -11.75       139.50 o                         
   3 -14  -1       5005.44       5566.04       260.29 o                         
   3 -14  -1        436.69        446.44        56.13 o                         
   3 -14  -1       4899.59       5055.31       269.82 o                         
  -3  14   1        362.34        374.89        47.43 o                         
  -3  14   1       4065.43       4155.40       151.74 o                         
  -3  14   1       4179.03       4763.15       348.08 o                         
   2 -14  -1       2032.39       2462.83       130.51 o                         
   2 -14  -1       1970.04       2173.80       249.06 o                         
   2 -14  -1        175.58        110.85       111.68 o                         
   2 -14  -1       3077.55       3728.67       353.97 o                         
  -2  14   1        159.77         94.83        46.39 o                         
  -2  14   1       1792.56       2026.15       124.11 o                         
  -2  14   1       1853.89       2938.83       229.93 o                         
   1 -14  -1       6847.88       7213.08       270.93 o                         
   1 -14  -1       6766.12       7604.89       566.43 o                         
  -1  14   1       7063.60       7618.58       416.27 o                         
  -1  14   1       7186.58       7953.61       439.63 o                         
  -1  14   1       6873.88       6781.96       538.98 o                         
   0 -14  -1        286.80        212.26       213.68 o                         
   0 -14  -1        282.83        177.48        52.66 o                         
   0  14   1        262.86         92.15       237.26 o                         
   0  14   1        258.89        109.61        59.04 o                         
  -1 -14  -1       2649.43       2438.21       112.88 o                         
  -1 -14  -1       2772.42       2723.33       319.37 o                         
   1  14   1       2610.21       2233.42       211.87 o                         
   1  14   1       2691.96       2348.58       120.76 o                         
  -2 -14  -1         38.67        -23.23       142.28 o                         
  -2 -14  -1         79.77         27.45       223.32 o                         
  -2 -14  -1         18.45         66.27       114.83 o                         
   2  14   1        101.66         77.42        75.83 o                         
   2  14   1         61.65       -139.39       231.98 o                         
  -3 -14  -1       3773.93       3361.65       156.61 o                         
  -3 -14  -1        336.36        279.64        54.64 o                         
  -3 -14  -1       3887.53       3936.20       405.06 o                         
   3  14   1       3919.18       3580.68       179.97 o                         
   3  14   1       4025.03       3722.33       171.61 o                         
   3  14   1        349.30        282.47        78.78 o                         
  -4 -14  -1        299.21        240.31       111.23 o                         
  -4 -14  -1        297.51        223.99        46.11 o                         
  -4 -14  -1         26.52        -19.31        30.72 o                         
  -4 -14  -1        605.42        208.29       145.98 o                         
   4  14   1        577.29        177.16       144.95 o                         
   4  14   1         23.55         -0.28        22.36 o                         
   4  14   1        265.10        185.58        54.92 o                         
   4  14   1        264.24        209.66        46.24 o                         
  -5 -14  -1        937.59        858.17        85.04 o                         
  -5 -14  -1       1273.63       1278.03       137.69 o                         
  -5 -14  -1         83.56         16.75        33.99 o                         
  -5 -14  -1        971.71        653.77       179.32 o                         
   5  14   1        781.33        691.60        76.57 o                         
   5  14   1         69.64         -4.32        35.12 o                         
   5  14   1       1149.04       1246.37        84.41 o                         
  -6 -14  -1       2048.69       1971.10       164.86 o                         
  -6 -14  -1        177.70         94.20        37.61 o                         
  -6 -14  -1       1993.83       1794.90       162.23 o                         
  -6 -14  -1       2172.16       2069.66       246.06 o                         
   6  14   1       2013.59       1997.08       114.11 o                         
   6  14   1        175.18         47.84        30.73 o                         
   6  14   1       1965.48       1691.10       271.47 o                         
   6  14   1       2139.49       2020.01       247.19 o                         
  -7 -14  -1       2393.52       2602.22       194.31 o                         
  -7 -14  -1       2542.77       2344.77       217.98 o                         
  -7 -14  -1        203.88        188.74        72.08 o                         
   7  14   1       2288.54       2557.54       181.49 o                         
   7  14   1        193.96        189.88        92.94 o                         
   7  14   1       2399.30       2375.68       262.32 o                         
   7  14   1       2176.27       2274.53       312.20 o                         
  -8 -14  -1        572.99        292.34        93.01 o                         
  -8 -14  -1        591.38        239.29       204.88 o                         
   8  14   1        627.21        369.84        98.01 o                         
   8  14   1        607.02        208.56       148.78 o                         
 -11 -14  -1        195.39        117.54       130.70 o                         
  11  14   1        197.68        182.08       124.87 o                         
 -12 -14  -1        116.42        -10.14       119.59 o                         
  12  14   1        107.72         -5.74       109.67 o                         
 -13 -14  -1        502.19        615.82       249.97 o                         
  13  14   1        454.43        706.83       128.57 o                         
 -14 -14  -1        100.03        344.29       206.30 o                         
  14  14   1         19.56         58.28        94.25 o                         
 -14  15   1        287.65        567.40       229.37 o                         
 -13  15   1        100.18        180.80       195.63 o                         
  12 -15  -1        214.51        440.41       103.08 o                         
 -11  15   1        260.95        112.23        90.99 o                         
  10 -15  -1       2472.90       2829.45       307.05 o                         
 -10  15   1       2453.43       2811.27       198.22 o                         
   9 -15  -1        353.67        333.06       166.13 o                         
  -9  15   1        284.15        361.85       104.62 o                         
   8 -15  -1       1481.21       1606.00       148.14 o                         
   8 -15  -1       1500.45       1645.77       220.80 o                         
  -8  15   1       1730.04       1822.42       154.20 o                         
   7 -15  -1       1601.03       1580.41       143.54 o                         
   7 -15  -1       1523.71       1478.23       210.20 o                         
  -7  15   1       1675.95       1414.47       127.33 o                         
  -7  15   1       1759.88       1812.86       255.58 o                         
   6 -15  -1        540.56        406.91        84.09 o                         
   6 -15  -1        484.81        595.64       171.75 o                         
   6 -15  -1         43.21         45.53        46.29 o                         
   6 -15  -1        794.55        725.70       182.57 o                         
  -6  15   1         53.84         51.53        39.78 o                         
  -6  15   1        914.06        837.41       109.42 o                         
  -6  15   1        643.23        611.93       135.48 o                         
   5 -15  -1        320.29        144.84        83.27 o                         
   5 -15  -1        154.85         88.33       122.60 o                         
  -5  15   1        179.36         85.52        32.78 o                         
  -5  15   1         15.99          6.63        29.45 o                         
  -5  15   1        344.85         72.92       111.34 o                         
   4 -15  -1         94.41         17.57        22.51 o                         
   4 -15  -1       1233.33       1422.70        95.83 o                         
   4 -15  -1       1059.31       1336.75       223.40 o                         
   4 -15  -1       1059.31        754.47       177.12 o                         
  -4  15   1       1336.24       1570.98        91.94 o                         
  -4  15   1        119.10         44.67        24.81 o                         
  -4  15   1       1528.32       1633.02       149.72 o                         
   3 -15  -1         46.72         55.34       109.42 o                         
   3 -15  -1        157.23        158.54        60.28 o                         
   3 -15  -1        363.43        147.68       148.65 o                         
   3 -15  -1          4.16          2.05       114.74 o                         
  -3  15   1         35.47         42.66        23.63 o                         
  -3  15   1        153.82        116.11       269.57 o                         
  -3  15   1          3.16        -36.04        37.78 o                         
   2 -15  -1       5227.24       5917.97       256.60 o                         
   2 -15  -1        435.94        297.52        61.45 o                         
   2 -15  -1       4891.19       5342.09       404.26 o                         
   2 -15  -1       4891.19       4648.46       394.52 o                         
  -2  15   1       4924.39       6198.23       546.15 o                         
  -2  15   1       4631.86       4631.63       276.48 o                         
  -2  15   1        412.82        275.52        53.24 o                         
  -2  15   1       4631.86       3750.13       382.93 o                         
  -2  15   1       4722.96       5305.00       479.40 o                         
   1 -15  -1        530.45        365.25        63.85 o                         
   1 -15  -1         46.58         -7.39       105.08 o                         
   1 -15  -1        596.51        358.29       247.16 o                         
  -1  15   1        540.84        611.13       280.33 o                         
  -1  15   1        605.02        525.28       135.47 o                         
  -1  15   1        534.11        453.91       100.41 o                         
   0 -15  -1       1669.34       1781.94        93.57 o                         
   0 -15  -1       1729.04       1829.45       295.65 o                         
   0  15   1       1312.92       1217.41       139.66 o                         
   0  15   1       1372.62       1564.60       325.51 o                         
  -1 -15  -1        531.42        647.20       104.41 o                         
  -1 -15  -1        467.24        497.42       264.25 o                         
  -1 -15  -1        460.51        523.69       113.28 o                         
   1  15   1        554.82        465.05       280.88 o                         
   1  15   1        488.76        625.43        72.01 o                         
  -2 -15  -1       7789.45       8220.41       366.61 o                         
  -2 -15  -1        694.25        592.27       197.75 o                         
  -2 -15  -1       7880.55       9477.22       755.57 o                         
  -2 -15  -1       8081.98      10098.09       696.07 o                         
   2  15   1       7786.61       8738.97       421.26 o                         
   2  15   1       7536.40       8387.27       680.65 o                         
   2  15   1        664.05        623.68       209.10 o                         
  -3 -15  -1        151.38        148.88        52.02 o                         
  -3 -15  -1        269.73        311.07       261.57 o                         
  -3 -15  -1        427.40        635.97       162.20 o                         
  -3 -15  -1         13.49         -9.59        39.08 o                         
   3  15   1        473.98        629.58       161.83 o                         
   3  15   1        304.05        483.19        66.06 o                         
   3  15   1         17.25         -4.25        32.56 o                         
   3  15   1        193.54        192.57       144.94 o                         
  -4 -15  -1        202.96         95.11        35.55 o                         
  -4 -15  -1       2357.23       2414.28       281.12 o                         
  -4 -15  -1       2277.21       2360.02       147.52 o                         
  -4 -15  -1       2469.29       2903.08       204.39 o                         
   4  15   1       2627.18       2687.08       288.59 o                         
   4  15   1        226.98        124.99        29.94 o                         
   4  15   1       2720.70       3164.27       149.54 o                         
   4  15   1       2546.68       2692.07       169.84 o                         
  -5 -15  -1        186.49         79.91       114.84 o                         
  -5 -15  -1         21.00         -3.30        54.52 o                         
   5  15   1          1.46        -52.97       143.54 o                         
   5  15   1         16.40        -16.90        34.12 o                         
   5  15   1        181.83        103.77        62.09 o                         
  -6 -15  -1        987.31        934.14       126.06 o                         
  -6 -15  -1       1026.44        981.74       136.07 o                         
  -6 -15  -1        999.42        683.28       164.30 o                         
  -6 -15  -1         88.00         29.11        34.93 o                         
   6  15   1        841.42        736.79       125.63 o                         
   6  15   1        897.17        741.54        88.56 o                         
   6  15   1        959.63        943.65       115.59 o                         
  -7 -15  -1          1.67        -48.72       112.99 o                         
   7  15   1         95.26        -24.96       106.82 o                         
   7  15   1         17.95         42.22       147.75 o                         
  -8 -15  -1        428.29        102.30       202.55 o                         
  -8 -15  -1        528.22        358.86       109.43 o                         
   8  15   1        498.18        475.42        80.75 o                         
   8  15   1        378.04        310.46        96.98 o                         
  -9 -15  -1        350.82         60.57       103.24 o                         
   9  15   1        382.31        217.65       152.57 o                         
   9  15   1        326.74        153.47        76.66 o                         
 -10 -15  -1        333.38        138.56       107.13 o                         
  10  15   1        259.41        134.22        76.10 o                         
 -11 -15  -1        117.14        -43.51       128.50 o                         
  11  15   1        127.30         10.70        69.75 o                         
  12  15   1        381.43        485.43       132.22 o                         
 -13 -15  -1        106.35        566.75       246.79 o                         
  13  15   1         83.41        263.66       114.46 o                         
 -13  16   1         36.08         45.72       195.90 o                         
 -11  16   1        493.32        446.74       156.02 o                         
  -9  16   1       1361.51       1473.66       144.47 o                         
   8 -16  -1        201.26         68.16       131.86 o                         
  -8  16   1        196.74         98.67       137.24 o                         
   7 -16  -1        383.69        423.08       104.91 o                         
  -7  16   1        737.13        665.82       114.99 o                         
  -7  16   1        559.99        765.71       199.41 o                         
   6 -16  -1       1050.13        885.20       241.34 o                         
   6 -16  -1       1187.92       1271.13       110.14 o                         
  -6  16   1         92.18         39.57        43.50 o                         
  -6  16   1       1034.25        906.61       107.94 o                         
  -6  16   1       1174.20       1316.92       217.78 o                         
   5 -16  -1        838.03        844.09       222.38 o                         
   5 -16  -1         74.69         25.48        45.13 o                         
   5 -16  -1        842.89        827.88        93.46 o                         
  -5  16   1         71.91         27.98        43.05 o                         
  -5  16   1        806.85        846.90       116.86 o                         
  -5  16   1        816.71        911.40       199.28 o                         
   4 -16  -1        196.88         69.99        40.43 o                         
   4 -16  -1       2278.10       2235.69       143.44 o                         
   4 -16  -1       2208.99       2099.11       266.61 o                         
   4 -16  -1       2314.65       2121.87       264.02 o                         
  -4  16   1       2347.83       2473.86       227.88 o                         
  -4  16   1       2273.48       1869.55       108.60 o                         
  -4  16   1        202.63         92.47        34.07 o                         
   3 -16  -1       2678.98       2911.21       307.28 o                         
   3 -16  -1       2850.25       3485.62       192.57 o                         
   3 -16  -1        238.77        104.68        25.98 o                         
  -3  16   1       2755.48       3076.81       204.36 o                         
  -3  16   1        245.59         96.19        28.16 o                         
  -3  16   1       2755.48       3559.12       356.49 o                         
  -3  16   1       2910.54       3935.10       458.56 o                         
   2 -16  -1        168.43        103.19        38.45 o                         
   2 -16  -1       1889.75       2213.61       264.60 o                         
   2 -16  -1       1910.91       2069.61       161.90 o                         
  -2  16   1       1793.59       1855.43       151.92 o                         
  -2  16   1       1909.66       1967.30       156.76 o                         
  -2  16   1       1816.75       2096.27       376.76 o                         
  -2  16   1        159.86         58.97        34.64 o                         
   1 -16  -1       1489.51       1625.87       110.53 o                         
   1 -16  -1        773.61        701.15       210.17 o                         
   1 -16  -1         68.95         -8.31       115.73 o                         
  -1  16   1        989.25        774.54        85.65 o                         
  -1  16   1       1711.70       1692.10       346.81 o                         
  -1  16   1         88.17        -17.90        46.05 o                         
   0 -16  -1        621.02        421.80        85.79 o                         
   0 -16  -1        622.34        408.18       276.34 o                         
   0  16   1        711.16        815.76       319.45 o                         
   0  16   1        709.84        847.85       192.77 o                         
   0  16   1        672.77        637.07       113.84 o                         
  -1 -16  -1       3714.21       3891.42       281.75 o                         
  -1 -16  -1       3555.21       3345.49       211.50 o                         
  -1 -16  -1       4277.66       4603.10       445.52 o                         
   1  16   1       4079.01       4239.79       277.96 o                         
   1  16   1       3540.76       3472.03       440.04 o                         
  -2 -16  -1       1158.42       1357.95       108.30 o                         
  -2 -16  -1       1181.58       1373.60       322.12 o                         
  -2 -16  -1        103.25         42.59        51.46 o                         
   2  16   1        102.75         81.74       141.26 o                         
   2  16   1       1174.02       1623.27       115.36 o                         
   2  16   1       1458.09       1912.63       250.50 o                         
   2  16   1       1156.03       1184.41       338.01 o                         
  -3 -16  -1       2906.20       3098.01       175.14 o                         
  -3 -16  -1        259.02        124.56        37.47 o                         
  -3 -16  -1       3061.26       3891.71       448.02 o                         
  -3 -16  -1       2906.48       2772.90       309.68 o                         
   3  16   1        275.37        178.97        72.48 o                         
   3  16   1       3260.95       3829.41       204.27 o                         
   3  16   1       3089.68       3425.38       352.60 o                         
   3  16   1       3090.00       3402.32       335.45 o                         
  -4 -16  -1         33.96        -12.27        33.58 o                         
  -4 -16  -1        455.38        290.09       300.51 o                         
  -4 -16  -1        381.03        446.99        76.57 o                         
  -4 -16  -1        470.18        435.94       177.03 o                         
   4  16   1        496.57        511.61       172.04 o                         
   4  16   1        460.00        357.00        77.46 o                         
   4  16   1         34.84        -44.06       138.81 o                         
   4  16   1        390.88        525.59       177.98 o                         
  -5 -16  -1        485.95        781.07       162.92 o                         
  -5 -16  -1        476.09        532.69        79.27 o                         
  -5 -16  -1         42.43        -20.85        44.66 o                         
  -5 -16  -1        484.28        168.87       160.62 o                         
   5  16   1        390.99        404.59        75.67 o                         
   5  16   1        386.13        468.22       177.20 o                         
   5  16   1         34.41        -96.77       148.31 o                         
   5  16   1        538.17        669.06        87.68 o                         
   5  16   1        395.09        174.79       164.16 o                         
  -6 -16  -1        550.30        117.44       170.29 o                         
  -6 -16  -1        487.13        378.66       104.76 o                         
  -6 -16  -1         43.42         -4.44       132.02 o                         
  -6 -16  -1        627.09        469.90       180.81 o                         
   6  16   1        615.52        314.36        80.16 o                         
   6  16   1        538.53        557.90        84.79 o                         
  -7 -16  -1       1467.26       1841.26       168.48 o                         
  -7 -16  -1       1400.68       1766.67       257.89 o                         
   7  16   1       1195.79       1426.90       136.19 o                         
   7  16   1       1286.72       1806.08       168.16 o                         
  -8 -16  -1        882.31        799.48       129.52 o                         
  -8 -16  -1        859.41       1142.32       250.75 o                         
   8  16   1        804.38        876.46        93.92 o                         
   8  16   1        786.07        836.21       163.90 o                         
  -9 -16  -1       1432.14       1539.34       156.57 o                         
   9  16   1       1317.56       1561.80       123.77 o                         
 -10 -16  -1        595.71        514.10       122.29 o                         
  10  16   1        556.86        526.07        80.04 o                         
  11  16   1        196.52        157.95       137.81 o                         
  11  16   1        198.14         69.12       164.16 o                         
  12  16   1        482.59        484.50       137.68 o                         
  13  16   1        119.54        212.16       117.29 o                         
  10 -17  -1        164.63        -25.19       162.55 o                         
 -10  17   1        181.44        142.77       141.36 o                         
   8 -17  -1        402.31        471.36       154.71 o                         
  -8  17   1        340.26        137.33       104.13 o                         
   7 -17  -1        514.74        523.09       149.71 o                         
  -7  17   1        469.77        272.88       105.28 o                         
  -7  17   1        480.19        629.59       204.88 o                         
   6 -17  -1       2643.11       2831.90       172.11 o                         
  -6  17   1       2577.28       2613.64       298.72 o                         
  -6  17   1        217.04        253.29        90.37 o                         
  -6  17   1       2465.49       2827.46       332.06 o                         
   5 -17  -1       1076.81        966.50       103.56 o                         
   5 -17  -1       1054.17        823.15       242.90 o                         
   5 -17  -1         93.95         33.36        38.11 o                         
  -5  17   1        100.02         32.61        46.35 o                         
  -5  17   1       1142.86       1266.74       211.84 o                         
  -5  17   1       1122.22        776.48       198.56 o                         
  -5  17   1       1122.22        935.72       251.82 o                         
   4 -17  -1        165.41        135.66        61.26 o                         
   4 -17  -1       1860.17       2082.90       137.94 o                         
   4 -17  -1       1855.86       2257.78       295.66 o                         
  -4  17   1        185.74        113.37        44.20 o                         
  -4  17   1       2083.97       2426.84       147.20 o                         
   3 -17  -1       1593.92       1541.01       251.37 o                         
   3 -17  -1       1603.58       1386.52       112.83 o                         
   3 -17  -1        142.06         59.50        40.24 o                         
  -3  17   1        149.20         59.26        35.66 o                         
  -3  17   1       1674.04       1423.72       107.35 o                         
  -3  17   1       1759.21       1687.06       247.26 o                         
   2 -17  -1        128.16         42.49        48.37 o                         
   2 -17  -1       2029.58       2392.83       177.84 o                         
   2 -17  -1       1437.92       1526.42       252.50 o                         
  -2  17   1        149.78         12.63        33.83 o                         
  -2  17   1       1680.54       1683.74        93.90 o                         
  -2  17   1       1680.54       1980.53       268.11 o                         
   1 -17  -1        809.21       1036.78       242.74 o                         
   1 -17  -1        812.15        529.87       104.37 o                         
   1 -17  -1         72.12        122.54       206.01 o                         
  -1  17   1         73.45         42.05        46.22 o                         
  -1  17   1        827.26        560.20       346.92 o                         
  -1  17   1        824.13        916.26        92.32 o                         
   0 -17  -1        541.45        454.83       117.23 o                         
   0 -17  -1        136.41        177.24        73.78 o                         
   0 -17  -1        589.47        319.47       284.23 o                         
   0 -17  -1         12.16        107.43       152.71 o                         
   0  17   1        216.32        283.17        68.06 o                         
   0  17   1        669.38        704.81       332.48 o                         
  -1 -17  -1        488.40        426.88       121.79 o                         
  -1 -17  -1        550.70        389.02       136.95 o                         
  -1 -17  -1        491.53        511.50       310.71 o                         
   1  17   1         53.57        -19.67       134.71 o                         
   1  17   1        601.08        632.07       115.16 o                         
   1  17   1        664.40        247.68       334.35 o                         
  -2 -17  -1       2324.71       2196.74       138.81 o                         
  -2 -17  -1        207.19         57.27        52.15 o                         
  -2 -17  -1       2885.12       3326.69       418.28 o                         
   2  17   1       2739.38       3114.31       301.51 o                         
   2  17   1       2222.01       2265.92       284.46 o                         
   2  17   1       2147.73       1982.31       318.41 o                         
   2  17   1        191.42         31.03       143.38 o                         
  -3 -17  -1        348.20        308.26        62.70 o                         
  -3 -17  -1         31.03          7.69        35.45 o                         
  -3 -17  -1        356.27        359.86       315.67 o                         
   3  17   1        354.41        278.10       169.39 o                         
   3  17   1        364.07        156.75        76.16 o                         
   3  17   1         31.59        -12.10        47.47 o                         
   3  17   1        556.70        494.33       173.91 o                         
  -4 -17  -1       1055.67       1189.54       103.56 o                         
  -4 -17  -1         94.09         14.77        38.06 o                         
  -4 -17  -1       1140.14        836.44       212.09 o                         
   4  17   1       1018.89        860.43        95.42 o                         
   4  17   1         90.43         24.13        48.72 o                         
   4  17   1       1098.12        913.39       214.31 o                         
  -5 -17  -1         10.32         -1.39        37.22 o                         
  -5 -17  -1        115.76        130.81        70.54 o                         
   5  17   1         12.64         -5.43        49.32 o                         
  -6 -17  -1       1207.66       1460.39       215.58 o                         
  -6 -17  -1       1169.94       1383.70       234.94 o                         
  -6 -17  -1        101.57         14.68        52.80 o                         
   6  17   1       1100.42       1067.70       133.98 o                         
  -7 -17  -1        322.96        179.00       150.80 o                         
  -7 -17  -1        224.36        440.55       200.51 o                         
   7  17   1        222.76         33.96       123.29 o                         
  -8 -17  -1       1662.99       1967.65       183.28 o                         
   8  17   1       1712.37       2384.07       265.64 o                         
   8  17   1       1695.90       2111.66       232.09 o                         
  -9 -17  -1        302.77        114.20       113.66 o                         
   9  17   1        264.64        283.88       165.99 o                         
   9  17   1        304.85        410.52       167.79 o                         
  10  17   1        522.73        574.42       162.78 o                         
  10  17   1        551.98        657.72       184.62 o                         
  11  17   1        387.03        192.74       175.95 o                         
  11  17   1        396.27        353.01       147.54 o                         
  12  17   1         89.03          7.56       126.43 o                         
  11 -18  -1        454.51        303.59       200.31 o                         
   8 -18  -1        309.00         65.80       159.56 o                         
  -8  18   1        279.51         53.62       138.26 o                         
   7 -18  -1       1566.40       1673.91       152.45 o                         
  -7  18   1       1266.00       1335.91       249.97 o                         
   6 -18  -1       1115.99        941.07       135.12 o                         
  -6  18   1       1050.26       1090.59       225.99 o                         
   5 -18  -1       2109.71       2096.67       178.70 o                         
  -5  18   1       2155.50       2340.75       284.45 o                         
   4 -18  -1         42.41        -13.08        35.11 o                         
   4 -18  -1        488.90        201.22        99.09 o                         
  -4  18   1        498.28        403.72        84.48 o                         
  -4  18   1         44.41          8.66        36.23 o                         
   3 -18  -1        997.53        891.37       166.03 o                         
   3 -18  -1         84.20         10.48        35.13 o                         
  -3  18   1         91.95         13.73        37.07 o                         
  -3  18   1       1031.72       1150.79       100.71 o                         
   2 -18  -1        316.17         87.16       232.30 o                         
  -2  18   1        322.17        188.00        28.84 o                         
   1 -18  -1        666.94        530.41       114.32 o                         
   1 -18  -1        525.18        647.50       215.69 o                         
  -1  18   1        638.01        673.72        86.90 o                         
   0  18   1         11.33        -21.28        40.93 o                         
  -1 -18  -1        144.40        -11.45        54.43 o                         
  -1 -18  -1       1620.15       1616.07       130.25 o                         
   1  18   1       1484.47       1497.39       175.26 o                         
  -2 -18  -1          4.89         15.17        42.73 o                         
   2  18   1          0.49         -3.51        50.12 o                         
   2  18   1        292.92        181.34       167.58 o                         
  -3 -18  -1         33.45          2.47        40.70 o                         
  -3 -18  -1        375.36        322.57        84.74 o                         
   3  18   1        430.77        131.37       182.32 o                         
   3  18   1        429.55        226.63       137.77 o                         
   3  18   1         33.58         18.76        49.79 o                         
  -4 -18  -1          7.75          4.72        38.76 o                         
  -4 -18  -1         86.98        103.74        77.41 o                         
   4  18   1          7.14         13.35        50.47 o                         
   4  18   1        397.32         39.99       172.43 o                         
  -5 -18  -1         73.89          3.63        55.55 o                         
  -5 -18  -1        961.66        731.15       182.62 o                         
   5  18   1       1086.22        923.01       127.69 o                         
   5  18   1         73.70         17.44        50.90 o                         
  -6 -18  -1          8.32        -27.24        74.72 o                         
  -6 -18  -1        116.23        -35.57       182.38 o                         
   6  18   1        129.58         44.48       124.17 o                         
  -7 -18  -1        698.35        760.23       221.46 o                         
  -7 -18  -1        618.94        364.71       154.01 o                         
   7  18   1        739.07        939.82       120.32 o                         
  -8 -18  -1        144.80         -2.06       153.10 o                         
  -8 -18  -1         77.13        177.83       196.54 o                         
   8  18   1         66.56         21.88       131.91 o                         
   8  18   1        137.24         54.28       168.55 o                         
   9  18   1        612.83        705.60       185.74 o                         
   9  18   1        643.82        757.98       186.29 o                         
  10  18   1        152.33          9.68       159.18 o                         
  10  18   1        181.50        258.68       157.57 o                         
   8 -19  -1        223.86        107.37       165.96 o                         
  -8  19   1         13.49         22.48        92.30 o                         
   7 -19  -1         71.55        -24.19       153.84 o                         
  -7  19   1         56.95         57.30       171.34 o                         
   6 -19  -1        862.91        992.83       113.41 o                         
  -6  19   1        786.59       1063.67       211.45 o                         
   5 -19  -1        504.97        369.04        93.22 o                         
  -5  19   1        507.76        142.46       139.52 o                         
  -5  19   1         45.26          6.42        49.04 o                         
   4 -19  -1        553.96        509.69       111.28 o                         
  -4  19   1         39.40         -7.00        35.31 o                         
  -4  19   1        481.03        192.24       162.40 o                         
  -4  19   1        442.02        433.67       125.76 o                         
  -3  19   1        183.28         74.63        46.42 o                         
  -3  19   1         16.34         -1.67        35.71 o                         
   2 -19  -1        406.35        290.06       142.79 o                         
   2 -19  -1         34.99         14.98        35.29 o                         
  -2  19   1        324.70        252.81        20.07 o                         
  -2  19   1         28.94         16.80        38.12 o                         
   1 -19  -1        299.25        173.50        55.01 o                         
   1 -19  -1         26.67         -2.50        37.60 o                         
  -1  19   1         24.08         30.56        54.38 o                         
  -1  19   1        270.12        129.86        71.84 o                         
   0 -19  -1       1826.71       2098.81       155.80 o                         
   0  19   1       1796.71       2088.33       151.08 o                         
  -1 -19  -1        390.10        477.15       122.34 o                         
   1  19   1        349.48        437.99        90.24 o                         
  -2 -19  -1       1823.98       1743.01       144.94 o                         
  -2 -19  -1        162.57         89.10        49.60 o                         
   2  19   1       2001.20       1950.89       199.90 o                         
   2  19   1        178.36        104.73        56.11 o                         
   2  19   1       2007.53       1623.85       238.06 o                         
  -3 -19  -1         28.00         46.11        48.41 o                         
  -3 -19  -1        314.16        399.08        91.68 o                         
   3  19   1         26.34        279.29       103.59 o                         
   3  19   1        307.85        201.07       151.96 o                         
   3  19   1        713.93        621.93       188.07 o                         
  -4 -19  -1         24.89         45.21        43.34 o                         
  -4 -19  -1        279.28        272.46        72.31 o                         
   4  19   1        322.47        128.69       186.80 o                         
   4  19   1        490.42        520.69       109.67 o                         
   4  19   1         25.70         31.59        58.70 o                         
  -5 -19  -1          9.11         -0.05        49.61 o                         
   5  19   1        130.25          9.17        57.81 o                         
  -6 -19  -1        450.16        758.88       203.28 o                         
  -6 -19  -1        258.91        -22.06       155.34 o                         
   6  19   1        490.48        746.45       113.69 o                         
  -7 -19  -1        428.31        216.71       184.12 o                         
   7  19   1        445.76        316.33       158.70 o                         
   8  19   1        264.01        164.04       162.35 o                         
   8  19   1        280.86        266.29       186.36 o                         
   9  19   1        352.39        391.83       177.68 o                         
   7 -20  -1        252.33        249.00       165.95 o                         
  -7  20   1        258.65        295.24       187.42 o                         
   5 -20  -1        362.47        432.77       165.85 o                         
  -5  20   1        404.23        292.22       157.26 o                         
   4 -20  -1         29.21         -0.57       139.97 o                         
  -4  20   1          1.97         -6.31        49.66 o                         
   3 -20  -1        189.02         88.16       106.77 o                         
   3 -20  -1         14.94          3.47        31.57 o                         
  -3  20   1         77.79         63.70        73.20 o                         
  -3  20   1          6.93         25.20        45.54 o                         
   2 -20  -1        129.84         22.62       106.48 o                         
   2 -20  -1          8.80         26.57        35.31 o                         
  -2  20   1          7.80         23.93        39.99 o                         
  -2  20   1         87.53         28.30        68.23 o                         
  -2  20   1        273.10        -21.67       142.95 o                         
   1 -20  -1        842.79        895.63       104.70 o                         
  -1  20   1         66.81         94.15        49.70 o                         
  -1  20   1        749.62        517.68       156.44 o                         
  -1  20   1        749.62        657.66        99.30 o                         
   0 -20  -1         93.17         66.34        68.43 o                         
   0 -20  -1        123.65        -66.48       155.12 o                         
  -1 -20  -1       1726.34       2263.73       263.44 o                         
  -1 -20  -1        147.94         30.65        69.51 o                         
  -1 -20  -1       1659.91       1921.59       216.69 o                         
   1  20   1       1707.08       1877.24       144.72 o                         
  -2 -20  -1       1752.20       2202.85       256.94 o                         
  -2 -20  -1        136.57        198.33        57.41 o                         
  -2 -20  -1       1532.28       1647.19       202.83 o                         
   2  20   1       1415.65       1569.34       188.58 o                         
  -3 -20  -1        146.36        186.05        54.84 o                         
  -3 -20  -1       1642.13       1977.80       229.26 o                         
  -3 -20  -1       1716.57       2037.43       250.47 o                         
  -4 -20  -1        494.04        405.00       146.65 o                         
  -4 -20  -1         44.03         40.54        45.20 o                         
   4  20   1        524.45        542.22       118.67 o                         
  -5 -20  -1         14.08          1.03        55.61 o                         
   5  20   1        288.08        322.67        94.25 o                         
   6  20   1        370.24        101.52       115.36 o                         
  -7 -20  -1        327.41        475.25       192.81 o                         
   7  20   1        295.10        225.14       165.86 o                         
   4 -21  -1        504.53        501.17       181.71 o                         
  -4  21   1         40.57          9.20        52.38 o                         
   3 -21  -1          4.70        -79.88       157.32 o                         
  -3  21   1          0.03         -5.71        46.88 o                         
   2 -21  -1        280.74        480.50       137.76 o                         
  -2  21   1        357.34        469.08       127.60 o                         
  -2  21   1         31.85         35.00        54.70 o                         
  -2  21   1        357.34        280.42       152.25 o                         
   1 -21  -1          5.00        -28.32        68.28 o                         
  -1  21   1          0.11         22.82        53.74 o                         
   0 -21  -1        327.65        243.42        86.22 o                         
   0 -21  -1        387.73        391.50       170.56 o                         
   0  21   1        310.40        -58.48       147.47 o                         
   0  21   1        310.40        265.09        85.00 o                         
  -1 -21  -1        848.48        762.86       160.80 o                         
  -1 -21  -1         75.62         79.36        61.16 o                         
  -1 -21  -1        925.53       1101.78       201.34 o                         
   1  21   1        833.39        754.95       181.97 o                         
   1  21   1        851.44        637.41       178.96 o                         
  -2 -21  -1       1234.18       1758.00       234.19 o                         
  -2 -21  -1        104.74         84.93        59.18 o                         
  -2 -21  -1       1175.20       1357.06       201.05 o                         
   2  21   1       1186.84       1525.37       129.17 o                         
  -3 -21  -1        109.98         64.77        55.70 o                         
  -3 -21  -1       1233.96       1420.95       240.69 o                         
  -3 -21  -1       1328.33       1864.69       244.35 o                         
   3  21   1       1274.81       1503.66       220.02 o                         
  -4 -21  -1         62.94         46.45        52.36 o                         
  -5 -21  -1         14.20         -0.02        51.49 o                         
   5  21   1        195.31          9.18       111.01 o                         
   0  22   1         38.29          9.70        55.95 o                         
 -19   1   1        120.98         44.11       166.20 o                         
  18   0  -2         49.20        -54.85       153.98 o                         
 -18   0   2         54.43        168.65       173.76 o                         
  16   0  -2        167.44         35.33        57.75 o                         
 -16   0   2        191.22        312.19       116.40 o                         
  15  -1  -1          6.47        -25.27       358.99 o                         
 -15   1   1          7.58        -48.22       139.41 o                         
  14   0  -2        382.28         84.17        58.92 o                         
 -14   0   2        321.77        105.05       104.36 o                         
  13  -1  -1         19.97         90.34        62.92 o                         
 -13   1   1         19.65        528.74       182.94 o                         
  12   0  -2      12525.96      14370.97       658.17 o                         
  12   0  -2      12315.62      12799.34       870.20 o                         
  12   0  -2       1097.65       1663.89       275.62 o                         
 -12   0   2       1002.23       1342.76       251.32 o                         
 -12   0   2      11489.61      12966.25       812.88 o                         
 -12   0   2      11244.99      11466.40       858.53 o                         
  11  -1  -1        212.10        200.09        59.93 o                         
 -11   1   1        220.32        627.65       149.23 o                         
  10   0  -2       5197.75       4248.97       180.54 o                         
  10   0  -2        463.26        415.61        37.66 o                         
  10   0  -2       5428.20       5077.99       494.31 o                         
 -10   0   2       5482.91       5087.23       495.93 o                         
 -10   0   2        472.58        466.19        75.34 o                         
 -10   0   2       5302.33       4307.70       268.68 o                         
   8   0  -2       6981.63       5777.77       232.36 o                         
   8   0  -2        622.25        856.50        54.83 o                         
  -8   0   2        590.62        880.83        67.95 o                         
  -8   0   2       6626.72       5487.36       270.75 o                         
   6   0  -2      13470.52      13480.65       623.99 o                         
   6   0  -2       1200.59       1353.66        72.39 o                         
  -6   0   2       1520.39       1801.54        88.23 o                         
  -6   0   2      18203.00      17070.03      1511.76 o                         
  -6   0   2      17058.73      17049.87       723.54 o                         
   5   2   0       1596.81       1854.77       187.56 o                         
  -5  -2   0       1602.64       1866.61       185.62 o                         
   4   0  -2       6583.04      10358.73       573.43 o                         
   4   0  -2      73861.26      93029.99      4990.34 o                         
  -4   0   2       6046.51       8719.09       439.49 o                         
  -4   0   2      67841.46      84634.89      4983.94 o                         
   3   2   0        320.04        435.35        41.85 o                         
  -3  -2   0        341.26        419.46        41.07 o                         
  -2   0  -2       9606.95       4008.56       156.64 o                         
   2   0   2       9036.15       3787.11       233.25 o                         
  -3  -2   0        341.26        321.96        62.65 o                         
   3   2   0        320.04        349.76        45.60 o                         
  -4   0  -2       2504.77       2873.04       156.22 o                         
  -4   0  -2      28103.36      28372.86      1492.74 o                         
   4   0   2       2059.75       2587.03       155.08 o                         
   4   0   2      23110.26      22770.64      1479.00 o                         
  -5  -2   0       1602.64       1992.92       201.24 o                         
   5   2   0       1596.81       2019.19       201.33 o                         
  -6   0  -2      24552.64      30004.96      1867.50 o                         
  -6   0  -2       2188.30       3409.35       206.87 o                         
   6   0   2      28684.28      34118.94      1880.44 o                         
   6   0   2       2556.55       3859.79       210.97 o                         
  -8   0  -2       3010.51       2696.60       150.70 o                         
  -8   0  -2        268.32        622.65        85.00 o                         
   8   0   2        262.00        667.74        55.26 o                         
   8   0   2       2939.59       2626.44       126.93 o                         
 -10   0  -2       4927.78       5083.84       244.70 o                         
 -10   0  -2        439.20        516.17        64.65 o                         
  10   0   2       4093.43       4328.53       204.17 o                         
  10   0   2        364.84        482.66        51.73 o                         
  11  -3  -1          4.14        569.83       195.96 o                         
 -12   0  -2        199.52         93.52        57.82 o                         
 -12   0  -2       2261.53       2619.98       275.34 o                         
 -12   0  -2       2238.58       2516.10       196.52 o                         
  12   0   2       1703.98       1597.16       165.18 o                         
  12   0   2        150.52         63.98        59.07 o                         
  12   0   2       1688.80       1835.07       187.66 o                         
 -13   3   1         13.78        391.21       123.48 o                         
  13  -3  -1         15.17        147.18       125.47 o                         
 -14   0  -2       1308.61       1132.23       149.56 o                         
 -14   0  -2         91.04        153.98       170.66 o                         
 -14   0  -2       1021.44        722.01       248.42 o                         
  14   0   2       1483.49       1339.22       113.03 o                         
 -15   3   1          8.70        186.25       175.27 o                         
 -16   0  -2       1002.96        910.21       138.62 o                         
  16   0   2       1018.04       1039.16        95.97 o                         
  17  -3  -1          5.39        133.64        86.87 o                         
 -18   0  -2        336.23        254.75       171.04 o                         
  18   0   2        373.61        232.78        87.15 o                         
 -19   1   2         52.89         57.82       188.16 o                         
 -19   1   2         26.37        153.15       171.81 o                         
 -18   1   2         58.54         49.29       178.90 o                         
 -18   1   2         50.99        -35.96       168.35 o                         
  17  -1  -2        646.05        612.57       169.90 o                         
  17  -1  -2        604.71        459.67        77.91 o                         
 -17   1   2        596.13        591.86       183.61 o                         
 -17   1   2        560.63        582.60       188.59 o                         
  16  -1  -2        132.16         94.66        54.38 o                         
  16  -1  -2        128.34        145.15       157.66 o                         
 -16   1   2        127.28        498.02       125.99 o                         
 -16   1   2        123.55        379.01       117.74 o                         
  15  -1  -2        918.56       1090.66        75.79 o                         
  15  -1  -2        986.70       1089.76       182.78 o                         
 -15   1   2       1105.56       1307.86       137.97 o                         
 -15   1   2       1029.56       1296.18       144.48 o                         
  14  -1  -2         35.40         19.80       345.69 o                         
  14  -1  -2         62.71          1.26        59.47 o                         
 -14   1   2         66.47          4.71       110.12 o                         
 -14   1   2         44.17         24.28       146.60 o                         
  13  -1  -2       2133.54       2277.48       106.38 o                         
  13  -1  -2       2251.85       2176.38       153.46 o                         
 -13   1   2       1958.10       1846.61       342.89 o                         
 -13   1   2       2132.62       2242.39       174.62 o                         
 -13   1   2       2013.47       2239.83       196.75 o                         
 -13   1   2        174.52        206.39       150.21 o                         
  12  -1  -2        714.55       1057.71        77.19 o                         
  12  -1  -2        329.22        355.29       133.12 o                         
  12  -1  -2        358.56        300.17        67.07 o                         
  12  -1  -2         29.34         64.42       102.73 o                         
 -12   1   2         23.01         32.66        90.02 o                         
 -12   1   2        625.53       1256.66       200.14 o                         
 -12   1   2        258.16        375.20        92.03 o                         
 -12   1   2        281.17        720.53       118.91 o                         
  11  -1  -2       1447.06       1749.07        94.16 o                         
  11  -1  -2        128.97        245.20        55.59 o                         
  11  -1  -2       1576.04       1806.20       112.48 o                         
  11  -1  -2       1635.37       1966.77       156.91 o                         
 -11   1   2       1535.71       1776.03       113.86 o                         
 -11   1   2        136.87        340.36        53.56 o                         
 -11   1   2       1717.31       2317.79       269.96 o                         
 -11   1   2       1672.58       2382.14       261.80 o                         
  10  -1  -2       2659.65       2664.10        88.12 o                         
  10  -1  -2        237.05        273.55        24.44 o                         
  10  -1  -2       2896.70       3230.33       342.34 o                         
 -10   1   2        232.44        322.28        42.33 o                         
 -10   1   2       2608.00       2580.35       122.64 o                         
 -10   1   2       2840.44       3137.08       341.36 o                         
   9  -1  -2       1228.01       1376.39        53.86 o                         
   9  -1  -2        109.45         93.49        13.90 o                         
  -9   1   2        860.24       1031.97        69.76 o                         
  -9   1   2         76.67         81.81        24.96 o                         
   8  -1  -2        654.71       1073.80        40.36 o                         
   8  -1  -2       7345.76       8697.79       230.04 o                         
  -8   1   2       7611.64       9098.51       282.46 o                         
  -8   1   2        678.40       1137.03        53.92 o                         
   7  -1  -2       7813.52       7584.53       205.11 o                         
   7  -1  -2        696.40        762.55        30.63 o                         
  -7   1   2        739.82        908.71        49.02 o                         
  -7   1   2       8300.76       8445.06       270.31 o                         
  -7   1   2       9429.87       9524.25       858.04 o                         
   6  -1  -2      19349.57      21473.30       722.99 o                         
   6  -1  -2       1724.57       2271.38        84.21 o                         
  -6   1   2      20442.19      20299.68      1795.36 o                         
  -6   1   2       1706.99       2348.65        90.94 o                         
  -6   1   2      19545.35      20193.61      1782.40 o                         
  -6   1   2      19152.33      20975.11       706.23 o                         
   5  -1  -2        129.30        139.09        25.96 o                         
   5  -1  -2       1685.14       1564.20       213.29 o                         
   5  -1  -2       2288.25       2316.83       275.71 o                         
   5  -1  -2       1450.69       1297.12        72.94 o                         
  -5   1   2       2315.60       2308.81        77.65 o                         
  -5   1   2        206.38        223.00        21.36 o                         
  -5   1   2       3358.98       3489.60       285.20 o                         
  -5   1   2       2528.56       2452.05       216.62 o                         
   4  -1  -2       7006.82       8862.41       282.13 o                         
   4  -1  -2       8499.21      10039.49       898.67 o                         
   4  -1  -2       8632.04      10955.27       672.05 o                         
   4  -1  -2        624.50        913.83        70.55 o                         
  -4   1   2        614.92        962.56        39.07 o                         
  -4   1   2       8530.79      10558.00       972.90 o                         
  -4   1   2       6899.36       8582.47       300.53 o                         
   3  -1  -2       2590.89       2843.38       199.22 o                         
   3  -1  -2      29069.66      27347.78      1615.69 o                         
  -3   1   2       2670.69       2716.72        93.63 o                         
  -3   1   2      29964.95      28642.83      1141.59 o                         
   2  -1  -2        648.32       1509.00       108.24 o                         
   2  -1  -2        445.70       1414.86        75.77 o                         
   2  -1  -2       1399.32       2039.75       102.59 o                         
   2  -1  -2         39.72        150.96        22.32 o                         
  -2   1   2       1370.06       1697.80       118.17 o                         
  -2   1   2        412.92       1279.17        45.95 o                         
  -2   1   2         36.80        147.61        14.07 o                         
  -2   1   2        604.15        213.41        78.47 o                         
  -1   1   2      20162.52      15108.67       606.76 o                         
  -2  -1  -2      14785.06       4602.83       250.62 o                         
  -2  -1  -2      14019.15      11349.33       768.58 o                         
   2   1   2      14321.62      14163.75       790.08 o                         
  -3  -1  -2      26762.01      28693.59      1590.20 o                         
  -3  -1  -2       2385.22       4694.37       268.69 o                         
  -3  -1  -2      29401.67      31787.41      1818.21 o                         
   3   1   2       2226.49       2889.25       146.30 o                         
   3   1   2      24981.11      26581.16      1586.82 o                         
   3   1   2      27546.31      30143.67      1811.20 o                         
  -4  -1  -2       1608.76       1824.56        66.08 o                         
  -4  -1  -2       3240.19       4333.37       406.16 o                         
  -4  -1  -2        143.38        224.42        79.28 o                         
   4   1   2        136.04        333.20        37.14 o                         
   4   1   2       1526.34       1582.12        80.84 o                         
   4   1   2       3018.73       3075.30       198.20 o                         
   4   1   2       3151.56       4419.02       404.25 o                         
  -5  -1  -2       1828.80       2271.70        87.43 o                         
  -5  -1  -2      20519.06      19158.70       659.16 o                         
   5   1   2      22155.36      20405.51      1803.81 o                         
   5   1   2      21317.80      19692.53       649.76 o                         
   5   1   2       1899.99       2245.70        99.28 o                         
  -6  -1  -2       2821.40       3225.24       122.75 o                         
  -6  -1  -2        251.46        323.62        41.14 o                         
  -6  -1  -2       3214.42       3342.30       330.88 o                         
   6   1   2       3110.23       3391.46       333.57 o                         
   6   1   2       2718.80       3014.16       109.24 o                         
   6   1   2        242.32        278.26        47.71 o                         
   6   1   2       4011.40       5055.05       469.95 o                         
  -7  -1  -2       3228.12       3851.47       158.29 o                         
  -7  -1  -2        287.71        707.10        59.53 o                         
  -7  -1  -2       4357.23       4587.83       479.94 o                         
   7   1   2       3986.91       4488.67       136.30 o                         
   7   1   2        355.34        822.50        54.89 o                         
   7   1   2       5020.58       5704.89       487.66 o                         
  -8  -1  -2        265.18        294.75        42.02 o                         
  -8  -1  -2         23.64        298.01        45.79 o                         
  -8  -1  -2        493.47        471.76       132.07 o                         
   8   1   2         23.26        370.50        33.94 o                         
   8   1   2        260.92        263.25        31.52 o                         
  -9  -1  -2         53.62         88.85        29.81 o                         
  -9  -1  -2        601.56        446.73        49.98 o                         
   9   1   2        491.64        355.71        35.72 o                         
   9   1   2         43.82        125.30        19.25 o                         
 -10  -1  -2        308.11        272.77        44.88 o                         
 -10  -1  -2         27.46         62.54        33.12 o                         
  10   1   2        331.35        233.30        27.80 o                         
  10   1   2         29.53         45.46        22.48 o                         
 -11  -1  -2        507.63        438.39        53.25 o                         
 -11  -1  -2       5695.56       5627.68       190.02 o                         
  11   1   2        423.50        394.79        38.66 o                         
  11   1   2       4751.63       4722.19       156.01 o                         
  11   1   2       4892.07       4943.20       485.69 o                         
 -12  -1  -2        102.94        208.62        71.62 o                         
 -12  -1  -2        118.49        571.13       169.39 o                         
 -12  -1  -2          9.17        -28.05        50.60 o                         
 -12  -1  -2        110.12        634.49       189.83 o                         
  12   1   2        141.67        144.70        81.22 o                         
  12   1   2        123.23        183.99        90.20 o                         
  12   1   2         10.98         -7.62        25.65 o                         
  12   1   2        129.75         -8.33       105.63 o                         
 -13  -1  -2       2111.86       1916.65       262.09 o                         
 -13  -1  -2        188.22         88.98       117.92 o                         
 -13  -1  -2       2316.88       2484.49       206.74 o                         
 -13  -1  -2       2274.04       2605.86       212.58 o                         
  13   1   2       2464.85       2549.59       161.35 o                         
  13   1   2       2270.30       2382.76       264.79 o                         
  13   1   2        202.34        133.82       108.89 o                         
  13   1   2       2405.59       2699.69       170.38 o                         
 -14  -1  -2        349.76        215.94       124.90 o                         
 -14  -1  -2        330.92        163.03       151.82 o                         
 -14  -1  -2        335.22        336.59       123.41 o                         
  14   1   2        297.69        114.34        81.88 o                         
  14   1   2        315.97         35.35        90.97 o                         
  14   1   2         26.31        -46.58       213.94 o                         
 -15  -1  -2        221.44         21.71       117.15 o                         
 -15  -1  -2        249.98        238.97       114.35 o                         
  15   1   2        219.98        290.95        86.95 o                         
  15   1   2        199.28        149.20       120.22 o                         
 -16  -1  -2         29.33        -11.51       160.89 o                         
 -16  -1  -2         48.61         -4.66       117.96 o                         
  16   1   2         37.64        -71.09       157.85 o                         
  16   1   2         24.04         52.70       451.85 o                         
 -17  -1  -2        338.97        128.54       168.13 o                         
  17   1   2        461.35        379.65       104.89 o                         
  17   1   2        423.25        378.98        88.68 o                         
 -18  -1  -2         74.45        102.66       170.05 o                         
 -18  -1  -2         78.54        245.22       178.24 o                         
  18   1   2         73.69         57.03        79.76 o                         
  18   1   2         78.26         31.97        89.00 o                         
 -19   2   2         46.16         76.03       192.81 o                         
 -19   2   2         46.38         43.79       158.97 o                         
  18  -2  -2         87.80         -0.41        69.61 o                         
 -18   2   2         66.39          6.09       148.58 o                         
 -18   2   2         78.63         81.08       186.43 o                         
  17  -2  -2         20.17        -41.08        78.57 o                         
 -17   2   2         18.52        320.60       131.60 o                         
 -17   2   2          5.30        107.92       118.02 o                         
  16  -2  -2       1397.19       1763.42       114.93 o                         
 -16   2   2       1392.01       1789.04       222.92 o                         
 -16   2   2       1442.05       1795.21       171.72 o                         
  15  -2  -2         72.21        112.32       170.03 o                         
  15  -2  -2         76.70        304.24        66.78 o                         
 -15   2   2         73.41        359.90       108.24 o                         
 -15   2   2         77.52        508.73       166.02 o                         
  14  -2  -2       2075.10       2625.28       255.52 o                         
  14  -2  -2       2116.29       2727.64       127.39 o                         
 -14   2   2       2199.36       2730.27       203.57 o                         
 -14   2   2       2172.11       2595.24       253.42 o                         
  13  -2  -2        617.76        653.91       114.20 o                         
  13  -2  -2        570.86        690.44        69.64 o                         
  13  -2  -2        494.41        515.41       231.44 o                         
 -13   2   2         41.37         67.80       148.57 o                         
 -13   2   2        540.01        758.87       132.09 o                         
 -13   2   2        464.20        399.52       211.41 o                         
 -13   2   2        584.74        604.77       112.30 o                         
  12  -2  -2       1555.06       1662.85       111.32 o                         
  12  -2  -2       1785.92       1923.43       161.11 o                         
  12  -2  -2       1466.52       1642.24       128.13 o                         
  12  -2  -2        130.71        256.08       162.77 o                         
 -12   2   2        149.86        261.55        75.61 o                         
 -12   2   2       1681.37       1785.96       149.00 o                         
 -12   2   2       2026.85       2205.24       285.31 o                         
 -12   2   2       1759.36       2064.47       167.38 o                         
  11  -2  -2        128.96        146.36        31.75 o                         
  11  -2  -2       1674.68       1465.94       148.88 o                         
  11  -2  -2       1446.87       1170.91        77.90 o                         
  11  -2  -2       1454.11       1400.99       246.07 o                         
 -11   2   2        149.25        201.96        62.14 o                         
 -11   2   2       1674.63       1429.63       100.47 o                         
 -11   2   2       1679.49       1701.48       241.29 o                         
 -11   2   2       1926.60       1872.27       229.12 o                         
  10  -2  -2         84.29         98.58        23.95 o                         
  10  -2  -2        945.69       1129.69        65.26 o                         
  10  -2  -2       1061.88        975.57       187.57 o                         
 -10   2   2         72.08        123.36        33.97 o                         
 -10   2   2        808.70        971.97        77.60 o                         
 -10   2   2        898.79       1052.68       179.72 o                         
   9  -2  -2       2390.93       2665.21        95.09 o                         
   9  -2  -2        213.10        210.77        27.76 o                         
  -9   2   2        194.53        170.10        27.98 o                         
  -9   2   2       2182.59       2434.79       106.71 o                         
   8  -2  -2        469.38        614.15        36.48 o                         
   8  -2  -2       5266.37       6088.93       175.44 o                         
  -8   2   2       4753.40       6046.30       203.06 o                         
  -8   2   2        423.66        632.47        40.88 o                         
   7  -2  -2        677.68        787.99        44.10 o                         
   7  -2  -2       7603.50       8288.29       242.63 o                         
  -7   2   2       7695.28       8130.64       260.32 o                         
  -7   2   2        685.86        842.33        43.91 o                         
   6  -2  -2       1509.55       1331.27        50.93 o                         
   6  -2  -2        134.54        176.48        18.43 o                         
  -6   2   2       1458.24        945.44        60.68 o                         
  -6   2   2        129.97        191.23        24.20 o                         
  -6   2   2       2706.24       2353.22       237.80 o                         
  -6   2   2       1588.21       1894.78       207.13 o                         
   5  -2  -2        996.31       1268.15        72.03 o                         
   5  -2  -2      11178.50      12071.48       513.82 o                         
   5  -2  -2      11514.43      12536.20      1121.88 o                         
   5  -2  -2      12174.81      13311.58      1182.13 o                         
  -5   2   2       1036.52       1331.83        52.19 o                         
  -5   2   2      12666.22      13372.65      1196.34 o                         
  -5   2   2      11629.70      12965.77       428.93 o                         
  -5   2   2      11979.97      12774.38       771.64 o                         
   4  -2  -2        824.91        885.75        42.93 o                         
   4  -2  -2      12004.75      10551.99       564.64 o                         
   4  -2  -2       9255.49       7553.06       254.33 o                         
   4  -2  -2      10080.40       8028.74       724.10 o
[truncated: 2,855,253 more chars]
